# Supplementary material for: Integrated multi-omics analysis and machine learning identify G protein-coupled receptor-related signatures for diagnosis and clinical benefits in soft tissue sarcoma
Source: Front Immunol. 2025 Jul 21;16:1561227. doi: 10.3389/fimmu.2025.1561227 (PMC12318986; doi:10.3389/fimmu.2025.1561227)
Supplement: Supplementary Table S1 — Key module genes related to GPR in bulk RNA-seq. [file Table1.xlsx]

## Sheet: S1
genes	modules
ADAP2	brown
AOAH	brown
APOBR	brown
ARHGAP25	brown
ARHGAP30	brown
ARHGAP4	brown
ARHGAP45	brown
ARHGAP9	brown
ARHGDIB	brown
ARL11	brown
ARPC1B	brown
ARRB2	brown
BIN2	brown
BTK	brown
C1QB	brown
C1QC	brown
C3AR1	brown
CALHM6	brown
CARD9	brown
CCR5	brown
CD180	brown
CD2	brown
CD28	brown
CD300A	brown
CD300C	brown
CD300LF	brown
CD33	brown
CD37	brown
CD4	brown
CD48	brown
CD53	brown
CD72	brown
CD84	brown
CD86	brown
CLEC7A	brown
CORO1A	brown
CSF1R	brown
CTSS	brown
CYBB	brown
CYTH4	brown
DOCK2	brown
DOK2	brown
DOK3	brown
EFHD2	brown
EMILIN2	brown
EVI2A	brown
EVI2B	brown
FCER1G	brown
FCGR2A	brown
FCGR3A	brown
FERMT3	brown
FGD2	brown
FMNL1	brown
FPR3	brown
FYB1	brown
GMIP	brown
GNA15	brown
GPR65	brown
GPSM3	brown
HCK	brown
HCLS1	brown
HCST	brown
HK3	brown
IGSF6	brown
IKZF1	brown
IL10RA	brown
IL12RB1	brown
IL2RG	brown
ITGAL	brown
ITGAM	brown
ITGB2	brown
KLHL6	brown
LAIR1	brown
LAPTM5	brown
LCP1	brown
LCP2	brown
LGALS9	brown
LILRB1	brown
LILRB2	brown
LILRB4	brown
LIMD2	brown
LST1	brown
LY86	brown
LY96	brown
LYN	brown
MARCHF1	brown
MILR1	brown
MS4A6A	brown
MS4A7	brown
MSR1	brown
MYD88	brown
MYO1F	brown
MYO1G	brown
NCF2	brown
NCF4	brown
NCKAP1L	brown
NFAM1	brown
OSCAR	brown
PARVG	brown
PIK3CG	brown
PIK3R5	brown
PLEK	brown
PSTPIP1	brown
PTPN22	brown
PTPN6	brown
PTPRC	brown
RAC2	brown
RAP2B	brown
RASAL3	brown
RNASE6	brown
SASH3	brown
SCIMP	brown
SELPLG	brown
SH3BP1	brown
SIGLEC7	brown
SIGLEC9	brown
SIRPB2	brown
SLAMF6	brown
SLAMF8	brown
SLC15A3	brown
SLC37A2	brown
SLCO2B1	brown
SOWAHD	brown
SPI1	brown
SPN	brown
STAB1	brown
TASL	brown
TGFB1	brown
THEMIS2	brown
TLR1	brown
TLR6	brown
TLR7	brown
TLR8	brown
TMC8	brown
TNFAIP8L2	brown
TNFSF13B	brown
TNFSF8	brown
TRPM2	brown
TYROBP	brown
UNC93B1	brown
VAV1	brown
WAS	brown
WDFY4	brown
WIPF1	brown
ATP5F1A	pink
FH	pink
PRDX3	pink
SDHC	pink
SUCLG1	pink
UQCRC2	pink

## Sheet: S2
	Cluster	group	ID	Description	GeneRatio	BgRatio	pvalue	p.adjust	qvalue	geneID	Count	b
1	brown	brown	hsa05332	Graft-versus-host disease	28/368	42/8661	4.37001e-29	1.14057e-26	8.69403e-27	940/942/356/3002/3105/3106/3107/3108/3109/3111/3112/3113/3115/3117/3118/3119/3122/3123/3133/3134/3458/3802/3804/3811/3812/3821/3824/5551	28	CD28/CD86/FASLG/GZMB/HLA-A/HLA-B/HLA-C/HLA-DMA/HLA-DMB/HLA-DOA/HLA-DOB/HLA-DPA1/HLA-DPB1/HLA-DQA1/HLA-DQA2/HLA-DQB1/HLA-DRA/HLA-DRB1/HLA-E/HLA-F/IFNG/KIR2DL1/KIR2DL3/KIR3DL1/KIR3DL2/KLRC1/KLRD1/PRF1
2	brown	brown	hsa04612	Antigen processing and presentation	35/368	78/8661	6.87764e-28	8.97533e-26	6.84145e-26	567/920/972/925/926/4261/1508/1520/3105/3106/3107/3108/3109/3111/3112/3113/3115/3117/3118/3119/3122/3123/3133/3134/10437/3458/3802/3804/3811/3812/3821/3823/8302/3824/6892	35	B2M/CD4/CD74/CD8A/CD8B/CIITA/CTSB/CTSS/HLA-A/HLA-B/HLA-C/HLA-DMA/HLA-DMB/HLA-DOA/HLA-DOB/HLA-DPA1/HLA-DPB1/HLA-DQA1/HLA-DQA2/HLA-DQB1/HLA-DRA/HLA-DRB1/HLA-E/HLA-F/IFI30/IFNG/KIR2DL1/KIR2DL3/KIR3DL1/KIR3DL2/KLRC1/KLRC3/KLRC4/KLRD1/TAPBP
3	brown	brown	hsa05330	Allograft rejection	25/368	38/8661	7.47419e-26	6.50255e-24	4.95657e-24	940/958/959/942/356/3002/3105/3106/3107/3108/3109/3111/3112/3113/3115/3117/3118/3119/3122/3123/3133/3134/3458/3586/5551	25	CD28/CD40/CD40LG/CD86/FASLG/GZMB/HLA-A/HLA-B/HLA-C/HLA-DMA/HLA-DMB/HLA-DOA/HLA-DOB/HLA-DPA1/HLA-DPB1/HLA-DQA1/HLA-DQA2/HLA-DQB1/HLA-DRA/HLA-DRB1/HLA-E/HLA-F/IFNG/IL10/PRF1
4	brown	brown	hsa04145	Phagosome	41/368	152/8661	2.06111e-22	1.34487e-20	1.02513e-20	537/526/929/30835/64581/11151/1520/1535/1536/2209/2212/2213/2214/3105/3106/3107/3108/3109/3111/3112/3113/3115/3117/3118/3119/3122/3123/3133/3134/3684/3689/3916/8685/4360/4481/653361/4688/4689/338382/7097/7099	41	ATP6AP1/ATP6V1B2/CD14/CD209/CLEC7A/CORO1A/CTSS/CYBA/CYBB/FCGR1A/FCGR2A/FCGR2B/FCGR3A/HLA-A/HLA-B/HLA-C/HLA-DMA/HLA-DMB/HLA-DOA/HLA-DOB/HLA-DPA1/HLA-DPB1/HLA-DQA1/HLA-DQA2/HLA-DQB1/HLA-DRA/HLA-DRB1/HLA-E/HLA-F/ITGAM/ITGB2/LAMP1/MARCO/MRC1/MSR1/NCF1/NCF2/NCF4/RAB7B/TLR2/TLR4
5	brown	brown	hsa04650	Natural killer cell mediated cytotoxicity	37/368	132/8661	6.08684e-21	3.17733e-19	2.42192e-19	919/962/356/2207/2214/3002/10870/3105/3106/3107/3133/3458/3683/3689/3802/3804/3811/3812/3821/3823/100528032/3824/22914/7462/3932/3937/9437/259197/5293/5551/5777/5880/4068/6850/7305/7409/7535	37	CD247/CD48/FASLG/FCER1G/FCGR3A/GZMB/HCST/HLA-A/HLA-B/HLA-C/HLA-E/IFNG/ITGAL/ITGB2/KIR2DL1/KIR2DL3/KIR3DL1/KIR3DL2/KLRC1/KLRC3/KLRC4-KLRK1/KLRD1/KLRK1/LAT2/LCK/LCP2/NCR1/NCR3/PIK3CD/PRF1/PTPN6/RAC2/SH2D1A/SYK/TYROBP/VAV1/ZAP70
6	brown	brown	hsa05320	Autoimmune thyroid disease	24/368	53/8661	1.44556e-19	5.43087e-18	4.13968e-18	940/958/959/942/356/3002/3105/3106/3107/3108/3109/3111/3112/3113/3115/3117/3118/3119/3122/3123/3133/3134/3586/5551	24	CD28/CD40/CD40LG/CD86/FASLG/GZMB/HLA-A/HLA-B/HLA-C/HLA-DMA/HLA-DMB/HLA-DOA/HLA-DOB/HLA-DPA1/HLA-DPB1/HLA-DQA1/HLA-DQA2/HLA-DQB1/HLA-DRA/HLA-DRB1/HLA-E/HLA-F/IL10/PRF1
7	brown	brown	hsa05140	Leishmaniasis	28/368	77/8661	1.6618e-19	5.43087e-18	4.13968e-18	1378/1535/1536/2209/2212/2214/3108/3109/3111/3112/3113/3115/3117/3118/3119/3122/3123/3458/3586/3684/3689/4615/653361/4688/4689/5777/7097/7099	28	CR1/CYBA/CYBB/FCGR1A/FCGR2A/FCGR3A/HLA-DMA/HLA-DMB/HLA-DOA/HLA-DOB/HLA-DPA1/HLA-DPB1/HLA-DQA1/HLA-DQA2/HLA-DQB1/HLA-DRA/HLA-DRB1/IFNG/IL10/ITGAM/ITGB2/MYD88/NCF1/NCF2/NCF4/PTPN6/TLR2/TLR4
8	brown	brown	hsa04940	Type I diabetes mellitus	22/368	43/8661	1.66463e-19	5.43087e-18	4.13968e-18	940/942/356/3002/3105/3106/3107/3108/3109/3111/3112/3113/3115/3117/3118/3119/3122/3123/3133/3134/3458/5551	22	CD28/CD86/FASLG/GZMB/HLA-A/HLA-B/HLA-C/HLA-DMA/HLA-DMB/HLA-DOA/HLA-DOB/HLA-DPA1/HLA-DPB1/HLA-DQA1/HLA-DQA2/HLA-DQB1/HLA-DRA/HLA-DRB1/HLA-E/HLA-F/IFNG/PRF1
9	brown	brown	hsa04640	Hematopoietic cell lineage	31/368	99/8661	2.84641e-19	8.25459e-18	6.29207e-18	929/914/945/951/915/916/917/920/921/924/925/926/1378/1435/1436/1438/2208/2209/3108/3109/3111/3112/3113/3115/3117/3118/3119/3122/3123/3575/3684	31	CD14/CD2/CD33/CD37/CD3D/CD3E/CD3G/CD4/CD5/CD7/CD8A/CD8B/CR1/CSF1/CSF1R/CSF2RA/FCER2/FCGR1A/HLA-DMA/HLA-DMB/HLA-DOA/HLA-DOB/HLA-DPA1/HLA-DPB1/HLA-DQA1/HLA-DQA2/HLA-DQB1/HLA-DRA/HLA-DRB1/IL7R/ITGAM
10	brown	brown	hsa04514	Cell adhesion molecules	38/368	158/8661	6.0792e-19	1.58667e-17	1.20944e-17	57863/914/10666/940/920/958/959/923/942/925/926/3105/3106/3107/3108/3109/3111/3112/3113/3115/3117/3118/3119/3122/3123/3133/3134/29851/3683/3684/3689/3695/5133/5788/6404/6614/6693/201633	38	CADM3/CD2/CD226/CD28/CD4/CD40/CD40LG/CD6/CD86/CD8A/CD8B/HLA-A/HLA-B/HLA-C/HLA-DMA/HLA-DMB/HLA-DOA/HLA-DOB/HLA-DPA1/HLA-DPB1/HLA-DQA1/HLA-DQA2/HLA-DQB1/HLA-DRA/HLA-DRB1/HLA-E/HLA-F/ICOS/ITGAL/ITGAM/ITGB2/ITGB7/PDCD1/PTPRC/SELPLG/SIGLEC1/SPN/TIGIT
11	brown	brown	hsa04380	Osteoclast differentiation	34/368	135/8661	1.00847e-17	2.23798e-16	1.7059e-16	695/1435/1436/1535/2209/2212/2213/2214/3458/10379/3932/3937/11024/11027/23547/79168/10859/10288/11025/11006/10990/653361/4688/4689/126014/5293/140885/55423/6688/6850/7006/8792/54209/7305	34	BTK/CSF1/CSF1R/CYBA/FCGR1A/FCGR2A/FCGR2B/FCGR3A/IFNG/IRF9/LCK/LCP2/LILRA1/LILRA2/LILRA4/LILRA6/LILRB1/LILRB2/LILRB3/LILRB4/LILRB5/NCF1/NCF2/NCF4/OSCAR/PIK3CD/SIRPA/SIRPG/SPI1/SYK/TEC/TNFRSF11A/TREM2/TYROBP
12	brown	brown	hsa05152	Tuberculosis	39/368	180/8661	1.02895e-17	2.23798e-16	1.7059e-16	537/64170/929/30835/972/4261/64581/11151/1378/1520/2207/2209/2212/2213/2214/3108/3109/3111/3112/3113/3115/3117/3118/3119/3122/3123/3458/3586/3587/3684/3687/3689/3916/4360/4615/6850/7096/7097/7099	39	ATP6AP1/CARD9/CD14/CD209/CD74/CIITA/CLEC7A/CORO1A/CR1/CTSS/FCER1G/FCGR1A/FCGR2A/FCGR2B/FCGR3A/HLA-DMA/HLA-DMB/HLA-DOA/HLA-DOB/HLA-DPA1/HLA-DPB1/HLA-DQA1/HLA-DQA2/HLA-DQB1/HLA-DRA/HLA-DRB1/IFNG/IL10/IL10RA/ITGAM/ITGAX/ITGB2/LAMP1/MRC1/MYD88/SYK/TLR1/TLR2/TLR4
13	brown	brown	hsa05416	Viral myocarditis	24/368	67/8661	1.04482e-16	2.09767e-15	1.59895e-15	940/958/959/942/3105/3106/3107/3108/3109/3111/3112/3113/3115/3117/3118/3119/3122/3123/3133/3134/3683/3689/5551/5880	24	CD28/CD40/CD40LG/CD86/HLA-A/HLA-B/HLA-C/HLA-DMA/HLA-DMB/HLA-DOA/HLA-DOB/HLA-DPA1/HLA-DPB1/HLA-DQA1/HLA-DQA2/HLA-DQB1/HLA-DRA/HLA-DRB1/HLA-E/HLA-F/ITGAL/ITGB2/PRF1/RAC2
14	brown	brown	hsa05150	Staphylococcus aureus infection	28/368	96/8661	1.32933e-16	2.47826e-15	1.88905e-15	712/713/714/717/719/728/2209/2212/2213/2214/2359/3108/3109/3111/3112/3113/3115/3117/3118/3119/3122/3123/3586/3683/3684/3689/5724/6404	28	C1QA/C1QB/C1QC/C2/C3AR1/C5AR1/FCGR1A/FCGR2A/FCGR2B/FCGR3A/FPR3/HLA-DMA/HLA-DMB/HLA-DOA/HLA-DOB/HLA-DPA1/HLA-DPB1/HLA-DQA1/HLA-DQA2/HLA-DQB1/HLA-DRA/HLA-DRB1/IL10/ITGAL/ITGAM/ITGB2/PTAFR/SELPLG
15	brown	brown	hsa04672	Intestinal immune network for IgA production	20/368	49/8661	2.02107e-15	3.51667e-14	2.68058e-14	940/958/959/942/3108/3109/3111/3112/3113/3115/3117/3118/3119/3122/3123/29851/3586/3600/3695/10673	20	CD28/CD40/CD40LG/CD86/HLA-DMA/HLA-DMB/HLA-DOA/HLA-DOB/HLA-DPA1/HLA-DPB1/HLA-DQA1/HLA-DQA2/HLA-DQB1/HLA-DRA/HLA-DRB1/ICOS/IL10/IL15/ITGB7/TNFSF13B
16	brown	brown	hsa04658	Th1 and Th2 cell differentiation	26/368	92/8661	3.94055e-15	6.42803e-14	4.89977e-14	919/915/916/917/920/3108/3109/3111/3112/3113/3115/3117/3118/3119/3122/3123/3458/3594/3595/3561/3932/4794/5588/6775/30009/7535	26	CD247/CD3D/CD3E/CD3G/CD4/HLA-DMA/HLA-DMB/HLA-DOA/HLA-DOB/HLA-DPA1/HLA-DPB1/HLA-DQA1/HLA-DQA2/HLA-DQB1/HLA-DRA/HLA-DRB1/IFNG/IL12RB1/IL12RB2/IL2RG/LCK/NFKBIE/PRKCQ/STAT4/TBX21/ZAP70
17	brown	brown	hsa05323	Rheumatoid arthritis	26/368	93/8661	5.2604e-15	8.07627e-14	6.15614e-14	537/526/6352/940/942/1435/3108/3109/3111/3112/3113/3115/3117/3118/3119/3122/3123/3458/3600/3683/3689/4050/7097/7099/8792/10673	26	ATP6AP1/ATP6V1B2/CCL5/CD28/CD86/CSF1/HLA-DMA/HLA-DMB/HLA-DOA/HLA-DOB/HLA-DPA1/HLA-DPB1/HLA-DQA1/HLA-DQA2/HLA-DQB1/HLA-DRA/HLA-DRB1/IFNG/IL15/ITGAL/ITGB2/LTB/TLR2/TLR4/TNFRSF11A/TNFSF13B
18	brown	brown	hsa05310	Asthma	16/368	31/8661	1.37485e-14	1.99353e-13	1.51957e-13	958/959/2207/3108/3109/3111/3112/3113/3115/3117/3118/3119/3122/3123/3586/6037	16	CD40/CD40LG/FCER1G/HLA-DMA/HLA-DMB/HLA-DOA/HLA-DOB/HLA-DPA1/HLA-DPB1/HLA-DQA1/HLA-DQA2/HLA-DQB1/HLA-DRA/HLA-DRB1/IL10/RNASE3
19	brown	brown	hsa05169	Epstein-Barr virus infection	36/368	202/8661	1.23277e-13	1.69344e-12	1.29082e-12	567/695/919/915/916/917/958/23586/2208/3105/3106/3107/3108/3109/3111/3112/3113/3115/3117/3118/3119/3122/3123/3133/3134/9641/10379/3683/4067/4615/4794/4938/5293/6850/6892/7097	36	B2M/BTK/CD247/CD3D/CD3E/CD3G/CD40/DDX58/FCER2/HLA-A/HLA-B/HLA-C/HLA-DMA/HLA-DMB/HLA-DOA/HLA-DOB/HLA-DPA1/HLA-DPB1/HLA-DQA1/HLA-DQA2/HLA-DQB1/HLA-DRA/HLA-DRB1/HLA-E/HLA-F/IKBKE/IRF9/ITGAL/LYN/MYD88/NFKBIE/OAS1/PIK3CD/SYK/TAPBP/TLR2
20	brown	brown	hsa04662	B cell receptor signaling pathway	23/368	84/8661	3.35412e-13	4.37712e-12	3.33646e-12	695/84433/27071/2213/8519/3635/11024/11027/23547/79168/10859/10288/11025/11006/10990/4067/4794/118788/5293/5777/5880/6850/7409	23	BTK/CARD11/DAPP1/FCGR2B/IFITM1/INPP5D/LILRA1/LILRA2/LILRA4/LILRA6/LILRB1/LILRB2/LILRB3/LILRB4/LILRB5/LYN/NFKBIE/PIK3AP1/PIK3CD/PTPN6/RAC2/SYK/VAV1
21	brown	brown	hsa05145	Toxoplasmosis	26/368	111/8661	5.14036e-13	6.38874e-12	4.86982e-12	240/330/1234/958/959/4261/3108/3109/3111/3112/3113/3115/3117/3118/3119/3122/3123/3458/3586/3587/23643/4615/5294/23533/7097/7099	26	ALOX5/BIRC3/CCR5/CD40/CD40LG/CIITA/HLA-DMA/HLA-DMB/HLA-DOA/HLA-DOB/HLA-DPA1/HLA-DPB1/HLA-DQA1/HLA-DQA2/HLA-DQB1/HLA-DRA/HLA-DRB1/IFNG/IL10/IL10RA/LY96/MYD88/PIK3CG/PIK3R5/TLR2/TLR4
22	brown	brown	hsa04660	T cell receptor signaling pathway	27/368	121/8661	6.33978e-13	7.52129e-12	5.7331e-12	84433/919/940/915/916/917/920/959/925/926/9402/29851/3458/3586/3702/3932/3937/4794/5133/5293/5588/5777/5788/10125/7006/7409/7535	27	CARD11/CD247/CD28/CD3D/CD3E/CD3G/CD4/CD40LG/CD8A/CD8B/GRAP2/ICOS/IFNG/IL10/ITK/LCK/LCP2/NFKBIE/PDCD1/PIK3CD/PRKCQ/PTPN6/PTPRC/RASGRP1/TEC/VAV1/ZAP70
23	brown	brown	hsa04142	Lysosome	28/368	132/8661	8.87651e-13	1.00729e-11	7.67808e-12	53/162/8906/410/411/537/1508/1520/1521/1522/2519/2548/2581/2720/2760/2799/3073/3074/3916/7805/3988/4126/51172/10577/23659/5660/285362/1200	28	ACP2/AP1B1/AP1G2/ARSA/ARSB/ATP6AP1/CTSB/CTSS/CTSW/CTSZ/FUCA2/GAA/GALC/GLB1/GM2A/GNS/HEXA/HEXB/LAMP1/LAPTM5/LIPA/MANBA/NAGPA/NPC2/PLA2G15/PSAP/SUMF1/TPP1
24	brown	brown	hsa05321	Inflammatory bowel disease	20/368	65/8661	1.08302e-12	1.17778e-11	8.97763e-12	3108/3109/3111/3112/3113/3115/3117/3118/3119/3122/3123/3458/3586/3594/3595/3561/6775/30009/7097/7099	20	HLA-DMA/HLA-DMB/HLA-DOA/HLA-DOB/HLA-DPA1/HLA-DPB1/HLA-DQA1/HLA-DQA2/HLA-DQB1/HLA-DRA/HLA-DRB1/IFNG/IL10/IL12RB1/IL12RB2/IL2RG/STAT4/TBX21/TLR2/TLR4
25	brown	brown	hsa04659	Th17 cell differentiation	25/368	108/8661	1.94475e-12	2.03032e-11	1.54761e-11	919/915/916/917/920/10148/3108/3109/3111/3112/3113/3115/3117/3118/3119/3122/3123/3458/3594/3561/3932/4794/5588/30009/7535	25	CD247/CD3D/CD3E/CD3G/CD4/EBI3/HLA-DMA/HLA-DMB/HLA-DOA/HLA-DOB/HLA-DPA1/HLA-DPB1/HLA-DQA1/HLA-DQA2/HLA-DQB1/HLA-DRA/HLA-DRB1/IFNG/IL12RB1/IL2RG/LCK/NFKBIE/PRKCQ/TBX21/ZAP70
26	brown	brown	hsa05340	Primary immunodeficiency	15/368	38/8661	1.27e-11	1.27488e-10	9.71778e-11	695/915/916/920/958/959/925/926/4261/29851/3561/3575/3932/5788/7535	15	BTK/CD3D/CD3E/CD4/CD40/CD40LG/CD8A/CD8B/CIITA/ICOS/IL2RG/IL7R/LCK/PTPRC/ZAP70
27	brown	brown	hsa05164	Influenza A	29/368	171/8661	1.16858e-10	1.12963e-09	8.61058e-10	834/6352/4261/23586/356/3108/3109/3111/3112/3113/3115/3117/3118/3119/3122/3123/64135/3458/9641/10379/4599/4615/114548/56000/4938/5293/29108/7099/51284	29	CASP1/CCL5/CIITA/DDX58/FASLG/HLA-DMA/HLA-DMB/HLA-DOA/HLA-DOB/HLA-DPA1/HLA-DPB1/HLA-DQA1/HLA-DQA2/HLA-DQB1/HLA-DRA/HLA-DRB1/IFIH1/IFNG/IKBKE/IRF9/MX1/MYD88/NLRP3/NXF3/OAS1/PIK3CD/PYCARD/TLR4/TLR7
28	brown	brown	hsa05322	Systemic lupus erythematosus	25/368	137/8661	4.73175e-10	4.41067e-09	3.36203e-09	712/713/714/717/940/958/959/942/2209/2212/2214/3108/3109/3111/3112/3113/3115/3117/3118/3119/3122/3123/3458/3586/6737	25	C1QA/C1QB/C1QC/C2/CD28/CD40/CD40LG/CD86/FCGR1A/FCGR2A/FCGR3A/HLA-DMA/HLA-DMB/HLA-DOA/HLA-DOB/HLA-DPA1/HLA-DPB1/HLA-DQA1/HLA-DQA2/HLA-DQB1/HLA-DRA/HLA-DRB1/IFNG/IL10/TRIM21
29	brown	brown	hsa05235	PD-L1 expression and PD-1 checkpoint pathway in cancer	19/368	89/8661	4.03195e-09	3.62876e-08	2.76602e-08	10538/919/940/915/916/917/920/3458/3932/4615/4794/5133/5293/5588/5777/10125/7097/7099/7535	19	BATF/CD247/CD28/CD3D/CD3E/CD3G/CD4/IFNG/LCK/MYD88/NFKBIE/PDCD1/PIK3CD/PRKCQ/PTPN6/RASGRP1/TLR2/TLR4/ZAP70
30	brown	brown	hsa04613	Neutrophil extracellular trap formation	28/368	191/8661	7.52885e-09	6.5501e-08	4.99282e-08	728/834/837/64581/1378/1535/1536/2209/2212/2214/2359/79792/3683/3684/3689/653361/4688/4689/5293/5330/5880/6404/27180/6850/7097/7099/51284/51311	28	C5AR1/CASP1/CASP4/CLEC7A/CR1/CYBA/CYBB/FCGR1A/FCGR2A/FCGR3A/FPR3/GSDMD/ITGAL/ITGAM/ITGB2/NCF1/NCF2/NCF4/PIK3CD/PLCB2/RAC2/SELPLG/SIGLEC9/SYK/TLR2/TLR4/TLR7/TLR8
31	brown	brown	hsa04064	NF-kappa B signaling pathway	20/368	104/8661	1.06115e-08	8.93419e-08	6.81009e-08	330/695/84433/6357/6351/929/958/959/23586/3932/4050/23643/4067/4615/5588/6850/7099/8792/10673/7535	20	BIRC3/BTK/CARD11/CCL13/CCL4/CD14/CD40/CD40LG/DDX58/LCK/LTB/LY96/LYN/MYD88/PRKCQ/SYK/TLR4/TNFRSF11A/TNFSF13B/ZAP70
32	brown	brown	hsa05166	Human T-cell leukemia virus 1 infection	30/368	222/8661	1.50206e-08	1.22512e-07	9.33848e-08	113/567/915/916/917/920/958/3105/3106/3107/3108/3109/3111/3112/3113/3115/3117/3118/3119/3122/3123/3133/3134/3600/3561/3683/3689/3932/5293/6688	30	ADCY7/B2M/CD3D/CD3E/CD3G/CD4/CD40/HLA-A/HLA-B/HLA-C/HLA-DMA/HLA-DMB/HLA-DOA/HLA-DOB/HLA-DPA1/HLA-DPB1/HLA-DQA1/HLA-DQA2/HLA-DQB1/HLA-DRA/HLA-DRB1/HLA-E/HLA-F/IL15/IL2RG/ITGAL/ITGB2/LCK/PIK3CD/SPI1
33	brown	brown	hsa04060	Cytokine-cytokine receptor interaction	35/368	297/8661	3.3423e-08	2.64346e-07	2.01498e-07	94/6357/6351/6352/1230/729230/1233/1234/939/920/958/959/1435/1436/1438/1439/58191/10663/10148/356/3458/3586/3587/3594/3595/3600/3561/3575/4050/8792/8764/8718/10673/944/6846	35	ACVRL1/CCL13/CCL4/CCL5/CCR1/CCR2/CCR4/CCR5/CD27/CD4/CD40/CD40LG/CSF1/CSF1R/CSF2RA/CSF2RB/CXCL16/CXCR6/EBI3/FASLG/IFNG/IL10/IL10RA/IL12RB1/IL12RB2/IL15/IL2RG/IL7R/LTB/TNFRSF11A/TNFRSF14/TNFRSF25/TNFSF13B/TNFSF8/XCL2
34	brown	brown	hsa05135	Yersinia infection	22/368	137/8661	6.09758e-08	4.68079e-07	3.56793e-07	10095/10094/834/920/925/926/2212/2533/3586/3932/3937/4615/58484/114548/5293/29108/5880/6195/7099/7409/7454/7535	22	ARPC1B/ARPC3/CASP1/CD4/CD8A/CD8B/FCGR2A/FYB1/IL10/LCK/LCP2/MYD88/NLRC4/NLRP3/PIK3CD/PYCARD/RAC2/RPS6KA1/TLR4/VAV1/WAS/ZAP70
35	brown	brown	hsa04621	NOD-like receptor signaling pathway	26/368	186/8661	7.11331e-08	5.30449e-07	4.04335e-07	330/64170/834/837/6352/1508/1535/1536/2634/2635/115361/115362/63940/79792/9641/10379/4615/4671/58484/114548/4938/5330/9051/29108/7099/7226	26	BIRC3/CARD9/CASP1/CASP4/CCL5/CTSB/CYBA/CYBB/GBP2/GBP3/GBP4/GBP5/GPSM3/GSDMD/IKBKE/IRF9/MYD88/NAIP/NLRC4/NLRP3/OAS1/PLCB2/PSTPIP1/PYCARD/TLR4/TRPM2
36	brown	brown	hsa05133	Pertussis	16/368	76/8661	8.5615e-08	6.20709e-07	4.73135e-07	712/713/714/717/725/834/929/3586/3394/3684/3689/23643/4615/114548/29108/7099	16	C1QA/C1QB/C1QC/C2/C4BPB/CASP1/CD14/IL10/IRF8/ITGAM/ITGB2/LY96/MYD88/NLRP3/PYCARD/TLR4
37	brown	brown	hsa05144	Malaria	13/368	50/8661	1.01215e-07	7.13979e-07	5.44231e-07	958/959/1378/3458/3586/3683/3689/3820/100528032/22914/4615/7097/7099	13	CD40/CD40LG/CR1/IFNG/IL10/ITGAL/ITGB2/KLRB1/KLRC4-KLRK1/KLRK1/MYD88/TLR2/TLR4
38	brown	brown	hsa04062	Chemokine signaling pathway	26/368	192/8661	1.36347e-07	9.36488e-07	7.13839e-07	113/409/6357/6351/6352/1230/729230/1233/1234/58191/10663/1794/2268/2793/3055/3702/4067/653361/5293/5294/23533/5330/5880/7409/7454/6846	26	ADCY7/ARRB2/CCL13/CCL4/CCL5/CCR1/CCR2/CCR4/CCR5/CXCL16/CXCR6/DOCK2/FGR/GNGT2/HCK/ITK/LYN/NCF1/PIK3CD/PIK3CG/PIK3R5/PLCB2/RAC2/VAV1/WAS/XCL2
39	brown	brown	hsa04666	Fc gamma R-mediated phagocytosis	17/368	97/8661	5.55802e-07	3.7196e-06	2.83527e-06	10095/10094/2209/2212/2213/2214/3055/3635/4067/653361/5293/5788/5880/6850/7408/7409/7454	17	ARPC1B/ARPC3/FCGR1A/FCGR2A/FCGR2B/FCGR3A/HCK/INPP5D/LYN/NCF1/PIK3CD/PTPRC/RAC2/SYK/VASP/VAV1/WAS
40	brown	brown	hsa05142	Chagas disease	17/368	102/8661	1.16141e-06	7.57822e-06	5.7765e-06	712/713/714/6352/919/915/916/917/356/2769/3458/3586/4615/5293/5330/7097/7099	17	C1QA/C1QB/C1QC/CCL5/CD247/CD3D/CD3E/CD3G/FASLG/GNA15/IFNG/IL10/MYD88/PIK3CD/PLCB2/TLR2/TLR4
41	brown	brown	hsa05162	Measles	19/368	138/8661	5.35095e-06	3.40633e-05	2.59648e-05	30835/940/915/916/917/23586/356/2213/64135/9641/3561/10379/4599/4615/4938/5293/7097/7099/51284	19	CD209/CD28/CD3D/CD3E/CD3G/DDX58/FASLG/FCGR2B/IFIH1/IKBKE/IL2RG/IRF9/MX1/MYD88/OAS1/PIK3CD/TLR2/TLR4/TLR7
42	brown	brown	hsa04148	Efferocytosis	20/368	156/8661	9.12924e-06	5.67317e-05	4.32438e-05	240/338440/712/713/714/834/1844/29933/3586/3988/64805/5031/23659/5777/338382/89790/140885/55423/23166/91937	20	ALOX5/ANO9/C1QA/C1QB/C1QC/CASP1/DUSP2/GPR132/IL10/LIPA/P2RY12/P2RY6/PLA2G15/PTPN6/RAB7B/SIGLEC10/SIRPA/SIRPG/STAB1/TIMD4
43	brown	brown	hsa05170	Human immunodeficiency virus 1 infection	24/368	212/8661	1.0441e-05	6.33745e-05	4.83072e-05	162/8906/164668/567/684/1234/919/915/916/917/920/356/2793/3105/3106/3107/3133/3134/4615/5293/5880/6892/7097/7099	24	AP1B1/AP1G2/APOBEC3H/B2M/BST2/CCR5/CD247/CD3D/CD3E/CD3G/CD4/FASLG/GNGT2/HLA-A/HLA-B/HLA-C/HLA-E/HLA-F/MYD88/PIK3CD/RAC2/TAPBP/TLR2/TLR4
44	brown	brown	hsa04620	Toll-like receptor signaling pathway	16/368	108/8661	1.15858e-05	6.87251e-05	5.23858e-05	6351/6352/929/958/942/9641/3663/10379/23643/4615/5293/7096/7097/7099/51284/51311	16	CCL4/CCL5/CD14/CD40/CD86/IKBKE/IRF5/IRF9/LY96/MYD88/PIK3CD/TLR1/TLR2/TLR4/TLR7/TLR8
45	brown	brown	hsa04611	Platelet activation	17/368	124/8661	1.77426e-05	0.000102907	7.8441e-05	113/54518/695/2207/2212/83706/3937/4067/64805/5293/5294/23533/5330/10125/6850/6916/7408	17	ADCY7/APBB1IP/BTK/FCER1G/FCGR2A/FERMT3/LCP2/LYN/P2RY12/PIK3CD/PIK3CG/PIK3R5/PLCB2/RASGRP1/SYK/TBXAS1/VASP
46	brown	brown	hsa05134	Legionellosis	11/368	56/8661	1.86526e-05	0.000105833	8.06713e-05	834/929/1378/3684/3689/4615/4671/58484/29108/7097/7099	11	CASP1/CD14/CR1/ITGAM/ITGB2/MYD88/NAIP/NLRC4/PYCARD/TLR2/TLR4
47	brown	brown	hsa05417	Lipid and atherosclerosis	23/368	215/8661	3.98332e-05	0.000221201	0.000168611	834/6352/929/958/959/1535/1536/356/9641/23643/4067/4615/653361/4688/4689/114548/5293/5330/5452/29108/7097/7099/7409	23	CASP1/CCL5/CD14/CD40/CD40LG/CYBA/CYBB/FASLG/IKBKE/LY96/LYN/MYD88/NCF1/NCF2/NCF4/NLRP3/PIK3CD/PLCB2/POU2F2/PYCARD/TLR2/TLR4/VAV1
48	brown	brown	hsa05171	Coronavirus disease - COVID-19	24/368	232/8661	4.68692e-05	0.000254852	0.000194261	712/713/714/717/719/728/834/1536/23586/2162/2212/64135/9641/10379/4599/4615/114548/4938/5293/6850/7097/7099/51284/51311	24	C1QA/C1QB/C1QC/C2/C3AR1/C5AR1/CASP1/CYBB/DDX58/F13A1/FCGR2A/IFIH1/IKBKE/IRF9/MX1/MYD88/NLRP3/OAS1/PIK3CD/SYK/TLR2/TLR4/TLR7/TLR8
49	brown	brown	hsa04610	Complement and coagulation cascades	13/368	86/8661	6.18867e-05	0.000329642	0.000251269	712/713/714/717/719/725/728/1378/2162/3684/3687/3689/11326	13	C1QA/C1QB/C1QC/C2/C3AR1/C4BPB/C5AR1/CR1/F13A1/ITGAM/ITGAX/ITGB2/VSIG4
50	brown	brown	hsa04061	Viral protein interaction with cytokine and cytokine receptor	14/368	100/8661	7.72761e-05	0.000403381	0.000307477	6357/6351/6352/1230/729230/1233/1234/1435/1436/3586/3587/3561/8764/6846	14	CCL13/CCL4/CCL5/CCR1/CCR2/CCR4/CCR5/CSF1/CSF1R/IL10/IL10RA/IL2RG/TNFRSF14/XCL2
51	brown	brown	hsa04670	Leukocyte transendothelial migration	15/368	115/8661	9.88441e-05	0.000505849	0.000385584	1535/1536/3683/3684/3689/3702/653361/4688/4689/5293/5880/399/7294/7408/7409	15	CYBA/CYBB/ITGAL/ITGAM/ITGB2/ITK/NCF1/NCF2/NCF4/PIK3CD/RAC2/RHOH/TXK/VASP/VAV1
52	brown	brown	hsa04664	Fc epsilon RI signaling pathway	11/368	68/8661	0.000121505	0.000609861	0.000464867	240/241/695/2207/3635/3937/4067/5293/5880/6850/7409	11	ALOX5/ALOX5AP/BTK/FCER1G/INPP5D/LCP2/LYN/PIK3CD/RAC2/SYK/VAV1
53	brown	brown	hsa05132	Salmonella infection	23/368	249/8661	0.000366589	0.00180528	0.00137607	10095/10094/330/834/837/929/27128/79792/23643/4615/4671/3071/58484/114548/5293/5294/5788/29108/338382/399/6281/7097/7099	23	ARPC1B/ARPC3/BIRC3/CASP1/CASP4/CD14/CYTH4/GSDMD/LY96/MYD88/NAIP/NCKAP1L/NLRC4/NLRP3/PIK3CD/PIK3CG/PTPRC/PYCARD/RAB7B/RHOH/S100A10/TLR2/TLR4
54	brown	brown	hsa04625	C-type lectin receptor signaling pathway	13/368	104/8661	0.000435807	0.0021064	0.0016056	64170/834/30835/51266/64581/2207/9641/3586/10379/114548/5293/29108/6850	13	CARD9/CASP1/CD209/CLEC1B/CLEC7A/FCER1G/IKBKE/IL10/IRF9/NLRP3/PIK3CD/PYCARD/SYK
55	brown	brown	hsa05167	Kaposi sarcoma-associated herpesvirus infection	19/368	194/8661	0.0005752	0.00272959	0.00208063	1230/1233/1234/131450/942/2793/3055/3105/3106/3107/3133/3134/9641/10379/4067/5293/5294/23533/6850	19	CCR1/CCR4/CCR5/CD200R1/CD86/GNGT2/HCK/HLA-A/HLA-B/HLA-C/HLA-E/HLA-F/IKBKE/IRF9/LYN/PIK3CD/PIK3CG/PIK3R5/SYK
56	brown	brown	hsa00511	Other glycan degradation	5/368	18/8661	0.000729929	0.00340199	0.00259317	2519/2720/3073/3074/4126	5	FUCA2/GLB1/HEXA/HEXB/MANBA
57	brown	brown	hsa00531	Glycosaminoglycan degradation	5/368	19/8661	0.000956442	0.0043795	0.00333828	411/2720/2799/3073/3074	5	ARSB/GLB1/GNS/HEXA/HEXB
58	brown	brown	hsa05130	Pathogenic Escherichia coli infection	18/368	198/8661	0.00187391	0.00843261	0.00642776	10095/10094/834/837/27128/356/2212/3059/57121/4615/4542/64005/4671/3071/114548/5777/29108/7099	18	ARPC1B/ARPC3/CASP1/CASP4/CYTH4/FASLG/FCGR2A/HCLS1/LPAR5/MYD88/MYO1F/MYO1G/NAIP/NCKAP1L/NLRP3/PTPN6/PYCARD/TLR4
59	brown	brown	hsa00604	Glycosphingolipid biosynthesis - ganglio series	4/368	15/8661	0.00301401	0.0133332	0.0101632	2720/3073/3074/8869	4	GLB1/HEXA/HEXB/ST3GAL5
60	brown	brown	hsa05146	Amoebiasis	11/368	102/8661	0.00389433	0.0169403	0.0129128	929/2769/3458/3586/3684/3689/5293/5330/338382/7097/7099	11	CD14/GNA15/IFNG/IL10/ITGAM/ITGB2/PIK3CD/PLCB2/RAB7B/TLR2/TLR4
61	brown	brown	hsa05163	Human cytomegalovirus infection	18/368	225/8661	0.00727441	0.0311249	0.023725	113/567/6351/6352/1230/1234/356/2793/3105/3106/3107/3133/3134/3587/5293/5330/5880/6892	18	ADCY7/B2M/CCL4/CCL5/CCR1/CCR5/FASLG/GNGT2/HLA-A/HLA-B/HLA-C/HLA-E/HLA-F/IL10RA/PIK3CD/PLCB2/RAC2/TAPBP
62	brown	brown	hsa00600	Sphingolipid metabolism	7/368	54/8661	0.00747151	0.0314527	0.0239748	410/2581/2720/2760/3073/3074/5660	7	ARSA/GALC/GLB1/GM2A/HEXA/HEXB/PSAP
63	brown	brown	hsa04015	Rap1 signaling pathway	17/368	210/8661	0.00800452	0.0331616	0.0252774	113/135/54518/1435/1436/2533/3683/3684/3689/3937/57121/5293/5330/5880/7408/7409/7424	17	ADCY7/ADORA2A/APBB1IP/CSF1/CSF1R/FYB1/ITGAL/ITGAM/ITGB2/LCP2/LPAR5/PIK3CD/PLCB2/RAC2/VASP/VAV1/VEGFC
64	brown	brown	hsa04623	Cytosolic DNA-sensing pathway	9/368	83/8661	0.00838049	0.0341767	0.0260512	834/6351/6352/23586/79792/9641/114548/29108/81030	9	CASP1/CCL4/CCL5/DDX58/GSDMD/IKBKE/NLRP3/PYCARD/ZBP1
65	brown	brown	hsa04630	JAK-STAT signaling pathway	14/368	166/8661	0.0109849	0.0441087	0.0336219	1438/1439/3458/3586/3587/3594/3595/3600/3561/3575/10379/5293/5777/6775	14	CSF2RA/CSF2RB/IFNG/IL10/IL10RA/IL12RB1/IL12RB2/IL15/IL2RG/IL7R/IRF9/PIK3CD/PTPN6/STAT4
66	brown	brown	hsa04936	Alcoholic liver disease	12/368	142/8661	0.0175631	0.0694542	0.0529415	712/713/714/717/719/728/929/356/9641/23643/4615/7099	12	C1QA/C1QB/C1QC/C2/C3AR1/C5AR1/CD14/FASLG/IKBKE/LY96/MYD88/TLR4
67	brown	brown	hsa05131	Shigellosis	18/368	247/8661	0.0178359	0.0694803	0.0529614	10095/10094/834/837/6352/929/27128/3059/3101/4615/4671/58484/114548/5293/5330/5588/29108/7099	18	ARPC1B/ARPC3/CASP1/CASP4/CCL5/CD14/CYTH4/HCLS1/HK3/MYD88/NAIP/NLRC4/NLRP3/PIK3CD/PLCB2/PRKCQ/PYCARD/TLR4
68	brown	brown	hsa05143	African trypanosomiasis	5/368	37/8661	0.0191877	0.0736468	0.0561373	356/3458/3586/4615/5330	5	FASLG/IFNG/IL10/MYD88/PLCB2
69	brown	brown	hsa05221	Acute myeloid leukemia	7/368	67/8661	0.0229965	0.0869866	0.0663056	929/1053/1436/2209/3684/5293/6688	7	CD14/CEBPE/CSF1R/FCGR1A/ITGAM/PIK3CD/SPI1
70	brown	brown	hsa04210	Apoptosis	11/368	136/8661	0.0298382	0.111254	0.0848034	330/1439/1508/1520/1521/1522/356/3002/143/5293/5551	11	BIRC3/CSF2RB/CTSB/CTSS/CTSW/CTSZ/FASLG/GZMB/PARP4/PIK3CD/PRF1
71	brown	brown	hsa04144	Endocytosis	17/368	250/8661	0.0374345	0.137611	0.104894	9744/161/116984/10095/10094/409/1234/27128/2350/3105/3106/3107/3133/3134/3561/23550/64744	17	ACAP1/AP2A2/ARAP2/ARPC1B/ARPC3/ARRB2/CCR5/CYTH4/FOLR2/HLA-A/HLA-B/HLA-C/HLA-E/HLA-F/IL2RG/PSD4/SMAP2
72	brown	brown	hsa00590	Arachidonic acid metabolism	6/368	61/8661	0.0440419	0.159652	0.121695	247/240/151056/127281/9536/6916	6	ALOX15B/ALOX5/PLB1/PRXL2B/PTGES/TBXAS1
73	brown	brown	hsa00520	Amino sugar and nucleotide sugar metabolism	5/368	49/8661	0.0557583	0.199355	0.151958	51005/3073/3074/3101/55577	5	AMDHD2/HEXA/HEXB/HK3/NAGK
74	brown	brown	hsa05202	Transcriptional misregulation in cancer	13/368	193/8661	0.0673523	0.237553	0.181075	330/929/958/942/1053/1436/51513/2209/3002/3684/3695/4066/6688	13	BIRC3/CD14/CD40/CD86/CEBPE/CSF1R/ETV7/FCGR1A/GZMB/ITGAM/ITGB7/LYL1/SPI1
75	brown	brown	hsa04217	Necroptosis	11/368	159/8661	0.075741	0.263579	0.200913	330/834/1536/356/3458/10379/114548/29108/6775/7099/81030	11	BIRC3/CASP1/CYBB/FASLG/IFNG/IRF9/NLRP3/PYCARD/STAT4/TLR4/ZBP1
76	brown	brown	hsa04072	Phospholipase D signaling pathway	10/368	148/8661	0.0987138	0.339004	0.258406	113/27128/2207/57121/10161/5293/5294/23533/5330/6850	10	ADCY7/CYTH4/FCER1G/LPAR5/LPAR6/PIK3CD/PIK3CG/PIK3R5/PLCB2/SYK
77	brown	brown	hsa03250	Viral life cycle - HIV-1	5/368	63/8661	0.128647	0.436062	0.332389	164668/684/1234/920/4599	5	APOBEC3H/BST2/CCR5/CD4/MX1
78	brown	brown	hsa00514	Other types of O-glycan biosynthesis	4/368	47/8661	0.137828	0.461194	0.351546	79695/8693/11226/4242	4	GALNT12/GALNT4/GALNT6/MFNG
79	brown	brown	hsa00603	Glycosphingolipid biosynthesis - globo and isoglobo series	2/368	16/8661	0.146207	0.483039	0.368197	3073/3074	2	HEXA/HEXB
80	brown	brown	hsa05161	Hepatitis B	10/368	162/8661	0.15132	0.493492	0.376165	537/23586/356/64135/9641/4615/5293/6775/7097/7099	10	ATP6AP1/DDX58/FASLG/IFIH1/IKBKE/MYD88/PIK3CD/STAT4/TLR2/TLR4
81	brown	brown	hsa00052	Galactose metabolism	3/368	32/8661	0.153153	0.493492	0.376165	2548/2720/3101	3	GAA/GLB1/HK3
82	pink	pink	hsa00020	Citrate cycle (TCA cycle)	15/119	30/8661	6.19316e-21	1.11477e-18	8.8008e-19	48/50/1431/1737/1738/1743/2271/4191/4967/5160/5162/6389/6390/6391/8803	15	ACO1/ACO2/CS/DLAT/DLD/DLST/FH/MDH2/OGDH/PDHA1/PDHB/SDHA/SDHB/SDHC/SUCLA2
83	pink	pink	hsa01200	Carbon metabolism	22/119	115/8661	1.15437e-19	1.03894e-17	8.20213e-18	48/50/51/55902/847/1431/1737/1738/1743/2271/84706/4191/4594/4967/5096/5160/5162/6389/6390/6391/6470/8803	22	ACO1/ACO2/ACOX1/ACSS2/CAT/CS/DLAT/DLD/DLST/FH/GPT2/MDH2/MMUT/OGDH/PCCB/PDHA1/PDHB/SDHA/SDHB/SDHC/SHMT1/SUCLA2
84	pink	pink	hsa00640	Propanoate metabolism	13/119	32/8661	8.8869e-17	5.33214e-15	4.20959e-15	32/51/55902/594/1629/1738/55862/3030/3945/23417/4594/5096/8803	13	ACACB/ACOX1/ACSS2/BCKDHB/DBT/DLD/ECHDC1/HADHA/LDHB/MLYCD/MMUT/PCCB/SUCLA2
85	pink	pink	hsa01210	2-Oxocarboxylic acid metabolism	13/119	33/8661	1.44963e-16	6.52335e-15	5.15002e-15	48/50/594/1431/1629/55526/1737/1738/1743/84706/4967/5160/5162	13	ACO1/ACO2/BCKDHB/CS/DBT/DHTKD1/DLAT/DLD/DLST/GPT2/OGDH/PDHA1/PDHB
86	pink	pink	hsa00785	Lipoic acid metabolism	9/119	19/8661	1.05823e-12	3.80962e-11	3.0076e-11	594/1629/55526/1737/1738/1743/4967/5160/5162	9	BCKDHB/DBT/DHTKD1/DLAT/DLD/DLST/OGDH/PDHA1/PDHB
87	pink	pink	hsa00630	Glyoxylate and dicarboxylate metabolism	10/119	30/8661	3.8991e-12	1.16973e-10	9.23471e-11	48/50/55902/847/1431/1738/4191/4594/5096/6470	10	ACO1/ACO2/ACSS2/CAT/CS/DLD/MDH2/MMUT/PCCB/SHMT1
88	pink	pink	hsa00620	Pyruvate metabolism	11/119	47/8661	2.36894e-11	6.09156e-10	4.80913e-10	32/55902/223/1737/1738/2271/3029/3945/4191/5160/5162	11	ACACB/ACSS2/ALDH9A1/DLAT/DLD/FH/HAGH/LDHB/MDH2/PDHA1/PDHB
89	pink	pink	hsa00280	Valine, leucine and isoleucine degradation	11/119	48/8661	3.03802e-11	6.83554e-10	5.39648e-10	223/594/1629/1738/3033/3030/3032/56922/64087/4594/5096	11	ALDH9A1/BCKDHB/DBT/DLD/HADH/HADHA/HADHB/MCCC1/MCCC2/MMUT/PCCB
90	pink	pink	hsa05415	Diabetic cardiomyopathy	18/119	203/8661	2.47729e-10	4.95457e-09	3.91151e-09	506/518/515/1376/1537/25874/4704/4719/4720/5160/5162/6389/6390/6391/7384/7385/7386/7417	18	ATP5F1B/ATP5MC3/ATP5PB/CPT2/CYC1/MPC2/NDUFA9/NDUFS1/NDUFS2/PDHA1/PDHB/SDHA/SDHB/SDHC/UQCRC1/UQCRC2/UQCRFS1/VDAC2
91	pink	pink	hsa04714	Thermogenesis	18/119	232/8661	2.18156e-09	3.92682e-08	3.10012e-08	2180/111/506/518/515/1376/1537/4704/51103/4719/4720/6389/6390/6391/788/7384/7385/7386	18	ACSL1/ADCY5/ATP5F1B/ATP5MC3/ATP5PB/CPT2/CYC1/NDUFA9/NDUFAF1/NDUFS1/NDUFS2/SDHA/SDHB/SDHC/SLC25A20/UQCRC1/UQCRC2/UQCRFS1
92	pink	pink	hsa00190	Oxidative phosphorylation	14/119	134/8661	3.37748e-09	5.52679e-08	4.36325e-08	506/518/515/1537/64077/4704/4719/4720/6389/6390/6391/7384/7385/7386	14	ATP5F1B/ATP5MC3/ATP5PB/CYC1/LHPP/NDUFA9/NDUFS1/NDUFS2/SDHA/SDHB/SDHC/UQCRC1/UQCRC2/UQCRFS1
93	pink	pink	hsa00380	Tryptophan metabolism	9/119	42/8661	3.92032e-09	5.88048e-08	4.64248e-08	223/847/55526/1738/1743/2639/3033/3030/4128	9	ALDH9A1/CAT/DHTKD1/DLD/DLST/GCDH/HADH/HADHA/MAOA
94	pink	pink	hsa00071	Fatty acid degradation	8/119	43/8661	9.72832e-08	1.347e-06	1.06342e-06	51/2180/223/1376/2639/3033/3030/3032	8	ACOX1/ACSL1/ALDH9A1/CPT2/GCDH/HADH/HADHA/HADHB
95	pink	pink	hsa05012	Parkinson disease	17/119	266/8661	1.13215e-07	1.45562e-06	1.14917e-06	111/506/518/515/1537/4128/9927/4704/4719/4720/6389/6390/6391/7384/7385/7386/7417	17	ADCY5/ATP5F1B/ATP5MC3/ATP5PB/CYC1/MAOA/MFN2/NDUFA9/NDUFS1/NDUFS2/SDHA/SDHB/SDHC/UQCRC1/UQCRC2/UQCRFS1/VDAC2
96	pink	pink	hsa04146	Peroxisome	10/119	83/8661	1.71392e-07	2.0567e-06	1.62371e-06	51/2180/847/1384/23417/255027/8800/5195/5824/6342	10	ACOX1/ACSL1/CAT/CRAT/MLYCD/MPV17L/PEX11A/PEX14/PEX19/SCP2
97	pink	pink	hsa05208	Chemical carcinogenesis - reactive oxygen species	15/119	223/8661	3.49422e-07	3.931e-06	3.10342e-06	506/518/515/847/1537/4704/4719/4720/6389/6390/6391/7384/7385/7386/7417	15	ATP5F1B/ATP5MC3/ATP5PB/CAT/CYC1/NDUFA9/NDUFS1/NDUFS2/SDHA/SDHB/SDHC/UQCRC1/UQCRC2/UQCRFS1/VDAC2
98	pink	pink	hsa00010	Glycolysis / Gluconeogenesis	8/119	67/8661	3.32495e-06	3.52054e-05	2.77937e-05	55902/223/1737/1738/3945/5160/5162/5236	8	ACSS2/ALDH9A1/DLAT/DLD/LDHB/PDHA1/PDHB/PGM1
99	pink	pink	hsa04932	Non-alcoholic fatty liver disease	11/119	155/8661	8.46436e-06	8.46436e-05	6.68239e-05	1537/51085/4704/4719/4720/6389/6390/6391/7384/7385/7386	11	CYC1/MLXIPL/NDUFA9/NDUFS1/NDUFS2/SDHA/SDHB/SDHC/UQCRC1/UQCRC2/UQCRFS1
100	pink	pink	hsa01212	Fatty acid metabolism	7/119	57/8661	1.15955e-05	0.000109852	8.67255e-05	51/2180/1376/3033/3030/3032/6342	7	ACOX1/ACSL1/CPT2/HADH/HADHA/HADHB/SCP2
101	pink	pink	hsa05020	Prion disease	14/119	272/8661	2.0011e-05	0.000180099	0.000142184	506/518/515/1537/4704/4719/4720/6389/6390/6391/7384/7385/7386/7417	14	ATP5F1B/ATP5MC3/ATP5PB/CYC1/NDUFA9/NDUFS1/NDUFS2/SDHA/SDHB/SDHC/UQCRC1/UQCRC2/UQCRFS1/VDAC2
102	pink	pink	hsa00310	Lysine degradation	7/119	63/8661	2.26702e-05	0.000194316	0.000153407	223/55526/1738/1743/2639/3033/3030	7	ALDH9A1/DHTKD1/DLD/DLST/GCDH/HADH/HADHA
103	pink	pink	hsa00650	Butanoate metabolism	5/119	27/8661	2.85283e-05	0.000233413	0.000184274	54988/622/3033/3030/79944	5	ACSM5/BDH1/HADH/HADHA/L2HGDH
104	pink	pink	hsa00410	beta-Alanine metabolism	5/119	31/8661	5.74638e-05	0.000449717	0.00035504	51/223/8639/3030/23417	5	ACOX1/ALDH9A1/AOC3/HADHA/MLYCD
105	pink	pink	hsa03320	PPAR signaling pathway	7/119	75/8661	7.09954e-05	0.000526056	0.000415307	51/2180/1376/729359/440503/6342/10580	7	ACOX1/ACSL1/CPT2/PLIN4/PLIN5/SCP2/SORBS1
106	pink	pink	hsa05016	Huntington disease	14/119	306/8661	7.30633e-05	0.000526056	0.000415307	506/518/515/1537/4704/4719/4720/6389/6390/6391/7384/7385/7386/7417	14	ATP5F1B/ATP5MC3/ATP5PB/CYC1/NDUFA9/NDUFS1/NDUFS2/SDHA/SDHB/SDHC/UQCRC1/UQCRC2/UQCRFS1/VDAC2
107	pink	pink	hsa05010	Alzheimer disease	15/119	384/8661	0.000233025	0.00161325	0.00127362	506/518/515/1537/4704/4719/4720/57142/6389/6390/6391/7384/7385/7386/7417	15	ATP5F1B/ATP5MC3/ATP5PB/CYC1/NDUFA9/NDUFS1/NDUFS2/RTN4/SDHA/SDHB/SDHC/UQCRC1/UQCRC2/UQCRFS1/VDAC2
108	pink	pink	hsa05014	Amyotrophic lateral sclerosis	14/119	364/8661	0.00044587	0.00297247	0.00234668	506/518/515/847/1537/4704/4719/4720/6389/6390/6391/7384/7385/7386	14	ATP5F1B/ATP5MC3/ATP5PB/CAT/CYC1/NDUFA9/NDUFS1/NDUFS2/SDHA/SDHB/SDHC/UQCRC1/UQCRC2/UQCRFS1
109	pink	pink	hsa00062	Fatty acid elongation	4/119	27/8661	0.000465675	0.00299362	0.00236339	10965/3033/3030/3032	4	ACOT2/HADH/HADHA/HADHB
110	pink	pink	hsa01230	Biosynthesis of amino acids	6/119	75/8661	0.000551401	0.00342249	0.00270197	48/50/445/1431/84706/6470	6	ACO1/ACO2/ASS1/CS/GPT2/SHMT1
111	pink	pink	hsa05022	Pathways of neurodegeneration - multiple diseases	16/119	476/8661	0.000761385	0.00456831	0.00360656	506/518/515/847/1537/9927/4704/4719/4720/6389/6390/6391/7384/7385/7386/7417	16	ATP5F1B/ATP5MC3/ATP5PB/CAT/CYC1/MFN2/NDUFA9/NDUFS1/NDUFS2/SDHA/SDHB/SDHC/UQCRC1/UQCRC2/UQCRFS1/VDAC2
112	pink	pink	hsa00250	Alanine, aspartate and glutamate metabolism	4/119	37/8661	0.00157659	0.00915437	0.00722713	445/84706/339983/56954	4	ASS1/GPT2/NAT8L/NIT2
113	pink	pink	hsa00260	Glycine, serine and threonine metabolism	4/119	40/8661	0.00211365	0.0118893	0.00938628	8639/1738/4128/6470	4	AOC3/DLD/MAOA/SHMT1
114	pink	pink	hsa00670	One carbon pool by folate	3/119	20/8661	0.00243085	0.0132592	0.0104678	10840/10588/6470	3	ALDH1L1/MTHFS/SHMT1
115	pink	pink	hsa01240	Biosynthesis of cofactors	7/119	153/8661	0.00503525	0.0266572	0.0210452	51805/1738/2235/2729/79717/6470/7360	7	COQ3/DLD/FECH/GCLC/PPCS/SHMT1/UGP2
116	pink	pink	hsa01040	Biosynthesis of unsaturated fatty acids	3/119	27/8661	0.00581632	0.0299125	0.0236151	10965/51/6342	3	ACOT2/ACOX1/SCP2
117	pink	pink	hsa00350	Tyrosine metabolism	3/119	36/8661	0.0129844	0.0649222	0.0512543	8639/2184/4128	3	AOC3/FAH/MAOA
118	pink	pink	hsa04216	Ferroptosis	3/119	41/8661	0.0184513	0.089763	0.0708655	2180/2729/7417	3	ACSL1/GCLC/VDAC2
119	pink	pink	hsa00360	Phenylalanine metabolism	2/119	16/8661	0.0198101	0.0938375	0.0740822	8639/4128	2	AOC3/MAOA
120	pink	pink	hsa00061	Fatty acid biosynthesis	2/119	18/8661	0.0248119	0.114516	0.0904077	32/2180	2	ACACB/ACSL1
121	pink	pink	hsa04260	Cardiac muscle contraction	4/119	87/8661	0.0315216	0.141847	0.111985	1537/7384/7385/7386	4	CYC1/UQCRC1/UQCRC2/UQCRFS1
122	pink	pink	hsa00270	Cysteine and methionine metabolism	3/119	52/8661	0.0343332	0.150731	0.118998	2729/3945/4191	3	GCLC/LDHB/MDH2
123	pink	pink	hsa00220	Arginine biosynthesis	2/119	22/8661	0.036154	0.151343	0.119481	445/84706	2	ASS1/GPT2
124	pink	pink	hsa00340	Histidine metabolism	2/119	22/8661	0.036154	0.151343	0.119481	223/4128	2	ALDH9A1/MAOA
125	pink	pink	hsa04923	Regulation of lipolysis in adipocytes	3/119	58/8661	0.0452068	0.184937	0.146003	111/11145/5733	3	ADCY5/PLAAT3/PTGER3
126	pink	pink	hsa00592	alpha-Linolenic acid metabolism	2/119	26/8661	0.0490991	0.196125	0.154836	51/11145	2	ACOX1/PLAAT3
127	pink	pink	hsa00590	Arachidonic acid metabolism	3/119	61/8661	0.0512104	0.196125	0.154836	11145/22949/145482	3	PLAAT3/PTGR1/PTGR2
128	pink	pink	hsa04213	Longevity regulating pathway - multiple species	3/119	61/8661	0.0512104	0.196125	0.154836	111/847/1979	3	ADCY5/CAT/EIF4EBP2
129	pink	pink	hsa04922	Glucagon signaling pathway	4/119	107/8661	0.0595047	0.223143	0.176165	32/3945/5160/5162	4	ACACB/LDHB/PDHA1/PDHB
130	pink	pink	hsa00052	Galactose metabolism	2/119	32/8661	0.071084	0.256971	0.202872	5236/7360	2	PGM1/UGP2
131	pink	pink	hsa05230	Central carbon metabolism in cancer	3/119	70/8661	0.0713809	0.256971	0.202872	3945/5160/5162	3	LDHB/PDHA1/PDHB
132	pink	pink	hsa00500	Starch and sucrose metabolism	2/119	36/8661	0.0871871	0.307719	0.242936	5236/7360	2	PGM1/UGP2
133	pink	pink	hsa01250	Biosynthesis of nucleotide sugars	2/119	37/8661	0.0913697	0.31628	0.249695	5236/7360	2	PGM1/UGP2
134	pink	pink	hsa04936	Alcoholic liver disease	4/119	142/8661	0.131315	0.445977	0.352087	32/51/223/23417	4	ACACB/ACOX1/ALDH9A1/MLYCD
135	pink	pink	hsa00130	Ubiquinone and other terpenoid-quinone biosynthesis	1/119	11/8661	0.141247	0.461602	0.364423	51805	1	COQ3
136	pink	pink	hsa00520	Amino sugar and nucleotide sugar metabolism	2/119	49/8661	0.14544	0.461602	0.364423	5236/7360	2	PGM1/UGP2
137	pink	pink	hsa05030	Cocaine addiction	2/119	49/8661	0.14544	0.461602	0.364423	111/4128	2	ADCY5/MAOA
138	pink	pink	hsa04723	Retrograde endocannabinoid signaling	4/119	148/8661	0.146174	0.461602	0.364423	111/4704/4719/4720	4	ADCY5/NDUFA9/NDUFS1/NDUFS2
139	pink	pink	hsa00330	Arginine and proline metabolism	2/119	50/8661	0.150206	0.465055	0.367149	223/4128	2	ALDH9A1/MAOA
140	pink	pink	hsa04913	Ovarian steroidogenesis	2/119	51/8661	0.155003	0.465055	0.367149	10965/111	2	ACOT2/ADCY5
141	pink	pink	hsa00564	Glycerophospholipid metabolism	3/119	99/8661	0.155018	0.465055	0.367149	56894/5833/11145	3	AGPAT3/PCYT2/PLAAT3

## Sheet: S3
	Cluster	group	ID	Description	GeneRatio	BgRatio	pvalue	p.adjust	qvalue	geneID	Count
1	brown	brown	GO:0042110	T cell activation	114/613	487/18723	2.04335e-65	8.06921e-62	6.0935e-62	ADORA2A/AIF1/APBB1IP/B2M/BATF/CARD11/CCDC88B/CCL5/CCR2/CD2/CD209/CD27/CD28/CD300A/CD3D/CD3E/CD3G/CD4/CD40LG/CD48/CD5/CD6/CD7/CD74/CD84/CD86/CD8A/CD8B/CLEC4G/CLEC7A/CLECL1/CORO1A/CR1/DOCK2/DOCK8/EBI3/EOMES/FCER1G/FCGR2B/GPR18/GPR183/HFE/HLA-A/HLA-DMA/HLA-DMB/HLA-DOA/HLA-DOB/HLA-DPA1/HLA-DPB1/HLA-DQA1/HLA-DQA2/HLA-DQB1/HLA-DRA/HLA-DRB1/HLA-E/ICOS/IFNG/IL10/IL12RB1/IL15/IL7R/ITGAL/ITK/JAML/KLRC1/KLR…	114
2	brown	brown	GO:0002443	leukocyte mediated immunity	100/613	440/18723	7.30774e-56	1.44291e-52	1.08962e-52	ADGRE2/ARRB2/B2M/BATF/BST2/BTK/C1QA/C1QB/C1QC/C2/C4BPB/CARD9/CCR2/CD226/CD27/CD28/CD300A/CD40/CD40LG/CD74/CD84/CD8A/CD96/CLEC4G/CLEC7A/CORO1A/CR1/DDX58/FCER1G/FCER2/FCGR2B/FGR/GAPT/GZMB/GZMM/HFE/HLA-A/HLA-B/HLA-DMA/HLA-DMB/HLA-DOA/HLA-DOB/HLA-DPA1/HLA-DPB1/HLA-DQA1/HLA-DQA2/HLA-DQB1/HLA-DRA/HLA-DRB1/HLA-E/HLA-F/IL10/IL12RB1/IL7R/INPP5D/ITGAM/ITGB2/KIR3DL1/KLRC1/KLRC4-KLRK1/KLRD1/KLRK1/LAMP1/LAT2/…	100
3	brown	brown	GO:0002764	immune response-regulating signaling pathway	100/613	468/18723	3.50194e-53	4.60972e-50	3.48105e-50	ARRB2/BIRC3/BTK/C3AR1/C5AR1/C5AR2/CARD11/CD14/CD200R1/CD226/CD247/CD28/CD300A/CD300LF/CD33/CD3E/CD40/CLEC7A/CMKLR1/CR1/CTSS/CYBA/DDX58/DHX58/FCER1G/FCGR1B/FCGR2B/FCRL3/FGR/FPR3/FYB1/GFI1/HCK/HLA-A/HLA-DPB1/HLA-DQB1/HLA-DRB1/IFI35/IFIH1/INPP5D/ITK/KIR2DL1/KLHL6/KLRC1/KLRD1/LACC1/LAPTM5/LAT2/LAX1/LCK/LCP2/LILRA2/LILRA4/LILRB1/LILRB2/LILRB4/LPXN/LY96/LYN/MNDA/MYD88/MYO1G/NCKAP1L/NCR3/NFAM1/NINJ1/OAS…	100
4	brown	brown	GO:0007159	leukocyte cell-cell adhesion	88/613	371/18723	1.0545e-50	1.04106e-47	7.86159e-48	ADORA2A/AIF1/ALOX5/B2M/CARD11/CCDC88B/CCL5/CCR2/CD209/CD27/CD28/CD300A/CD3E/CD4/CD40LG/CD5/CD6/CD74/CD86/CLEC4G/CLECL1/CORO1A/CR1/DOCK8/EBI3/FCGR2B/FERMT3/HFE/HLA-A/HLA-DMA/HLA-DMB/HLA-DOA/HLA-DOB/HLA-DPA1/HLA-DPB1/HLA-DQA1/HLA-DQA2/HLA-DQB1/HLA-DRA/HLA-DRB1/HLA-E/ICOS/IFNG/IL10/IL12RB1/IL15/IL7R/ITGAL/ITGB2/ITGB7/KLRC4-KLRK1/KLRK1/LAPTM5/LAX1/LCK/LGALS9/LILRB1/LILRB2/LILRB4/LYN/NCKAP1L/NLRP3/PRK…	88
5	brown	brown	GO:0001819	positive regulation of cytokine production	96/613	467/18723	2.02064e-49	1.5959e-46	1.20515e-46	AIF1/ALOX15B/ATP6AP2/B2M/BATF/C3AR1/C5AR1/CARD11/CARD9/CASP1/CCDC88B/CCR2/CD14/CD2/CD226/CD28/CD3E/CD4/CD40/CD40LG/CD6/CD74/CD84/CD86/CLEC7A/CLECL1/CSF1R/CYBA/CYBB/DDX58/DHX58/EBI3/FCER1G/FGR/GBP5/GPSM3/GSDMD/HLA-A/HLA-DPA1/HLA-DPB1/HLA-E/HLA-F/IFIH1/IFNG/IL10/IL12RB1/IL12RB2/IL15/IRF5/IRF8/ITK/LACC1/LAPTM5/LGALS9/LILRA2/LILRB1/LILRB2/LTB/LY9/LY96/MCOLN2/MNDA/MYD88/NFAM1/NLRC4/NLRP3/OAS1/PIK3CD/P…	96
6	brown	brown	GO:0050863	regulation of T cell activation	82/613	329/18723	5.04639e-49	3.32136e-46	2.50814e-46	ADORA2A/AIF1/B2M/CARD11/CCDC88B/CCL5/CCR2/CD2/CD209/CD27/CD28/CD300A/CD3E/CD4/CD40LG/CD5/CD6/CD74/CD86/CLEC4G/CLECL1/CORO1A/CR1/DOCK8/EBI3/FCGR2B/HFE/HLA-A/HLA-DMA/HLA-DMB/HLA-DOA/HLA-DOB/HLA-DPA1/HLA-DPB1/HLA-DQA1/HLA-DQA2/HLA-DQB1/HLA-DRA/HLA-DRB1/HLA-E/ICOS/IFNG/IL10/IL12RB1/IL15/IL7R/KLRC4-KLRK1/KLRK1/LAPTM5/LAX1/LCK/LGALS9/LILRB1/LILRB2/LILRB4/LYN/NCKAP1L/NLRP3/PRKCQ/PTPN22/PTPN6/PTPRC/PYCAR…	82
7	brown	brown	GO:1903037	regulation of leukocyte cell-cell adhesion	82/613	336/18723	2.98234e-48	1.68247e-45	1.27052e-45	ADORA2A/AIF1/ALOX5/B2M/CARD11/CCDC88B/CCL5/CCR2/CD209/CD27/CD28/CD300A/CD3E/CD4/CD40LG/CD5/CD6/CD74/CD86/CLEC4G/CLECL1/CORO1A/CR1/DOCK8/EBI3/FCGR2B/HFE/HLA-A/HLA-DMA/HLA-DMB/HLA-DOA/HLA-DOB/HLA-DPA1/HLA-DPB1/HLA-DQA1/HLA-DQA2/HLA-DQB1/HLA-DRA/HLA-DRB1/HLA-E/ICOS/IFNG/IL10/IL12RB1/IL15/IL7R/ITGB2/KLRC4-KLRK1/KLRK1/LAPTM5/LAX1/LCK/LGALS9/LILRB1/LILRB2/LILRB4/LYN/NCKAP1L/NLRP3/PRKCQ/PTAFR/PTPN22/PTP…	82
8	brown	brown	GO:0050867	positive regulation of cell activation	89/613	420/18723	6.46612e-47	3.19184e-44	2.41033e-44	AIF1/B2M/BTK/CARD11/CCDC88B/CCL5/CCR2/CD2/CD209/CD226/CD27/CD28/CD3E/CD4/CD40/CD40LG/CD5/CD6/CD74/CD86/CLEC7A/CLECL1/CORO1A/CR1/DOCK8/EBI3/FCRL3/FGR/GPR183/HLA-A/HLA-DMA/HLA-DMB/HLA-DOA/HLA-DOB/HLA-DPA1/HLA-DPB1/HLA-DQA1/HLA-DQA2/HLA-DQB1/HLA-DRA/HLA-DRB1/HLA-E/HLA-F/ICOS/IFNG/IL10/IL12RB1/IL15/IL7R/INPP5D/ITGAM/ITGB2/KLRC4-KLRK1/KLRK1/LAMP1/LCK/LGALS9/LILRA2/LILRB1/LILRB2/LILRB4/LYN/MYD88/NCKAP1…	89
9	brown	brown	GO:1903039	positive regulation of leukocyte cell-cell adhesion	69/613	239/18723	6.92905e-46	2.78717e-43	2.10475e-43	AIF1/ALOX5/B2M/CARD11/CCDC88B/CCL5/CCR2/CD209/CD27/CD28/CD3E/CD4/CD40LG/CD5/CD6/CD74/CD86/CLECL1/CORO1A/CR1/DOCK8/EBI3/HLA-A/HLA-DMA/HLA-DMB/HLA-DOA/HLA-DOB/HLA-DPA1/HLA-DPB1/HLA-DQA1/HLA-DQA2/HLA-DQB1/HLA-DRA/HLA-DRB1/HLA-E/ICOS/IFNG/IL12RB1/IL15/IL7R/ITGB2/KLRC4-KLRK1/KLRK1/LCK/LGALS9/LILRB1/LILRB2/LILRB4/LYN/NCKAP1L/NLRP3/PRKCQ/PTAFR/PTPN22/PTPN6/PTPRC/PYCARD/RASAL3/RASGRP1/RHOH/SASH3/SIRPA/SI…	69
10	brown	brown	GO:0002697	regulation of immune effector process	80/613	339/18723	7.05792e-46	2.78717e-43	2.10475e-43	ADGRE2/ARRB2/B2M/BST2/BTK/C4BPB/CCR2/CD226/CD28/CD300A/CD40/CD40LG/CD74/CD84/CD86/CD96/CLEC4G/CLEC7A/CR1/DDX58/DHX58/FCER2/FCGR2B/FCRL3/FGR/GRN/HFE/HLA-A/HLA-B/HLA-DMB/HLA-DRA/HLA-DRB1/HLA-E/HLA-F/IFNG/IL10/IL12RB1/IL7R/ITGAM/ITGB2/KLRC1/KLRC4-KLRK1/KLRD1/KLRK1/LACC1/LAMP1/LAPTM5/LGALS9/LILRB1/LILRB4/LYN/NCF1/NCKAP1L/NCR1/NCR3/NLRP3/PRAM1/PTAFR/PTPN22/PTPN6/PTPRC/PTPRJ/RAC2/RASGRP1/SASH3/SCIMP/SH…	80
11	brown	brown	GO:0050870	positive regulation of T cell activation	66/613	216/18723	1.15043e-45	4.13006e-43	3.11883e-43	AIF1/B2M/CARD11/CCDC88B/CCL5/CCR2/CD209/CD27/CD28/CD3E/CD4/CD40LG/CD5/CD6/CD74/CD86/CLECL1/CORO1A/CR1/DOCK8/EBI3/HLA-A/HLA-DMA/HLA-DMB/HLA-DOA/HLA-DOB/HLA-DPA1/HLA-DPB1/HLA-DQA1/HLA-DQA2/HLA-DQB1/HLA-DRA/HLA-DRB1/HLA-E/ICOS/IFNG/IL12RB1/IL15/IL7R/KLRC4-KLRK1/KLRK1/LCK/LGALS9/LILRB1/LILRB2/LILRB4/LYN/NCKAP1L/NLRP3/PRKCQ/PTPN22/PTPN6/PTPRC/PYCARD/RASAL3/RASGRP1/RHOH/SASH3/SIRPA/SIRPG/SYK/TESPA1/TNF…	66
12	brown	brown	GO:0002696	positive regulation of leukocyte activation	86/613	409/18723	4.94588e-45	1.62761e-42	1.2291e-42	AIF1/B2M/BTK/CARD11/CCDC88B/CCL5/CCR2/CD2/CD209/CD226/CD27/CD28/CD3E/CD4/CD40/CD40LG/CD5/CD6/CD74/CD86/CLEC7A/CLECL1/CORO1A/CR1/DOCK8/EBI3/FCRL3/FGR/GPR183/HLA-A/HLA-DMA/HLA-DMB/HLA-DOA/HLA-DOB/HLA-DPA1/HLA-DPB1/HLA-DQA1/HLA-DQA2/HLA-DQB1/HLA-DRA/HLA-DRB1/HLA-E/HLA-F/ICOS/IFNG/IL10/IL12RB1/IL15/IL7R/INPP5D/ITGAM/ITGB2/KLRC4-KLRK1/KLRK1/LAMP1/LCK/LGALS9/LILRB1/LILRB2/LILRB4/LYN/MYD88/NCKAP1L/NLRP3…	86
13	brown	brown	GO:0051251	positive regulation of lymphocyte activation	79/613	362/18723	1.31676e-42	3.99991e-40	3.02055e-40	AIF1/B2M/BTK/CARD11/CCDC88B/CCL5/CCR2/CD209/CD27/CD28/CD3E/CD4/CD40/CD40LG/CD5/CD6/CD74/CD86/CLEC7A/CLECL1/CORO1A/CR1/DOCK8/EBI3/FCRL3/GPR183/HLA-A/HLA-DMA/HLA-DMB/HLA-DOA/HLA-DOB/HLA-DPA1/HLA-DPB1/HLA-DQA1/HLA-DQA2/HLA-DQB1/HLA-DRA/HLA-DRB1/HLA-E/HLA-F/ICOS/IFNG/IL10/IL12RB1/IL15/IL7R/INPP5D/KLRC4-KLRK1/KLRK1/LAMP1/LCK/LGALS9/LILRB1/LILRB2/LILRB4/LYN/MYD88/NCKAP1L/NLRP3/PRKCQ/PTPN22/PTPN6/PTPRC/…	79
14	brown	brown	GO:0002449	lymphocyte mediated immunity	77/613	350/18723	8.53797e-42	2.40832e-39	1.81865e-39	ARRB2/B2M/BATF/BTK/C1QA/C1QB/C1QC/C2/C4BPB/CARD9/CCR2/CD226/CD27/CD28/CD40/CD40LG/CD74/CD8A/CD96/CLEC4G/CORO1A/CR1/FCER1G/FCER2/FCGR2B/GAPT/GZMB/GZMM/HFE/HLA-A/HLA-B/HLA-DMA/HLA-DMB/HLA-DOA/HLA-DOB/HLA-DPA1/HLA-DPB1/HLA-DQA1/HLA-DQA2/HLA-DQB1/HLA-DRA/HLA-DRB1/HLA-E/HLA-F/IL10/IL12RB1/IL7R/INPP5D/KIR3DL1/KLRC1/KLRC4-KLRK1/KLRD1/KLRK1/LAMP1/LGALS9/LILRB1/LILRB4/MYD88/MYO1G/NCKAP1L/NCR1/NCR3/NLRP3/P…	77
15	brown	brown	GO:0022409	positive regulation of cell-cell adhesion	70/613	284/18723	1.69273e-41	4.45639e-39	3.36526e-39	AIF1/ALOX5/B2M/CARD11/CCDC88B/CCL5/CCR2/CD209/CD27/CD28/CD3E/CD4/CD40LG/CD5/CD6/CD74/CD86/CLECL1/CORO1A/CR1/DOCK8/EBI3/HLA-A/HLA-DMA/HLA-DMB/HLA-DOA/HLA-DOB/HLA-DPA1/HLA-DPB1/HLA-DQA1/HLA-DQA2/HLA-DQB1/HLA-DRA/HLA-DRB1/HLA-E/ICOS/IFNG/IL10/IL12RB1/IL15/IL7R/ITGB2/KLRC4-KLRK1/KLRK1/LCK/LGALS9/LILRB1/LILRB2/LILRB4/LYN/NCKAP1L/NLRP3/PRKCQ/PTAFR/PTPN22/PTPN6/PTPRC/PYCARD/RASAL3/RASGRP1/RHOH/SASH3/SIR…	70
16	brown	brown	GO:0002703	regulation of leukocyte mediated immunity	63/613	226/18723	6.69051e-41	1.6513e-38	1.24699e-38	ADGRE2/ARRB2/B2M/BST2/BTK/C4BPB/CCR2/CD226/CD28/CD300A/CD40/CD84/CD96/CLEC4G/CLEC7A/CR1/DDX58/FCER2/FCGR2B/FGR/HFE/HLA-A/HLA-B/HLA-DRA/HLA-DRB1/HLA-E/HLA-F/IL10/IL12RB1/IL7R/ITGAM/ITGB2/KLRC1/KLRC4-KLRK1/KLRD1/KLRK1/LAMP1/LGALS9/LILRB1/LILRB4/LYN/NCKAP1L/NCR1/NCR3/NLRP3/PRAM1/PTAFR/PTPN6/PTPRC/RAC2/RASGRP1/SASH3/SCIMP/SH2D1A/SLAMF6/SPI1/SYK/TBX21/TLR4/TREM2/TYROBP/VAV1/WAS	63
17	brown	brown	GO:0070661	leukocyte proliferation	72/613	318/18723	5.51838e-40	1.28189e-37	9.68022e-38	AIF1/BST2/BTK/CARD11/CCDC88B/CCL5/CCR2/CD180/CD209/CD28/CD300A/CD3E/CD40/CD40LG/CD6/CD74/CD86/CLEC4G/CLECL1/CORO1A/CR1/CSF1/CSF1R/DOCK2/DOCK8/EBI3/FCGR2B/FCRL3/GAPT/GPR183/HLA-A/HLA-DMB/HLA-DPA1/HLA-DPB1/HLA-DRB1/HLA-E/IKZF3/IL10/IL12RB1/IL15/IL7R/INPP5D/LGALS9/LILRB1/LILRB2/LILRB4/LST1/LYN/MNDA/MYD88/NCKAP1L/PIK3CG/PRKCQ/PSMB10/PTPN22/PTPN6/PTPRC/PYCARD/RAC2/RASAL3/RASGRP1/SASH3/SPN/SYK/TLR4/TNF…	72
18	brown	brown	GO:0022407	regulation of cell-cell adhesion	84/613	448/18723	6.24589e-40	1.37028e-37	1.03477e-37	ADORA2A/AIF1/ALOX5/B2M/CARD11/CCDC88B/CCL5/CCR2/CD209/CD27/CD28/CD300A/CD3E/CD4/CD40LG/CD5/CD6/CD74/CD86/CLEC4G/CLECL1/CORO1A/CR1/DOCK8/EBI3/FCGR2B/FERMT3/HFE/HLA-A/HLA-DMA/HLA-DMB/HLA-DOA/HLA-DOB/HLA-DPA1/HLA-DPB1/HLA-DQA1/HLA-DQA2/HLA-DQB1/HLA-DRA/HLA-DRB1/HLA-E/ICOS/IFNG/IL10/IL12RB1/IL15/IL7R/ITGB2/KLRC4-KLRK1/KLRK1/LAPTM5/LAX1/LCK/LGALS9/LILRB1/LILRB2/LILRB4/LYN/NCKAP1L/NLRP3/PRKCQ/PTAFR/PTP…	84
19	brown	brown	GO:0032943	mononuclear cell proliferation	69/613	291/18723	1.0056e-39	2.09005e-37	1.57831e-37	AIF1/BTK/CARD11/CCDC88B/CCL5/CCR2/CD180/CD209/CD28/CD300A/CD3E/CD40/CD40LG/CD6/CD74/CD86/CLEC4G/CLECL1/CORO1A/CR1/CSF1/DOCK2/DOCK8/EBI3/FCGR2B/FCRL3/GAPT/GPR183/HLA-A/HLA-DMB/HLA-DPA1/HLA-DPB1/HLA-DRB1/HLA-E/IKZF3/IL10/IL12RB1/IL15/IL7R/INPP5D/LGALS9/LILRB1/LILRB2/LILRB4/LST1/LYN/MNDA/MYD88/NCKAP1L/PIK3CG/PRKCQ/PSMB10/PTPN22/PTPN6/PTPRC/PYCARD/RAC2/RASAL3/RASGRP1/SASH3/SPN/SYK/TLR4/TNFRSF14/TNFSF…	69
20	brown	brown	GO:0046651	lymphocyte proliferation	68/613	288/18723	5.01674e-39	9.90555e-37	7.48022e-37	AIF1/BTK/CARD11/CCDC88B/CCL5/CCR2/CD180/CD209/CD28/CD300A/CD3E/CD40/CD40LG/CD6/CD74/CD86/CLEC4G/CLECL1/CORO1A/CR1/DOCK2/DOCK8/EBI3/FCGR2B/FCRL3/GAPT/GPR183/HLA-A/HLA-DMB/HLA-DPA1/HLA-DPB1/HLA-DRB1/HLA-E/IKZF3/IL10/IL12RB1/IL15/IL7R/INPP5D/LGALS9/LILRB1/LILRB2/LILRB4/LST1/LYN/MNDA/MYD88/NCKAP1L/PIK3CG/PRKCQ/PSMB10/PTPN22/PTPN6/PTPRC/PYCARD/RAC2/RASAL3/RASGRP1/SASH3/SPN/SYK/TLR4/TNFRSF14/TNFSF13B/T…	68
21	brown	brown	GO:0032944	regulation of mononuclear cell proliferation	61/613	227/18723	1.36307e-38	2.50624e-36	1.8926e-36	AIF1/BTK/CARD11/CCDC88B/CCL5/CCR2/CD209/CD28/CD300A/CD3E/CD40/CD40LG/CD6/CD74/CD86/CLEC4G/CLECL1/CORO1A/CR1/CSF1/EBI3/FCGR2B/FCRL3/GPR183/HLA-A/HLA-DMB/HLA-DPA1/HLA-DPB1/HLA-DRB1/HLA-E/IKZF3/IL10/IL12RB1/IL15/INPP5D/LGALS9/LILRB1/LILRB2/LILRB4/LST1/LYN/MNDA/MYD88/NCKAP1L/PRKCQ/PTPN22/PTPN6/PTPRC/PYCARD/RAC2/RASAL3/SASH3/SPN/SYK/TLR4/TNFRSF14/TNFSF13B/TNFSF8/TYROBP/VSIG4/ZAP70	61
22	brown	brown	GO:0070663	regulation of leukocyte proliferation	63/613	245/18723	1.39623e-38	2.50624e-36	1.8926e-36	AIF1/BST2/BTK/CARD11/CCDC88B/CCL5/CCR2/CD209/CD28/CD300A/CD3E/CD40/CD40LG/CD6/CD74/CD86/CLEC4G/CLECL1/CORO1A/CR1/CSF1/CSF1R/EBI3/FCGR2B/FCRL3/GPR183/HLA-A/HLA-DMB/HLA-DPA1/HLA-DPB1/HLA-DRB1/HLA-E/IKZF3/IL10/IL12RB1/IL15/INPP5D/LGALS9/LILRB1/LILRB2/LILRB4/LST1/LYN/MNDA/MYD88/NCKAP1L/PRKCQ/PTPN22/PTPN6/PTPRC/PYCARD/RAC2/RASAL3/SASH3/SPN/SYK/TLR4/TNFRSF14/TNFSF13B/TNFSF8/TYROBP/VSIG4/ZAP70	63
23	brown	brown	GO:0002768	immune response-regulating cell surface receptor signaling pathway	70/613	315/18723	2.59222e-38	4.45073e-36	3.36099e-36	BTK/C3AR1/C5AR1/C5AR2/CARD11/CD200R1/CD226/CD247/CD28/CD300A/CD3E/CD40/CLEC7A/CMKLR1/CR1/FCER1G/FCGR1B/FCGR2B/FCRL3/FGR/FPR3/FYB1/HCK/HLA-A/HLA-DPB1/HLA-DQB1/HLA-DRB1/INPP5D/ITK/KIR2DL1/KLHL6/KLRC1/KLRD1/LAPTM5/LAT2/LAX1/LCK/LCP2/LILRA2/LILRA4/LILRB1/LILRB2/LILRB4/LPXN/LYN/MNDA/MYO1G/NCKAP1L/NCR3/NFAM1/PIK3CD/PRAM1/PRKCQ/PTPN22/PTPN6/PTPRC/PTPRJ/SH2D1A/SLA2/SYK/TEC/TESPA1/THEMIS/THEMIS2/TRAT1/TXK…	70
24	brown	brown	GO:0050670	regulation of lymphocyte proliferation	60/613	225/18723	9.28638e-38	1.528e-35	1.15387e-35	AIF1/BTK/CARD11/CCDC88B/CCL5/CCR2/CD209/CD28/CD300A/CD3E/CD40/CD40LG/CD6/CD74/CD86/CLEC4G/CLECL1/CORO1A/CR1/EBI3/FCGR2B/FCRL3/GPR183/HLA-A/HLA-DMB/HLA-DPA1/HLA-DPB1/HLA-DRB1/HLA-E/IKZF3/IL10/IL12RB1/IL15/INPP5D/LGALS9/LILRB1/LILRB2/LILRB4/LST1/LYN/MNDA/MYD88/NCKAP1L/PRKCQ/PTPN22/PTPN6/PTPRC/PYCARD/RAC2/RASAL3/SASH3/SPN/SYK/TLR4/TNFRSF14/TNFSF13B/TNFSF8/TYROBP/VSIG4/ZAP70	60
25	brown	brown	GO:0002683	negative regulation of immune system process	80/613	434/18723	1.84166e-37	2.90909e-35	2.19681e-35	ADORA2A/ARRB2/BST2/BTK/C1QC/C4BPB/C5AR2/CCR2/CD200R1/CD300A/CD300LF/CD74/CD84/CD86/CD96/CLEC4G/CR1/CST7/DHX58/FCGR2B/FCRL3/FGR/GPR18/GPX1/GRN/HCK/HFE/HLA-A/HLA-B/HLA-DOA/HLA-DOB/HLA-DRB1/HLA-E/HLA-F/IL10/IL7R/INPP5D/KLRC1/KLRC4-KLRK1/KLRD1/KLRK1/LAPTM5/LAX1/LGALS9/LILRB1/LILRB2/LILRB3/LILRB4/LPXN/LST1/LYN/MILR1/MNDA/NCKAP1L/NLRC3/OAS1/PDCD1/PTPN22/PTPN6/PTPRC/PTPRJ/SAMSN1/SH2D1A/SLA2/SLAMF8/SPI1/…	80
26	brown	brown	GO:0002366	leukocyte activation involved in immune response	65/613	275/18723	2.36662e-37	3.59454e-35	2.71443e-35	ADGRE2/APBB1IP/BATF/BTK/CCR2/CD180/CD28/CD300A/CD40/CD40LG/CD74/CD84/CD86/CLEC7A/CORO1A/CR1/DOCK2/EOMES/FCER1G/FCGR2B/FGR/GAPT/GPR183/GRN/HLA-DMB/HLA-DRA/HLA-DRB1/HLA-F/IFI35/IFNG/IL10/IL12RB1/IRF8/ITGAL/ITGAM/ITGB2/LAMP1/LAT2/LCP1/LGALS9/LILRA2/LILRB1/LY9/LYN/MFNG/MILR1/MYD88/NCKAP1L/NLRP3/PIK3CD/PIK3CG/PRAM1/PTAFR/PTPRC/PYCARD/RAC2/RASGRP1/SLAMF6/SPI1/SPN/SYK/TBX21/TLR4/TREM2/TYROBP	65
27	brown	brown	GO:0002263	cell activation involved in immune response	65/613	279/18723	6.11316e-37	8.94107e-35	6.75189e-35	ADGRE2/APBB1IP/BATF/BTK/CCR2/CD180/CD28/CD300A/CD40/CD40LG/CD74/CD84/CD86/CLEC7A/CORO1A/CR1/DOCK2/EOMES/FCER1G/FCGR2B/FGR/GAPT/GPR183/GRN/HLA-DMB/HLA-DRA/HLA-DRB1/HLA-F/IFI35/IFNG/IL10/IL12RB1/IRF8/ITGAL/ITGAM/ITGB2/LAMP1/LAT2/LCP1/LGALS9/LILRA2/LILRB1/LY9/LYN/MFNG/MILR1/MYD88/NCKAP1L/NLRP3/PIK3CD/PIK3CG/PRAM1/PTAFR/PTPRC/PYCARD/RAC2/RASGRP1/SLAMF6/SPI1/SPN/SYK/TBX21/TLR4/TREM2/TYROBP	65
28	brown	brown	GO:0002253	activation of immune response	74/613	375/18723	9.50982e-37	1.34122e-34	1.01283e-34	BTK/C1QA/C1QB/C1QC/C2/C3AR1/C4BPB/C5AR1/C5AR2/CARD11/CD226/CD247/CD28/CD300A/CD3E/CFP/CLEC7A/CMKLR1/CR1/FCER1G/FCGR2B/FCRL3/FGR/FPR3/FYB1/HCK/HLA-A/HLA-DPB1/HLA-DQB1/HLA-DRB1/INPP5D/ITK/KLHL6/KLRD1/LAPTM5/LAT2/LAX1/LCK/LCP2/LILRA2/LILRB4/LPXN/LYN/MNDA/MYO1G/NCKAP1L/NCR3/NFAM1/NLRC4/PIK3CD/PRAM1/PTPN22/PTPN6/PTPRC/PTPRJ/PYCARD/PYHIN1/SH2D1A/SLA2/SYK/TEC/TESPA1/THEMIS/THEMIS2/TLR4/TRAT1/TREM2/TXK/T…	74
29	brown	brown	GO:0045785	positive regulation of cell adhesion	79/613	437/18723	2.30901e-36	3.14423e-34	2.37438e-34	AIF1/ALOX5/APBB1IP/B2M/CARD11/CASS4/CCDC88B/CCL5/CCR2/CD209/CD27/CD28/CD3E/CD4/CD40LG/CD5/CD6/CD74/CD86/CLECL1/CORO1A/CR1/CSF1/DOCK8/EBI3/ECM2/FBLN2/FMN1/HLA-A/HLA-DMA/HLA-DMB/HLA-DOA/HLA-DOB/HLA-DPA1/HLA-DPB1/HLA-DQA1/HLA-DQA2/HLA-DQB1/HLA-DRA/HLA-DRB1/HLA-E/ICOS/IFNG/IL10/IL12RB1/IL15/IL7R/ITGB2/KLRC4-KLRK1/KLRK1/LCK/LGALS9/LILRB1/LILRB2/LILRB4/LYN/NCKAP1L/NLRP3/P2RY12/PRKCQ/PTAFR/PTPN22/PTPN6/…	79
30	brown	brown	GO:0002460	adaptive immune response based on somatic recombination of immune receptors built from immunoglobulin superfamily domains	71/613	356/18723	1.38902e-35	1.82842e-33	1.38074e-33	B2M/BATF/BTK/C1QA/C1QB/C1QC/C2/C4BPB/CARD9/CCR2/CD226/CD27/CD28/CD4/CD40/CD40LG/CD74/CD8A/CLEC4G/CLEC7A/CR1/EBI3/FCER1G/FCER2/FCGR2B/GAPT/GZMM/HFE/HLA-A/HLA-B/HLA-DMA/HLA-DMB/HLA-DOA/HLA-DOB/HLA-DPA1/HLA-DPB1/HLA-DQA1/HLA-DQA2/HLA-DQB1/HLA-DRA/HLA-DRB1/HLA-E/HLA-F/IL10/IL12RB1/IL7R/INPP5D/KLHL6/KLRC1/KLRD1/LILRB1/LILRB4/LY9/MYD88/MYO1G/NCKAP1L/NLRP3/PRF1/PRKCQ/PTPN6/PTPRC/SASH3/SLA2/SLAMF6/SPN/TB…	71
31	brown	brown	GO:0002699	positive regulation of immune effector process	59/613	235/18723	1.55601e-35	1.98215e-33	1.49683e-33	ADGRE2/B2M/BTK/CCR2/CD226/CD28/CD300A/CD40/CD74/CD84/CD86/CLEC7A/CR1/DDX58/DHX58/FCER2/FGR/HLA-A/HLA-B/HLA-DMB/HLA-DRA/HLA-DRB1/HLA-E/HLA-F/IFNG/IL10/IL12RB1/ITGAM/ITGB2/KLRC4-KLRK1/KLRD1/KLRK1/LACC1/LAMP1/LAPTM5/LGALS9/LILRB1/LYN/NCR3/NLRP3/PTAFR/PTPN22/PTPRC/PTPRJ/RAC2/RASGRP1/SASH3/SCIMP/SH2D1A/SLAMF6/SPI1/SPON2/SYK/TBX21/TLR4/TNFRSF14/TREM2/TYROBP/VAV1	59
32	brown	brown	GO:0045088	regulation of innate immune response	57/613	218/18723	2.15197e-35	2.65567e-33	2.00544e-33	ARRB2/BIRC3/CARD9/CCL5/CD226/CD96/CLEC7A/CR1/DHX58/FCGR2B/FGR/GBP5/GRN/HCK/HLA-A/HLA-B/HLA-E/HLA-F/IFI35/IKBKE/KLRC1/KLRC4-KLRK1/KLRD1/KLRK1/LAMP1/LGALS9/LILRA2/LILRB1/LYN/MNDA/NCF1/NCR1/NCR3/NLRC3/NLRC4/OAS1/PTPN22/PTPN6/PYCARD/PYHIN1/RASGRP1/RNF135/SH2D1A/SLAMF6/SLAMF8/SPI1/SYK/TASL/TLR4/TLR8/TREM2/TRIM21/TXK/TYROBP/VAV1/VSIG4/ZBP1	57
33	brown	brown	GO:1903131	mononuclear cell differentiation	76/613	426/18723	1.41328e-34	1.69123e-32	1.27714e-32	B2M/BATF/BTK/CARD11/CCR2/CD2/CD27/CD28/CD3D/CD3E/CD3G/CD4/CD40LG/CD74/CD86/CD8A/CMTM7/CR1/CSF1/CSF1R/DOCK2/EOMES/FCER1G/FCGR2B/FCRL3/GPR18/GPR183/HLA-B/HLA-DOA/HLA-DRA/HLA-DRB1/IFNG/IKZF1/IKZF3/IL10/IL12RB1/IL15/IL7R/INPP5D/IRF8/ITK/KLRC1/LCK/LGALS9/LILRB1/LILRB2/LILRB4/LY9/LYL1/LYN/MFNG/NCKAP1L/NFAM1/NLRP3/PIK3CD/PTPN22/PTPN6/PTPRC/PTPRJ/RASGRP1/RHOH/SASH3/SLAMF6/SLAMF8/SPI1/SPN/SYK/TBX21/TESPA1…	76
34	brown	brown	GO:0002831	regulation of response to biotic stimulus	67/613	327/18723	2.32159e-34	2.69646e-32	2.03624e-32	ARRB2/BIRC3/CARD9/CCL5/CD180/CD226/CD96/CLEC7A/CR1/CYBA/DDX58/DHX58/FCGR2B/FGR/GBP5/GRN/HCK/HLA-A/HLA-B/HLA-DRB1/HLA-E/HLA-F/IFI35/IKBKE/IL12RB1/IL15/KLRC1/KLRC4-KLRK1/KLRD1/KLRK1/LAMP1/LGALS9/LILRA2/LILRB1/LY86/LY96/LYN/MNDA/NCF1/NCR1/NCR3/NLRC3/NLRC4/OAS1/PTPN22/PTPN6/PYCARD/PYHIN1/RASGRP1/RNF135/SCIMP/SH2D1A/SLAMF6/SLAMF8/SPI1/SYK/TASL/TLR4/TLR8/TREM2/TRIM21/TSPAN32/TXK/TYROBP/VAV1/VSIG4/ZBP1	67
35	brown	brown	GO:0030098	lymphocyte differentiation	69/613	374/18723	2.3097e-32	2.606e-30	1.96793e-30	B2M/BATF/BTK/CARD11/CCR2/CD2/CD27/CD28/CD3D/CD3E/CD3G/CD4/CD40LG/CD74/CD86/CD8A/CMTM7/CR1/DOCK2/EOMES/FCER1G/FCGR2B/FCRL3/GPR18/GPR183/HLA-DOA/HLA-DRA/HLA-DRB1/IFNG/IKZF1/IKZF3/IL10/IL12RB1/IL15/IL7R/INPP5D/IRF8/ITK/KLRC1/LCK/LGALS9/LILRB2/LILRB4/LY9/LYL1/MFNG/NCKAP1L/NFAM1/NLRP3/PIK3CD/PTPN22/PTPN6/PTPRC/PTPRJ/RASGRP1/RHOH/SASH3/SLAMF6/SLAMF8/SPI1/SPN/SYK/TBX21/TESPA1/THEMIS/TNFSF13B/TNFSF8/VAV1…	69
36	brown	brown	GO:0002429	immune response-activating cell surface receptor signaling pathway	61/613	291/18723	6.38278e-32	6.81232e-30	5.14435e-30	BTK/C3AR1/C5AR1/C5AR2/CARD11/CD226/CD247/CD28/CD300A/CD3E/CLEC7A/CMKLR1/CR1/FCER1G/FCGR2B/FCRL3/FGR/FPR3/FYB1/HCK/HLA-A/HLA-DPB1/HLA-DQB1/HLA-DRB1/INPP5D/ITK/KLHL6/KLRD1/LAPTM5/LAT2/LAX1/LCK/LCP2/LILRA2/LILRB4/LPXN/LYN/MNDA/MYO1G/NCKAP1L/NCR3/NFAM1/PIK3CD/PRAM1/PTPN22/PTPN6/PTPRC/PTPRJ/SH2D1A/SLA2/SYK/TEC/TESPA1/THEMIS/THEMIS2/TRAT1/TXK/TYROBP/UBASH3A/VAV1/ZAP70	61
37	brown	brown	GO:0002757	immune response-activating signal transduction	61/613	291/18723	6.38278e-32	6.81232e-30	5.14435e-30	BTK/C3AR1/C5AR1/C5AR2/CARD11/CD226/CD247/CD28/CD300A/CD3E/CLEC7A/CMKLR1/CR1/FCER1G/FCGR2B/FCRL3/FGR/FPR3/FYB1/HCK/HLA-A/HLA-DPB1/HLA-DQB1/HLA-DRB1/INPP5D/ITK/KLHL6/KLRD1/LAPTM5/LAT2/LAX1/LCK/LCP2/LILRA2/LILRB4/LPXN/LYN/MNDA/MYO1G/NCKAP1L/NCR3/NFAM1/PIK3CD/PRAM1/PTPN22/PTPN6/PTPRC/PTPRJ/SH2D1A/SLA2/SYK/TEC/TESPA1/THEMIS/THEMIS2/TRAT1/TXK/TYROBP/UBASH3A/VAV1/ZAP70	61
38	brown	brown	GO:0002274	myeloid leukocyte activation	54/613	223/18723	1.02162e-31	1.06168e-29	8.01734e-30	ADGRE2/AIF1/BATF/BTK/C1QA/C5AR1/CCL5/CCR2/CD2/CD226/CD300A/CD300LF/CD33/CD74/CD84/CSF1/CST7/DOCK2/FCER1G/FCGR2B/FGR/GRN/IFI35/IFNG/IL10/IL15/ITGAM/ITGB2/LAT2/LCP2/LGALS9/LILRA2/LILRB4/LYN/MILR1/MYD88/PIK3CD/PIK3CG/PRAM1/PTAFR/PTPRC/PYCARD/RAC2/RASGRP1/RHOH/SPI1/SYK/TLR1/TLR2/TLR4/TREM2/TSPAN32/TYROBP/VSIG4	54
39	brown	brown	GO:0050900	leukocyte migration	67/613	369/18723	5.31371e-31	5.38047e-29	4.06309e-29	ADGRE2/AIF1/ALOX5/C3AR1/C5AR1/C5AR2/CCL13/CCL4/CCL5/CCR1/CCR2/CCR5/CD200R1/CD300A/CD74/CMKLR1/CORO1A/CSF1/CSF1R/CXCL16/DOCK8/ECM1/FCER1G/GPR18/GPR183/GPSM3/HCK/HSD3B7/IL10/ITGAL/ITGB2/ITGB7/JAML/KLRC4-KLRK1/KLRK1/LCK/LGALS9/LYN/MCOLN2/MYD88/MYO1G/NCKAP1L/NINJ1/NLRP3/P2RX4/P2RY12/PIK3CD/PIK3CG/PTAFR/PYCARD/RAC2/RHOH/SELPLG/SIRPA/SLAMF8/SPI1/SPN/SYK/TBX21/TNFRSF11A/TNFRSF14/TREM2/TRPM2/VAV1/VEGFC/X…	67
40	brown	brown	GO:0042098	T cell proliferation	50/613	199/18723	2.98513e-30	2.94707e-28	2.2255e-28	AIF1/CARD11/CCDC88B/CCL5/CCR2/CD209/CD28/CD3E/CD40LG/CD6/CD86/CLEC4G/CLECL1/CORO1A/CR1/DOCK2/DOCK8/EBI3/HLA-A/HLA-DMB/HLA-DPA1/HLA-DPB1/HLA-DRB1/HLA-E/IL10/IL12RB1/IL15/LGALS9/LILRB1/LILRB2/LILRB4/NCKAP1L/PIK3CG/PRKCQ/PSMB10/PTPN22/PTPN6/PTPRC/PYCARD/RAC2/RASAL3/RASGRP1/SASH3/SPN/SYK/TNFRSF14/TNFSF13B/TNFSF8/VSIG4/ZAP70	50
41	brown	brown	GO:0032103	positive regulation of response to external stimulus	70/613	427/18723	1.69586e-29	1.63341e-27	1.23347e-27	AIF1/ALOX5AP/BTK/C3AR1/C5AR1/CARD9/CCL4/CCL5/CCR1/CCR2/CCR4/CD180/CD226/CD28/CD74/CLEC7A/CMKLR1/CSF1/CSF1R/CYBA/DHX58/GBP5/GPSM3/GRN/HCK/HLA-E/HLA-F/IFI35/IFNG/IKBKE/IL15/KLRC4-KLRK1/KLRD1/KLRK1/LAMP1/LGALS9/LILRA2/LY86/LY96/LYN/MNDA/NCKAP1L/NCR3/NINJ1/NLRC4/P2RX4/P2RY12/PIK3CG/PYCARD/PYHIN1/RAC2/RASGRP1/SCIMP/SH2D1A/SLAMF6/SPI1/SYK/TASL/TLR2/TLR4/TLR7/TLR8/TNFRSF11A/TREM2/TXK/TYROBP/VAV1/VEGFC/X…	70
42	brown	brown	GO:0070665	positive regulation of leukocyte proliferation	43/613	150/18723	9.81966e-29	9.23282e-27	6.9722e-27	AIF1/BST2/CARD11/CCDC88B/CCL5/CCR2/CD209/CD28/CD3E/CD40/CD40LG/CD6/CD74/CD86/CLECL1/CORO1A/CSF1/CSF1R/EBI3/FCRL3/GPR183/HLA-A/HLA-DMB/HLA-DPA1/HLA-DPB1/HLA-E/IL12RB1/IL15/LGALS9/LILRB2/LYN/MYD88/NCKAP1L/PRKCQ/PTPN22/PTPRC/PYCARD/RASAL3/SASH3/SYK/TLR4/TNFSF13B/ZAP70	43
43	brown	brown	GO:0002706	regulation of lymphocyte mediated immunity	45/613	168/18723	1.27652e-28	1.17232e-26	8.85283e-27	ARRB2/B2M/BTK/C4BPB/CCR2/CD226/CD28/CD40/CD96/CLEC4G/CR1/FCER2/FCGR2B/HFE/HLA-A/HLA-B/HLA-DRA/HLA-DRB1/HLA-E/HLA-F/IL10/IL12RB1/IL7R/KLRC1/KLRC4-KLRK1/KLRD1/KLRK1/LAMP1/LGALS9/LILRB1/LILRB4/NCKAP1L/NCR1/NCR3/NLRP3/PTPN6/PTPRC/RASGRP1/SASH3/SH2D1A/SLAMF6/TBX21/TREM2/VAV1/WAS	45
44	brown	brown	GO:0042129	regulation of T cell proliferation	45/613	171/18723	2.93176e-28	2.63125e-26	1.987e-26	AIF1/CARD11/CCDC88B/CCL5/CCR2/CD209/CD28/CD3E/CD40LG/CD6/CD86/CLEC4G/CLECL1/CORO1A/CR1/EBI3/HLA-A/HLA-DMB/HLA-DPA1/HLA-DPB1/HLA-DRB1/HLA-E/IL10/IL12RB1/IL15/LGALS9/LILRB1/LILRB2/LILRB4/NCKAP1L/PRKCQ/PTPN22/PTPN6/PTPRC/PYCARD/RAC2/RASAL3/SASH3/SPN/SYK/TNFRSF14/TNFSF13B/TNFSF8/VSIG4/ZAP70	45
45	brown	brown	GO:0031341	regulation of cell killing	35/613	99/18723	4.12204e-27	3.61732e-25	2.73163e-25	ARRB2/B2M/CD226/CLEC7A/FCER2/FCGR2B/HLA-A/HLA-B/HLA-DRA/HLA-DRB1/HLA-E/HLA-F/IFNG/IL12RB1/IL7R/ITGAM/KLRC1/KLRC4-KLRK1/KLRD1/KLRK1/LAMP1/LGALS9/LILRB1/NCKAP1L/NCR1/NCR3/PRF1/PTPRC/RASGRP1/SH2D1A/SLAMF6/SPI1/SYK/TYROBP/VAV1	35
46	brown	brown	GO:0032946	positive regulation of mononuclear cell proliferation	40/613	138/18723	5.19465e-27	4.45949e-25	3.36761e-25	AIF1/CARD11/CCDC88B/CCL5/CCR2/CD209/CD28/CD3E/CD40/CD40LG/CD6/CD74/CD86/CLECL1/CORO1A/CSF1/EBI3/FCRL3/GPR183/HLA-A/HLA-DMB/HLA-DPA1/HLA-DPB1/HLA-E/IL12RB1/IL15/LGALS9/LILRB2/MYD88/NCKAP1L/PRKCQ/PTPN22/PTPRC/PYCARD/RASAL3/SASH3/SYK/TLR4/TNFSF13B/ZAP70	40
47	brown	brown	GO:0001909	leukocyte mediated cytotoxicity	38/613	124/18723	1.04116e-26	8.74792e-25	6.60603e-25	ARRB2/B2M/CD226/CORO1A/FCGR2B/GZMB/GZMM/HLA-A/HLA-B/HLA-DRA/HLA-DRB1/HLA-E/HLA-F/IL12RB1/IL7R/ITGAM/KIR3DL1/KLRC1/KLRC4-KLRK1/KLRD1/KLRK1/LAMP1/LGALS9/LILRB1/MYD88/NCKAP1L/NCR1/NCR3/PRF1/PTPN6/PTPRC/RASGRP1/SH2D1A/SLAMF6/SLAMF7/SPI1/TYROBP/VAV1	38
48	brown	brown	GO:0030217	T cell differentiation	52/613	257/18723	1.4973e-26	1.23184e-24	9.30231e-25	B2M/BATF/CARD11/CCR2/CD2/CD27/CD28/CD3D/CD3E/CD3G/CD4/CD74/CD86/CD8A/CR1/DOCK2/EOMES/FCER1G/GPR18/GPR183/HLA-DOA/HLA-DRA/HLA-DRB1/IFNG/IL12RB1/IL15/IL7R/ITK/KLRC1/LCK/LGALS9/LILRB2/LILRB4/LY9/NCKAP1L/NLRP3/PIK3CD/PTPN22/PTPRC/RASGRP1/RHOH/SASH3/SLAMF6/SPI1/SPN/SYK/TBX21/TESPA1/THEMIS/TNFSF8/VAV1/ZAP70	52
49	brown	brown	GO:0001906	cell killing	45/613	188/18723	2.33957e-26	1.88551e-24	1.42385e-24	ARRB2/B2M/CCL13/CD226/CLEC7A/CORO1A/FCER2/FCGR2B/GNLY/GZMB/GZMM/HLA-A/HLA-B/HLA-DRA/HLA-DRB1/HLA-E/HLA-F/IFNG/IL12RB1/IL7R/ITGAM/KIR3DL1/KLRC1/KLRC4-KLRK1/KLRD1/KLRK1/LAMP1/LGALS9/LILRB1/LYZ/MYD88/NCKAP1L/NCR1/NCR3/PRF1/PTPN6/PTPRC/RASGRP1/SH2D1A/SLAMF6/SLAMF7/SPI1/SYK/TYROBP/VAV1	45
50	brown	brown	GO:0050671	positive regulation of lymphocyte proliferation	39/613	137/18723	4.88609e-26	3.85904e-24	2.91417e-24	AIF1/CARD11/CCDC88B/CCL5/CCR2/CD209/CD28/CD3E/CD40/CD40LG/CD6/CD74/CD86/CLECL1/CORO1A/EBI3/FCRL3/GPR183/HLA-A/HLA-DMB/HLA-DPA1/HLA-DPB1/HLA-E/IL12RB1/IL15/LGALS9/LILRB2/MYD88/NCKAP1L/PRKCQ/PTPN22/PTPRC/PYCARD/RASAL3/SASH3/SYK/TLR4/TNFSF13B/ZAP70	39
51	brown	brown	GO:0048002	antigen processing and presentation of peptide antigen	28/613	62/18723	1.77721e-25	1.37612e-23	1.03918e-23	B2M/CD209/CD74/CTSS/FCER1G/FCGR2B/HFE/HLA-A/HLA-B/HLA-C/HLA-DMA/HLA-DMB/HLA-DOA/HLA-DOB/HLA-DPA1/HLA-DPB1/HLA-DQA1/HLA-DQA2/HLA-DQB1/HLA-DRA/HLA-DRB1/HLA-E/HLA-F/IFI30/MARCHF1/PYCARD/TAPBP/TREM2	28
52	brown	brown	GO:0002695	negative regulation of leukocyte activation	44/613	187/18723	1.82904e-25	1.38901e-23	1.04892e-23	ADORA2A/BTK/CCR2/CD300A/CD300LF/CD74/CD84/CD86/CLEC4G/CR1/CST7/FCGR2B/FGR/GRN/HFE/HLA-DRB1/HLA-F/IL10/INPP5D/LAPTM5/LAX1/LGALS9/LILRB1/LILRB2/LILRB4/LST1/LYN/MILR1/MNDA/NCKAP1L/PTPN22/PTPN6/PTPRC/SAMSN1/SPI1/SPN/TBC1D10C/TBX21/TIGIT/TNFAIP8L2/TNFRSF14/TSPAN32/TYROBP/VSIG4	44
53	brown	brown	GO:0002819	regulation of adaptive immune response	43/613	183/18723	6.95283e-25	5.18052e-23	3.91209e-23	ADCY7/B2M/BTK/C4BPB/CARD9/CCR2/CD226/CD28/CD4/CD40/CD48/CLEC4G/CLEC7A/CR1/FCER2/FCGR2B/HFE/HLA-A/HLA-B/HLA-DRA/HLA-DRB1/HLA-E/HLA-F/IL10/IL12RB1/IL7R/KLRC1/KLRD1/LILRB1/LILRB4/NCKAP1L/NLRP3/PRKCQ/PTPN6/PTPRC/PYCARD/SAMSN1/SASH3/TBX21/TNFRSF14/TNFSF13B/TREM2/WAS	43
54	brown	brown	GO:1902105	regulation of leukocyte differentiation	52/613	279/18723	8.81084e-25	6.44334e-23	4.86571e-23	ATP6AP1/BTK/C1QC/CARD11/CCR1/CCR2/CD2/CD27/CD28/CD4/CD74/CD86/CR1/CSF1/EVI2B/FCGR2B/FCRL3/HCLS1/HLA-B/HLA-DOA/HLA-DRA/HLA-DRB1/IFNG/IKZF3/IL10/IL12RB1/IL15/IL7R/INPP5D/LGALS9/LILRB1/LILRB2/LILRB3/LILRB4/LYN/NCKAP1L/NFAM1/NLRP3/PTPN6/PTPRC/RASGRP1/RASSF2/RHOH/SASH3/SLAMF8/SYK/TBX21/TESPA1/TLR4/TREM2/TYROBP/ZAP70	52
55	brown	brown	GO:0046631	alpha-beta T cell activation	40/613	156/18723	9.00399e-25	6.46486e-23	4.88197e-23	ADORA2A/BATF/CCR2/CD28/CD300A/CD3E/CD86/DOCK2/EBI3/EOMES/GPR18/GPR183/HFE/HLA-A/HLA-DRA/HLA-DRB1/HLA-E/IFNG/IL12RB1/IL15/ITK/LGALS9/LILRB1/LILRB4/LY9/NCKAP1L/NLRP3/PRKCQ/PTPN22/PTPRC/RASAL3/SASH3/SLAMF6/SPN/SYK/TBX21/TNFRSF14/TNFSF8/WDFY4/ZAP70	40
56	brown	brown	GO:0050777	negative regulation of immune response	44/613	194/18723	9.2457e-25	6.51987e-23	4.92351e-23	ARRB2/C4BPB/CCR2/CD300A/CD84/CD96/CLEC4G/CR1/DHX58/FCGR2B/FGR/GPX1/GRN/HCK/HFE/HLA-A/HLA-B/HLA-DRB1/HLA-E/HLA-F/IL10/IL7R/INPP5D/KLRC1/KLRD1/LGALS9/LILRB1/LILRB4/LYN/NCKAP1L/NLRC3/OAS1/PDCD1/PTPN6/PTPRC/SAMSN1/SLAMF8/SPI1/SYK/TBX21/TNFRSF14/TREM2/TRIM21/VSIG4	44
57	brown	brown	GO:0071706	tumor necrosis factor superfamily cytokine production	43/613	186/18723	1.4034e-24	9.5552e-23	7.21565e-23	ARRB2/C5AR2/CARD9/CCR2/CD14/CD2/CD33/CD84/CD86/CLEC7A/CYBA/CYBB/DDX58/GPR18/HLA-E/IFIH1/IFNG/IL10/LGALS9/LILRA2/LILRA4/LILRB1/LY96/MYD88/NLRC3/OAS1/PTAFR/PTPN22/PTPN6/PTPRC/PTPRJ/PYCARD/RASGRP1/SASH3/SIRPA/SPN/SPON2/SYK/TLR1/TLR2/TLR4/TREM2/TYROBP	43
58	brown	brown	GO:1903555	regulation of tumor necrosis factor superfamily cytokine production	43/613	186/18723	1.4034e-24	9.5552e-23	7.21565e-23	ARRB2/C5AR2/CARD9/CCR2/CD14/CD2/CD33/CD84/CD86/CLEC7A/CYBA/CYBB/DDX58/GPR18/HLA-E/IFIH1/IFNG/IL10/LGALS9/LILRA2/LILRA4/LILRB1/LY96/MYD88/NLRC3/OAS1/PTAFR/PTPN22/PTPN6/PTPRC/PTPRJ/PYCARD/RASGRP1/SASH3/SIRPA/SPN/SPON2/SYK/TLR1/TLR2/TLR4/TREM2/TYROBP	43
59	brown	brown	GO:0019221	cytokine-mediated signaling pathway	67/613	472/18723	1.56849e-24	1.04983e-22	7.92782e-23	BIRC3/CASP1/CASP4/CCL13/CCL4/CCL5/CCR1/CCR2/CCR4/CCR5/CCRL2/CD300LF/CD4/CD74/CMKLR1/CSF1/CSF1R/CSF2RA/CSF2RB/CXCR6/EBI3/ECM1/FCER1G/GFI1/HCK/IFI27/IFITM1/IFITM2/IFITM3/IFNG/IKBKE/IL10RA/IL12RB1/IL12RB2/IL15/IL2RG/IL7R/IRF5/LAPTM5/LILRA1/LILRA2/LILRA4/LILRA6/LILRB1/LILRB2/LILRB3/LILRB4/LILRB5/MX1/MYD88/OAS1/PTPN6/PTPRC/PTPRJ/PYCARD/SP100/SPI1/STAT4/SYK/TNFRSF11A/TNFRSF14/TNFRSF25/TNFSF13B/TREM2/TX…	67
60	brown	brown	GO:0002833	positive regulation of response to biotic stimulus	41/613	168/18723	1.84135e-24	1.21191e-22	9.15183e-23	CARD9/CCL5/CD180/CD226/CLEC7A/CYBA/DHX58/GBP5/GRN/HCK/HLA-DRB1/HLA-E/HLA-F/IFI35/IKBKE/KLRC4-KLRK1/KLRD1/KLRK1/LAMP1/LILRA2/LY86/LY96/LYN/MNDA/NCR3/NLRC4/PYCARD/PYHIN1/RASGRP1/SCIMP/SH2D1A/SLAMF6/SPI1/SYK/TASL/TLR4/TLR8/TXK/TYROBP/VAV1/ZBP1	41
61	brown	brown	GO:0042102	positive regulation of T cell proliferation	33/613	101/18723	2.32524e-24	1.50531e-22	1.13674e-22	AIF1/CARD11/CCDC88B/CCL5/CCR2/CD209/CD28/CD3E/CD40LG/CD6/CD86/CLECL1/CORO1A/EBI3/HLA-A/HLA-DMB/HLA-DPA1/HLA-DPB1/HLA-E/IL12RB1/IL15/LGALS9/LILRB2/NCKAP1L/PRKCQ/PTPN22/PTPRC/PYCARD/RASAL3/SASH3/SYK/TNFSF13B/ZAP70	33
62	brown	brown	GO:0050866	negative regulation of cell activation	45/613	210/18723	3.3458e-24	2.13106e-22	1.60928e-22	ADORA2A/BTK/CCR2/CD300A/CD300LF/CD74/CD84/CD86/CLEC4G/CR1/CST7/FCGR2B/FGR/GRN/HFE/HLA-DRB1/HLA-F/IL10/INPP5D/LAPTM5/LAX1/LGALS9/LILRB1/LILRB2/LILRB4/LST1/LYN/MILR1/MNDA/NCKAP1L/PTPN22/PTPN6/PTPRC/SAMSN1/SPI1/SPN/TBC1D10C/TBX21/TIGIT/TNFAIP8L2/TNFRSF14/TREM2/TSPAN32/TYROBP/VSIG4	45
63	brown	brown	GO:0032640	tumor necrosis factor production	42/613	181/18723	4.21861e-24	2.60302e-22	1.96568e-22	ARRB2/C5AR2/CARD9/CCR2/CD14/CD2/CD33/CD84/CLEC7A/CYBA/CYBB/DDX58/GPR18/HLA-E/IFIH1/IFNG/IL10/LGALS9/LILRA2/LILRA4/LILRB1/LY96/MYD88/NLRC3/OAS1/PTAFR/PTPN22/PTPN6/PTPRC/PTPRJ/PYCARD/RASGRP1/SASH3/SIRPA/SPN/SPON2/SYK/TLR1/TLR2/TLR4/TREM2/TYROBP	42
64	brown	brown	GO:0032680	regulation of tumor necrosis factor production	42/613	181/18723	4.21861e-24	2.60302e-22	1.96568e-22	ARRB2/C5AR2/CARD9/CCR2/CD14/CD2/CD33/CD84/CLEC7A/CYBA/CYBB/DDX58/GPR18/HLA-E/IFIH1/IFNG/IL10/LGALS9/LILRA2/LILRA4/LILRB1/LY96/MYD88/NLRC3/OAS1/PTAFR/PTPN22/PTPN6/PTPRC/PTPRJ/PYCARD/RASGRP1/SASH3/SIRPA/SPN/SPON2/SYK/TLR1/TLR2/TLR4/TREM2/TYROBP	42
65	brown	brown	GO:0001910	regulation of leukocyte mediated cytotoxicity	30/613	82/18723	6.36321e-24	3.86589e-22	2.91935e-22	ARRB2/B2M/CD226/FCGR2B/HLA-A/HLA-B/HLA-DRA/HLA-DRB1/HLA-E/HLA-F/IL12RB1/IL7R/ITGAM/KLRC1/KLRC4-KLRK1/KLRD1/KLRK1/LAMP1/LGALS9/LILRB1/NCKAP1L/NCR1/NCR3/PTPRC/RASGRP1/SH2D1A/SLAMF6/SPI1/TYROBP/VAV1	30
66	brown	brown	GO:0031343	positive regulation of cell killing	27/613	63/18723	7.46277e-24	4.46522e-22	3.37193e-22	B2M/CD226/CLEC7A/FCER2/HLA-A/HLA-B/HLA-DRA/HLA-DRB1/HLA-E/HLA-F/IFNG/IL12RB1/ITGAM/KLRC4-KLRK1/KLRD1/KLRK1/LAMP1/NCR3/PRF1/PTPRC/RASGRP1/SH2D1A/SLAMF6/SPI1/SYK/TYROBP/VAV1	27
67	brown	brown	GO:0019882	antigen processing and presentation	33/613	106/18723	1.34602e-23	7.93351e-22	5.99102e-22	B2M/CD209/CD74/CD8A/CTSS/FCER1G/FCGR2B/HFE/HLA-A/HLA-B/HLA-C/HLA-DMA/HLA-DMB/HLA-DOA/HLA-DOB/HLA-DPA1/HLA-DPB1/HLA-DQA1/HLA-DQA2/HLA-DQB1/HLA-DRA/HLA-DRB1/HLA-E/HLA-F/IFI30/LILRB2/MARCHF1/PSMB8/PYCARD/TAPBP/TREM2/WAS/WDFY4	33
68	brown	brown	GO:0032635	interleukin-6 production	39/613	165/18723	8.93917e-23	5.11605e-21	3.86341e-21	AIF1/ARRB2/C5AR2/CARD9/CD200R1/CD74/CD84/CLEC7A/CYBA/DDX58/HLA-B/IFIH1/IFNG/IL10/INPP5D/LGALS9/LILRA2/LILRB2/LILRB4/MYD88/NCKAP1L/NLRC3/POU2F2/PTAFR/PTPN22/PTPN6/PYCARD/RAB7B/SCIMP/SIRPA/SPON2/SYK/TLR1/TLR2/TLR4/TLR7/TLR8/TREM2/TYROBP	39
69	brown	brown	GO:0032675	regulation of interleukin-6 production	39/613	165/18723	8.93917e-23	5.11605e-21	3.86341e-21	AIF1/ARRB2/C5AR2/CARD9/CD200R1/CD74/CD84/CLEC7A/CYBA/DDX58/HLA-B/IFIH1/IFNG/IL10/INPP5D/LGALS9/LILRA2/LILRB2/LILRB4/MYD88/NCKAP1L/NLRC3/POU2F2/PTAFR/PTPN22/PTPN6/PYCARD/RAB7B/SCIMP/SIRPA/SPON2/SYK/TLR1/TLR2/TLR4/TLR7/TLR8/TREM2/TYROBP	39
70	brown	brown	GO:0006909	phagocytosis	52/613	308/18723	1.04303e-22	5.88417e-21	4.44345e-21	ADORA2A/AIF1/BIN2/C2/C4BPB/CCR2/CD14/CD300A/CD300LF/CEBPE/CLEC7A/CORO1A/CYBA/DOCK2/FCER1G/FCGR1A/FCGR2B/FGR/HCK/IFNG/IL15/IL2RG/IRF8/ITGAL/ITGAM/ITGB2/LYN/MARCO/MSR1/MYD88/MYO1G/MYO7A/NCF2/NCF4/NCKAP1L/P2RY6/PTPRC/PTPRJ/PYCARD/RAB39A/RAB7B/RAC2/RHOH/SIRPA/SIRPG/SPON2/SYK/TLR2/TLR4/TREM2/TYROBP/VAV1	52
71	brown	brown	GO:0002704	negative regulation of leukocyte mediated immunity	26/613	63/18723	1.68171e-22	9.35363e-21	7.06344e-21	ARRB2/BST2/C4BPB/CCR2/CD300A/CD84/CD96/CLEC4G/CR1/FCGR2B/HFE/HLA-A/HLA-B/HLA-E/HLA-F/IL7R/KLRC1/KLRD1/LGALS9/LILRB1/LILRB4/NCKAP1L/PTPN6/PTPRC/SPI1/TBX21	26
72	brown	brown	GO:0002275	myeloid cell activation involved in immune response	30/613	91/18723	2.18204e-22	1.19679e-20	9.03761e-21	ADGRE2/BTK/CCR2/CD300A/CD84/DOCK2/FCER1G/FGR/GRN/IFI35/IFNG/ITGAM/ITGB2/LAT2/LGALS9/LILRA2/LYN/MILR1/MYD88/PIK3CD/PIK3CG/PRAM1/PTAFR/PYCARD/RAC2/RASGRP1/SPI1/SYK/TREM2/TYROBP	30
73	brown	brown	GO:1903706	regulation of hemopoiesis	56/613	367/18723	3.60564e-22	1.95051e-20	1.47293e-20	ATP6AP1/B2M/BTK/C1QC/CARD11/CCR1/CCR2/CD2/CD27/CD28/CD4/CD74/CD86/CR1/CSF1/EVI2B/FCGR2B/FCRL3/GPR171/HCLS1/HLA-B/HLA-DOA/HLA-DRA/HLA-DRB1/IFNG/IKZF3/IL10/IL12RB1/IL15/IL7R/INPP5D/LGALS9/LILRB1/LILRB2/LILRB3/LILRB4/LYN/NCKAP1L/NFAM1/NLRP3/PTPN6/PTPRC/RAB7B/RASGRP1/RASSF2/RHOH/SASH3/SLAMF8/SPI1/SYK/TBX21/TESPA1/TLR4/TREM2/TYROBP/ZAP70	56
74	brown	brown	GO:0002705	positive regulation of leukocyte mediated immunity	35/613	134/18723	4.10136e-22	2.18869e-20	1.6528e-20	B2M/BTK/CD226/CD28/CD40/CLEC7A/DDX58/FCER2/HLA-A/HLA-B/HLA-DRA/HLA-DRB1/HLA-E/HLA-F/IL12RB1/ITGAM/ITGB2/KLRC4-KLRK1/KLRD1/KLRK1/LAMP1/NCR3/NLRP3/PTAFR/PTPRC/RASGRP1/SASH3/SCIMP/SH2D1A/SLAMF6/SPI1/TBX21/TREM2/TYROBP/VAV1	35
75	brown	brown	GO:0050851	antigen receptor-mediated signaling pathway	45/613	240/18723	1.08123e-21	5.69302e-20	4.29911e-20	BTK/CARD11/CD226/CD247/CD28/CD300A/CD3E/FCGR2B/FCRL3/FYB1/HLA-A/HLA-DPB1/HLA-DQB1/HLA-DRB1/INPP5D/ITK/KLHL6/LAPTM5/LAT2/LAX1/LCK/LCP2/LILRB4/LPXN/LYN/MNDA/NCKAP1L/NFAM1/PIK3CD/PRAM1/PTPN22/PTPN6/PTPRC/PTPRJ/SH2D1A/SLA2/SYK/TEC/TESPA1/THEMIS/THEMIS2/TRAT1/TXK/UBASH3A/ZAP70	45
76	brown	brown	GO:0002495	antigen processing and presentation of peptide antigen via MHC class II	20/613	34/18723	1.34054e-21	6.96551e-20	5.26004e-20	B2M/CD74/CTSS/FCER1G/FCGR2B/HLA-DMA/HLA-DMB/HLA-DOA/HLA-DOB/HLA-DPA1/HLA-DPB1/HLA-DQA1/HLA-DQA2/HLA-DQB1/HLA-DRA/HLA-DRB1/IFI30/MARCHF1/PYCARD/TREM2	20
77	brown	brown	GO:0002822	regulation of adaptive immune response based on somatic recombination of immune receptors built from immunoglobulin superfamily domains	38/613	168/18723	1.70634e-21	8.75111e-20	6.60844e-20	B2M/BTK/C4BPB/CARD9/CCR2/CD226/CD28/CD4/CD40/CLEC4G/CLEC7A/CR1/FCER2/FCGR2B/HFE/HLA-A/HLA-B/HLA-DRA/HLA-DRB1/HLA-E/HLA-F/IL10/IL12RB1/IL7R/KLRC1/KLRD1/LILRB1/LILRB4/NCKAP1L/NLRP3/PRKCQ/PTPN6/PTPRC/SASH3/TBX21/TNFSF13B/TREM2/WAS	38
78	brown	brown	GO:0031349	positive regulation of defense response	48/613	278/18723	1.8163e-21	9.19562e-20	6.94411e-20	ALOX5AP/BTK/CARD9/CCL5/CCR2/CD226/CD28/CLEC7A/CYBA/GBP5/GPSM3/GRN/HCK/HLA-E/HLA-F/IFI35/IFNG/IKBKE/IL15/KLRC4-KLRK1/KLRD1/KLRK1/LAMP1/LILRA2/LYN/MNDA/NCR3/NINJ1/NLRC4/PIK3CG/PYCARD/PYHIN1/RASGRP1/SH2D1A/SLAMF6/SPI1/SYK/TASL/TLR2/TLR4/TLR7/TLR8/TNFRSF11A/TREM2/TXK/TYROBP/VAV1/ZBP1	48
79	brown	brown	GO:0050852	T cell receptor signaling pathway	33/613	123/18723	2.549e-21	1.27418e-19	9.62199e-20	CARD11/CD226/CD247/CD28/CD300A/CD3E/FYB1/HLA-A/HLA-DPB1/HLA-DQB1/HLA-DRB1/INPP5D/ITK/LAPTM5/LCK/LCP2/LILRB4/PIK3CD/PRAM1/PTPN22/PTPN6/PTPRC/PTPRJ/SH2D1A/SLA2/TEC/TESPA1/THEMIS/THEMIS2/TRAT1/TXK/UBASH3A/ZAP70	33
80	brown	brown	GO:1903557	positive regulation of tumor necrosis factor superfamily cytokine production	31/613	107/18723	3.38797e-21	1.67238e-19	1.26291e-19	CARD9/CCR2/CD14/CD2/CD84/CD86/CLEC7A/CYBA/CYBB/DDX58/HLA-E/IFIH1/IFNG/LGALS9/LILRA2/LY96/MYD88/OAS1/PTAFR/PTPRC/PTPRJ/PYCARD/RASGRP1/SASH3/SPN/SPON2/SYK/TLR1/TLR2/TLR4/TYROBP	31
81	brown	brown	GO:0060326	cell chemotaxis	50/613	310/18723	5.67782e-21	2.76811e-19	2.09035e-19	ADGRE2/AIF1/ALOX5/ARRB2/BIN2/C3AR1/C5AR1/C5AR2/CCL13/CCL4/CCL5/CCR1/CCR2/CCR4/CCR5/CCRL2/CD74/CMKLR1/CORO1A/CSF1/CSF1R/CXCL16/CXCR6/FCER1G/GPR18/GPR183/GPSM3/HSD3B7/IL10/ITGB2/JAML/KLRC4-KLRK1/KLRK1/LGALS9/LYN/NCKAP1L/NINJ1/P2RX4/PIK3CD/PIK3CG/PRKCQ/RAC2/SLAMF8/SPI1/SYK/TNFRSF11A/TRPM2/VAV1/VEGFC/XCL2	50
82	brown	brown	GO:0002504	antigen processing and presentation of peptide or polysaccharide antigen via MHC class II	20/613	36/18723	6.61934e-21	3.18778e-19	2.40726e-19	B2M/CD74/CTSS/FCER1G/FCGR2B/HLA-DMA/HLA-DMB/HLA-DOA/HLA-DOB/HLA-DPA1/HLA-DPB1/HLA-DQA1/HLA-DQA2/HLA-DQB1/HLA-DRA/HLA-DRB1/IFI30/MARCHF1/PYCARD/TREM2	20
83	brown	brown	GO:0071674	mononuclear cell migration	40/613	196/18723	8.20545e-21	3.90402e-19	2.94813e-19	AIF1/ALOX5/C3AR1/C5AR1/CCL13/CCL4/CCL5/CCR1/CCR2/CCR5/CD200R1/CMKLR1/CSF1/CSF1R/CXCL16/DOCK8/ECM1/GPR183/HSD3B7/ITGAL/ITGB7/JAML/KLRC4-KLRK1/KLRK1/LGALS9/LYN/MYO1G/PIK3CD/PIK3CG/PYCARD/SIRPA/SLAMF8/SPI1/SPN/TBX21/TNFRSF11A/TNFRSF14/TRPM2/XCL2/ZAP70	40
84	brown	brown	GO:0002698	negative regulation of immune effector process	31/613	110/18723	8.43346e-21	3.96473e-19	2.99398e-19	ARRB2/BST2/C4BPB/CCR2/CD300A/CD84/CD96/CLEC4G/CR1/FCGR2B/FCRL3/GRN/HFE/HLA-A/HLA-B/HLA-E/HLA-F/IL10/IL7R/KLRC1/KLRD1/LGALS9/LILRB1/LILRB4/NCKAP1L/PTPN6/PTPRC/SLAMF8/SPI1/TBX21/VSIG4	31
85	brown	brown	GO:0030595	leukocyte chemotaxis	43/613	230/18723	9.99736e-21	4.64466e-19	3.50743e-19	ADGRE2/AIF1/ALOX5/C3AR1/C5AR1/C5AR2/CCL13/CCL4/CCL5/CCR1/CCR2/CCR5/CD74/CMKLR1/CORO1A/CSF1/CSF1R/CXCL16/FCER1G/GPR18/GPR183/GPSM3/HSD3B7/IL10/ITGB2/JAML/KLRC4-KLRK1/KLRK1/LGALS9/LYN/NCKAP1L/NINJ1/PIK3CD/PIK3CG/RAC2/SLAMF8/SPI1/SYK/TNFRSF11A/TRPM2/VAV1/VEGFC/XCL2	43
86	brown	brown	GO:0032760	positive regulation of tumor necrosis factor production	30/613	103/18723	1.25583e-20	5.76661e-19	4.35468e-19	CARD9/CCR2/CD14/CD2/CD84/CLEC7A/CYBA/CYBB/DDX58/HLA-E/IFIH1/IFNG/LGALS9/LILRA2/LY96/MYD88/OAS1/PTAFR/PTPRC/PTPRJ/PYCARD/RASGRP1/SASH3/SPN/SPON2/SYK/TLR1/TLR2/TLR4/TYROBP	30
87	brown	brown	GO:0043299	leukocyte degranulation	26/613	73/18723	1.48437e-20	6.67687e-19	5.04207e-19	ADGRE2/BTK/CCR2/CD300A/CD84/CORO1A/FCGR2B/FGR/HCK/HLA-F/ITGAM/ITGB2/LAMP1/LAT2/LGALS9/LYN/MILR1/NCKAP1L/PIK3CD/PIK3CG/PRAM1/PTAFR/RAC2/RASGRP1/SPI1/SYK	26
88	brown	brown	GO:0019724	B cell mediated immunity	41/613	210/18723	1.51244e-20	6.67687e-19	5.04207e-19	B2M/BATF/BTK/C1QA/C1QB/C1QC/C2/C4BPB/CARD9/CD226/CD27/CD28/CD40/CD40LG/CD74/CR1/FCER1G/FCER2/FCGR2B/GAPT/HLA-DMA/HLA-DMB/HLA-DOA/HLA-DOB/HLA-DPA1/HLA-DPB1/HLA-DQA1/HLA-DQA2/HLA-DQB1/HLA-DRA/HLA-DRB1/HLA-E/IL10/INPP5D/MYD88/PTPN6/PTPRC/SLA2/TBX21/TLR8/TREM2	41
89	brown	brown	GO:0032609	interferon-gamma production	31/613	112/18723	1.5217e-20	6.67687e-19	5.04207e-19	CCR2/CD14/CD2/CD226/CD3E/CD96/CLEC7A/CR1/EBI3/HLA-A/HLA-DPA1/HLA-DPB1/HLA-DRB1/IL10/IL12RB1/IL12RB2/IRF8/LAPTM5/LGALS9/LILRB1/LILRB4/PTPN22/PYCARD/RASGRP1/SASH3/SIRPA/SLAMF6/TLR4/TLR7/TLR8/TXK	31
90	brown	brown	GO:0032649	regulation of interferon-gamma production	31/613	112/18723	1.5217e-20	6.67687e-19	5.04207e-19	CCR2/CD14/CD2/CD226/CD3E/CD96/CLEC7A/CR1/EBI3/HLA-A/HLA-DPA1/HLA-DPB1/HLA-DRB1/IL10/IL12RB1/IL12RB2/IRF8/LAPTM5/LGALS9/LILRB1/LILRB4/PTPN22/PYCARD/RASGRP1/SASH3/SIRPA/SLAMF6/TLR4/TLR7/TLR8/TXK	31
91	brown	brown	GO:0045089	positive regulation of innate immune response	33/613	131/18723	2.19267e-20	9.51522e-19	7.18546e-19	CARD9/CCL5/CD226/CLEC7A/GBP5/HCK/HLA-E/HLA-F/IFI35/IKBKE/KLRC4-KLRK1/KLRD1/KLRK1/LAMP1/LILRA2/LYN/MNDA/NCR3/NLRC4/PYCARD/PYHIN1/RASGRP1/SH2D1A/SLAMF6/SPI1/SYK/TASL/TLR4/TLR8/TXK/TYROBP/VAV1/ZBP1	33
92	brown	brown	GO:0034341	response to interferon-gamma	34/613	141/18723	2.62173e-20	1.12535e-18	8.49813e-19	AIF1/BST2/CASP1/CCL13/CCL4/CCL5/CD40/CD74/CIITA/CXCL16/FASLG/GBP2/GBP3/GBP4/GBP5/HCK/HLA-DPA1/IFITM1/IFITM2/IFITM3/IFNG/IL12RB1/IRF8/LGALS9/MRC1/RAB7B/SIRPA/SP100/TLR2/TLR4/TRIM21/TXK/WAS/XCL2	34
93	brown	brown	GO:0002478	antigen processing and presentation of exogenous peptide antigen	20/613	38/18723	2.86059e-20	1.21467e-18	9.17267e-19	B2M/CD74/CTSS/FCER1G/FCGR2B/HLA-A/HLA-DMA/HLA-DMB/HLA-DOA/HLA-DOB/HLA-DPA1/HLA-DPB1/HLA-DQA1/HLA-DQA2/HLA-DQB1/HLA-DRA/HLA-DRB1/HLA-E/HLA-F/IFI30	20
94	brown	brown	GO:0002221	pattern recognition receptor signaling pathway	37/613	172/18723	3.65305e-20	1.53467e-18	1.15891e-18	ARRB2/BIRC3/BTK/CD14/CD300A/CD300LF/CD40/CTSS/CYBA/DDX58/DHX58/FCRL3/GFI1/IFI35/IFIH1/LACC1/LILRA2/LILRA4/LY96/LYN/MYD88/NINJ1/OAS1/PIK3AP1/PTPN22/RAB7B/RNF135/SCIMP/SLC15A3/TASL/TLR1/TLR2/TLR4/TLR7/TLR8/TREM2/UNC93B1	37
95	brown	brown	GO:0016064	immunoglobulin mediated immune response	40/613	207/18723	6.649e-20	2.76389e-18	2.08716e-18	B2M/BATF/BTK/C1QA/C1QB/C1QC/C2/C4BPB/CARD9/CD226/CD27/CD28/CD40/CD40LG/CD74/CR1/FCER1G/FCER2/FCGR2B/GAPT/HLA-DMA/HLA-DMB/HLA-DOA/HLA-DOB/HLA-DPA1/HLA-DPB1/HLA-DQA1/HLA-DQA2/HLA-DQB1/HLA-DRA/HLA-DRB1/HLA-E/IL10/INPP5D/MYD88/PTPN6/PTPRC/TBX21/TLR8/TREM2	40
96	brown	brown	GO:0051250	negative regulation of lymphocyte activation	35/613	157/18723	1.12807e-19	4.60651e-18	3.47863e-18	ADORA2A/BTK/CD300A/CD74/CD86/CLEC4G/CR1/FCGR2B/FGR/HFE/HLA-DRB1/HLA-F/IL10/INPP5D/LAPTM5/LAX1/LGALS9/LILRB1/LILRB2/LILRB4/LST1/LYN/MNDA/NCKAP1L/PTPN22/PTPN6/SAMSN1/SPN/TBC1D10C/TBX21/TIGIT/TNFAIP8L2/TNFRSF14/TYROBP/VSIG4	35
97	brown	brown	GO:0002228	natural killer cell mediated immunity	25/613	71/18723	1.13151e-19	4.60651e-18	3.47863e-18	ARRB2/CD226/CD96/CORO1A/GZMB/HLA-A/HLA-B/HLA-E/HLA-F/KIR3DL1/KLRC1/KLRC4-KLRK1/KLRD1/KLRK1/LAMP1/LGALS9/LILRB1/NCR1/NCR3/PTPN6/RASGRP1/SH2D1A/SLAMF6/SLAMF7/VAV1	25
98	brown	brown	GO:0002224	toll-like receptor signaling pathway	31/613	121/18723	1.8468e-19	7.44184e-18	5.61974e-18	ARRB2/BIRC3/BTK/CD14/CD300A/CD300LF/CD40/CTSS/CYBA/FCRL3/GFI1/IFI35/LILRA2/LILRA4/LY96/LYN/MYD88/NINJ1/OAS1/PIK3AP1/PTPN22/RAB7B/SCIMP/TASL/TLR1/TLR2/TLR4/TLR7/TLR8/TREM2/UNC93B1	31
99	brown	brown	GO:0002285	lymphocyte activation involved in immune response	38/613	194/18723	3.50998e-19	1.40009e-17	1.05728e-17	APBB1IP/BATF/CD180/CD28/CD40/CD40LG/CD74/CD86/CORO1A/CR1/EOMES/FCER1G/FCGR2B/GAPT/GPR183/HLA-DMB/HLA-DRA/HLA-DRB1/HLA-F/IFNG/IL10/IL12RB1/IRF8/ITGAL/LAMP1/LCP1/LGALS9/LILRB1/LY9/MFNG/NCKAP1L/NLRP3/PTPRC/SLAMF6/SPI1/SPN/TBX21/TLR4	38
100	brown	brown	GO:0045619	regulation of lymphocyte differentiation	36/613	174/18723	4.65833e-19	1.83957e-17	1.38916e-17	BTK/CARD11/CCR2/CD2/CD27/CD28/CD74/CD86/CR1/FCRL3/HLA-DOA/HLA-DRA/HLA-DRB1/IFNG/IKZF3/IL10/IL12RB1/IL15/IL7R/INPP5D/LGALS9/LILRB2/LILRB4/NCKAP1L/NFAM1/NLRP3/PTPN6/PTPRC/RASGRP1/RHOH/SASH3/SLAMF8/SYK/TBX21/TESPA1/ZAP70	36
101	brown	brown	GO:0042267	natural killer cell mediated cytotoxicity	24/613	68/18723	5.76452e-19	2.25387e-17	1.70202e-17	ARRB2/CD226/CORO1A/GZMB/HLA-A/HLA-B/HLA-E/HLA-F/KIR3DL1/KLRC1/KLRC4-KLRK1/KLRD1/KLRK1/LAMP1/LGALS9/LILRB1/NCR1/NCR3/PTPN6/RASGRP1/SH2D1A/SLAMF6/SLAMF7/VAV1	24
102	brown	brown	GO:0042113	B cell activation	49/613	334/18723	8.73377e-19	3.38134e-17	2.55343e-17	BATF/BST2/BTK/CARD11/CD180/CD27/CD28/CD300A/CD40/CD40LG/CD74/CD86/CMTM7/CR1/FCGR2B/FCRL3/GAPT/GPR183/IKZF3/IL10/IL7R/INPP5D/IRF8/LAPTM5/LAT2/LAX1/LYL1/LYN/MFNG/MNDA/NCKAP1L/NFAM1/PIK3CD/PTPN6/PTPRC/PTPRJ/RASGRP1/SAMSN1/SASH3/SLAMF8/SPI1/SYK/TBC1D10C/TBX21/THEMIS2/TLR4/TNFSF13B/TYROBP/ZAP70	49
103	brown	brown	GO:0002440	production of molecular mediator of immune response	47/613	308/18723	9.08683e-19	3.48387e-17	2.63086e-17	B2M/BATF/BST2/BTK/CCR2/CD226/CD28/CD40/CD40LG/CD74/CD86/CD96/CLEC7A/CR1/DDX58/FCGR2B/FCRL3/GAPT/HFE/HLA-A/HLA-DMA/HLA-DMB/HLA-DOA/HLA-DOB/HLA-DPA1/HLA-DPB1/HLA-DQA1/HLA-DQA2/HLA-DQB1/HLA-DRA/HLA-DRB1/HLA-E/HLA-F/IL10/LACC1/LAPTM5/LILRB1/LILRB4/NLRP3/PTPN22/PTPRC/SASH3/SCIMP/SPON2/TBX21/TLR4/TNFRSF14	47
104	brown	brown	GO:0001912	positive regulation of leukocyte mediated cytotoxicity	22/613	56/18723	1.12046e-18	4.2545e-17	3.21281e-17	B2M/CD226/HLA-A/HLA-B/HLA-DRA/HLA-DRB1/HLA-E/HLA-F/IL12RB1/ITGAM/KLRC4-KLRK1/KLRD1/KLRK1/LAMP1/NCR3/PTPRC/RASGRP1/SH2D1A/SLAMF6/SPI1/TYROBP/VAV1	22
105	brown	brown	GO:0046634	regulation of alpha-beta T cell activation	28/613	104/18723	2.50848e-18	9.43428e-17	7.12434e-17	ADORA2A/CCR2/CD28/CD300A/CD3E/CD86/EBI3/HFE/HLA-A/HLA-DRA/HLA-DRB1/HLA-E/IFNG/IL12RB1/LGALS9/LILRB1/LILRB4/NCKAP1L/NLRP3/PRKCQ/PTPN22/PTPRC/RASAL3/SASH3/SYK/TBX21/TNFRSF14/ZAP70	28
106	brown	brown	GO:0032729	positive regulation of interferon-gamma production	24/613	72/18723	2.69559e-18	1.00423e-16	7.58352e-17	CCR2/CD14/CD2/CD226/CD3E/CLEC7A/EBI3/HLA-A/HLA-DPA1/HLA-DPB1/IL12RB1/IL12RB2/IRF8/LGALS9/LILRB1/PTPN22/PYCARD/RASGRP1/SASH3/SLAMF6/TLR4/TLR7/TLR8/TXK	24
107	brown	brown	GO:0019886	antigen processing and presentation of exogenous peptide antigen via MHC class II	17/613	30/18723	3.70027e-18	1.36564e-16	1.03127e-16	B2M/CD74/CTSS/FCER1G/FCGR2B/HLA-DMA/HLA-DMB/HLA-DOA/HLA-DOB/HLA-DPA1/HLA-DPB1/HLA-DQA1/HLA-DQA2/HLA-DQB1/HLA-DRA/HLA-DRB1/IFI30	17
108	brown	brown	GO:0002700	regulation of production of molecular mediator of immune response	34/613	164/18723	4.25565e-18	1.55607e-16	1.17507e-16	B2M/BST2/BTK/CCR2/CD226/CD28/CD40/CD40LG/CD74/CD86/CD96/CLEC7A/CR1/DDX58/FCGR2B/FCRL3/HFE/HLA-A/HLA-E/HLA-F/IL10/LACC1/LAPTM5/LILRB1/LILRB4/NLRP3/PTPN22/PTPRC/SASH3/SCIMP/SPON2/TBX21/TLR4/TNFRSF14	34
109	brown	brown	GO:0002707	negative regulation of lymphocyte mediated immunity	21/613	53/18723	5.58869e-18	2.02475e-16	1.529e-16	ARRB2/C4BPB/CD96/CLEC4G/CR1/FCGR2B/HFE/HLA-A/HLA-B/HLA-E/HLA-F/IL7R/KLRC1/KLRD1/LGALS9/LILRB1/LILRB4/NCKAP1L/PTPN6/PTPRC/TBX21	21
110	brown	brown	GO:0019884	antigen processing and presentation of exogenous antigen	20/613	47/18723	6.31211e-18	2.26605e-16	1.71122e-16	B2M/CD74/CTSS/FCER1G/FCGR2B/HLA-A/HLA-DMA/HLA-DMB/HLA-DOA/HLA-DOB/HLA-DPA1/HLA-DPB1/HLA-DQA1/HLA-DQA2/HLA-DQB1/HLA-DRA/HLA-DRB1/HLA-E/HLA-F/IFI30	20
111	brown	brown	GO:0002444	myeloid leukocyte mediated immunity	27/613	99/18723	7.06533e-18	2.5136e-16	1.89816e-16	ADGRE2/BTK/CARD9/CCR2/CD300A/CD84/DDX58/FCGR2B/FGR/HLA-E/ITGAM/ITGB2/LAT2/LGALS9/LYN/MILR1/MYD88/PIK3CD/PIK3CG/PRAM1/PTAFR/RAC2/RASGRP1/SPI1/SPON2/SYK/TYROBP	27
112	brown	brown	GO:1902107	positive regulation of leukocyte differentiation	33/613	157/18723	8.56259e-18	2.99236e-16	2.2597e-16	ATP6AP1/BTK/CCR1/CD27/CD4/CD74/CD86/CR1/CSF1/EVI2B/HCLS1/HLA-DRA/HLA-DRB1/IFNG/IL10/IL12RB1/IL15/IL7R/INPP5D/LGALS9/LILRB2/LILRB4/NCKAP1L/NLRP3/PTPRC/RASGRP1/RHOH/SASH3/SYK/TESPA1/TREM2/TYROBP/ZAP70	33
113	brown	brown	GO:1903708	positive regulation of hemopoiesis	33/613	157/18723	8.56259e-18	2.99236e-16	2.2597e-16	ATP6AP1/BTK/CCR1/CD27/CD4/CD74/CD86/CR1/CSF1/EVI2B/HCLS1/HLA-DRA/HLA-DRB1/IFNG/IL10/IL12RB1/IL15/IL7R/INPP5D/LGALS9/LILRB2/LILRB4/NCKAP1L/NLRP3/PTPRC/RASGRP1/RHOH/SASH3/SYK/TESPA1/TREM2/TYROBP/ZAP70	33
114	brown	brown	GO:0002715	regulation of natural killer cell mediated immunity	20/613	48/18723	1.04942e-17	3.63523e-16	2.74516e-16	ARRB2/CD226/CD96/HLA-A/HLA-B/HLA-E/HLA-F/KLRC1/KLRC4-KLRK1/KLRD1/KLRK1/LAMP1/LGALS9/LILRB1/NCR1/NCR3/RASGRP1/SH2D1A/SLAMF6/VAV1	20
115	brown	brown	GO:0042269	regulation of natural killer cell mediated cytotoxicity	19/613	44/18723	3.05185e-17	1.04625e-15	7.90079e-16	ARRB2/CD226/HLA-A/HLA-B/HLA-E/HLA-F/KLRC1/KLRC4-KLRK1/KLRD1/KLRK1/LAMP1/LGALS9/LILRB1/NCR1/NCR3/RASGRP1/SH2D1A/SLAMF6/VAV1	19
116	brown	brown	GO:0097529	myeloid leukocyte migration	38/613	220/18723	3.0733e-17	1.04625e-15	7.90079e-16	ADGRE2/AIF1/C3AR1/C5AR1/C5AR2/CCL13/CCL4/CCL5/CCR1/CCR2/CD200R1/CD300A/CD74/CMKLR1/CSF1/CSF1R/FCER1G/ITGB2/JAML/LYN/MCOLN2/MYD88/NCKAP1L/P2RX4/P2RY12/PIK3CD/PIK3CG/RAC2/RHOH/SIRPA/SLAMF8/SPI1/SYK/TNFRSF11A/TREM2/VAV1/VEGFC/XCL2	38
117	brown	brown	GO:0002685	regulation of leukocyte migration	37/613	210/18723	4.12405e-17	1.39195e-15	1.05114e-15	AIF1/C3AR1/C5AR1/C5AR2/CCL4/CCL5/CCR1/CCR2/CD200R1/CD300A/CD74/CMKLR1/CSF1/CSF1R/DOCK8/ECM1/GPR18/GPSM3/KLRC4-KLRK1/KLRK1/LGALS9/LYN/MYD88/NCKAP1L/P2RX4/P2RY12/PTAFR/PYCARD/RAC2/RHOH/SLAMF8/SPI1/SPN/TNFRSF14/TREM2/VEGFC/XCL2	37
118	brown	brown	GO:0046635	positive regulation of alpha-beta T cell activation	22/613	67/18723	1.01217e-16	3.38735e-15	2.55797e-15	CCR2/CD28/CD3E/CD86/EBI3/HLA-A/HLA-DRA/HLA-DRB1/HLA-E/IFNG/IL12RB1/LGALS9/LILRB4/NCKAP1L/NLRP3/PRKCQ/PTPN22/PTPRC/RASAL3/SASH3/SYK/ZAP70	22
119	brown	brown	GO:0002456	T cell mediated immunity	27/613	109/18723	1.03574e-16	3.43709e-15	2.59554e-15	B2M/CCR2/CD8A/CLEC4G/FCGR2B/GZMM/HFE/HLA-A/HLA-B/HLA-DRA/HLA-DRB1/HLA-E/HLA-F/IL12RB1/IL7R/KLRC1/KLRD1/LILRB1/LILRB4/MYO1G/NCKAP1L/NLRP3/PRF1/PTPRC/SASH3/TBX21/WAS	27
120	brown	brown	GO:0006968	cellular defense response	20/613	54/18723	1.67685e-16	5.51824e-15	4.16712e-15	ADORA2A/C5AR1/CCR2/CCR5/CD300C/GNLY/ITK/KIR3DL2/KLRC3/LILRB2/LY96/MNDA/NCF1/NCF2/NCR1/PRF1/SH2D1A/SPN/TRAT1/TYROBP	20
121	brown	brown	GO:0032755	positive regulation of interleukin-6 production	25/613	93/18723	1.73762e-16	5.67097e-15	4.28246e-15	AIF1/CARD9/CD74/CLEC7A/CYBA/DDX58/IFIH1/IFNG/LGALS9/LILRA2/LILRB2/MYD88/POU2F2/PTAFR/PYCARD/RAB7B/SCIMP/SPON2/SYK/TLR1/TLR2/TLR4/TLR7/TLR8/TYROBP	25
122	brown	brown	GO:0002708	positive regulation of lymphocyte mediated immunity	27/613	113/18723	2.7774e-16	8.99012e-15	6.78893e-15	B2M/BTK/CD226/CD28/CD40/FCER2/HLA-A/HLA-B/HLA-DRA/HLA-DRB1/HLA-E/HLA-F/IL12RB1/KLRC4-KLRK1/KLRD1/KLRK1/LAMP1/NCR3/NLRP3/PTPRC/RASGRP1/SASH3/SH2D1A/SLAMF6/TBX21/TREM2/VAV1	27
123	brown	brown	GO:0050727	regulation of inflammatory response	49/613	386/18723	3.63524e-16	1.16712e-14	8.81356e-15	ADORA2A/ALOX5/ALOX5AP/AOAH/BIRC3/BTK/CASP1/CASP4/CCL5/CCR2/CD200R1/CD28/CST7/FCGR2B/FGR/GPSM3/GPX1/GRN/HCK/HLA-DRB1/HLA-E/IFI35/IFNG/IL10/IL15/LACC1/LYN/METRNL/MYD88/NCF1/NINJ1/NLRC3/NLRP3/PIK3AP1/PIK3CG/PTGES/PTPRC/PYCARD/SIGLEC10/SIRPA/SLAMF8/SYK/TLR2/TLR4/TLR7/TNFAIP8L2/TNFRSF11A/TREM2/ZBP1	49
124	brown	brown	GO:0002718	regulation of cytokine production involved in immune response	25/613	96/18723	3.96155e-16	1.26163e-14	9.52722e-15	B2M/BST2/BTK/CCR2/CD226/CD74/CD96/CLEC7A/DDX58/HFE/HLA-A/HLA-E/HLA-F/IL10/LACC1/LAPTM5/LILRB1/LILRB4/NLRP3/SASH3/SCIMP/SPON2/TBX21/TLR4/TNFRSF14	25
125	brown	brown	GO:0045058	T cell selection	19/613	50/18723	5.48156e-16	1.73173e-14	1.30773e-14	BATF/CARD11/CD28/CD3D/CD3E/CD3G/CD4/CD74/DOCK2/IL12RB1/IL15/LY9/PTPRC/SLAMF6/SPN/SYK/TBX21/THEMIS/ZAP70	19
126	brown	brown	GO:0002367	cytokine production involved in immune response	25/613	98/18723	6.73807e-16	2.1118e-14	1.59473e-14	B2M/BST2/BTK/CCR2/CD226/CD74/CD96/CLEC7A/DDX58/HFE/HLA-A/HLA-E/HLA-F/IL10/LACC1/LAPTM5/LILRB1/LILRB4/NLRP3/SASH3/SCIMP/SPON2/TBX21/TLR4/TNFRSF14	25
127	brown	brown	GO:0002237	response to molecule of bacterial origin	47/613	363/18723	6.9167e-16	2.15071e-14	1.62412e-14	B2M/C5AR1/CARD9/CASP1/CCL5/CCR5/CD14/CD180/CD40/CD6/CD86/CD96/CEBPE/COMT/CSF2RB/FASLG/FCGR2B/GFI1/HCK/IL10/IL10RA/IL12RB2/IRF5/IRF8/LGALS9/LILRA2/LILRB1/LILRB2/LY86/LY96/LYN/MRC1/MYD88/NLRP3/PTAFR/PTGES/PTPN22/PYCARD/SCIMP/SIRPA/SPI1/SPON2/TLR1/TLR2/TLR4/TNFRSF11A/TREM2	47
128	brown	brown	GO:0002396	MHC protein complex assembly	13/613	19/18723	9.93128e-16	3.06396e-14	2.31376e-14	B2M/HLA-DMA/HLA-DMB/HLA-DOA/HLA-DOB/HLA-DPA1/HLA-DPB1/HLA-DQA1/HLA-DQA2/HLA-DQB1/HLA-DRA/HLA-DRB1/TAPBP	13
129	brown	brown	GO:0009615	response to virus	47/613	367/18723	1.06188e-15	3.25066e-14	2.45475e-14	APOBEC3H/BIRC3/BST2/CARD9/CCL4/CCL5/CD40/DDX58/DHX58/FGR/GBP3/IFI27/IFI44L/IFIH1/IFITM1/IFITM2/IFITM3/IFNG/IKBKE/IL12RB1/IL15/IRF5/IRF9/ITGAX/LGALS9/LILRB1/MX1/MYD88/NPC2/OAS1/POU2F2/PRF1/PTPN22/PTPRC/PYCARD/RNASE2/RNASE6/RNF135/SPON2/TBX21/TLR2/TLR7/TLR8/TSPAN32/UNC93B1/WDFY4/ZBP1	47
130	brown	brown	GO:0043300	regulation of leukocyte degranulation	18/613	46/18723	1.75319e-15	5.32565e-14	4.02169e-14	ADGRE2/CCR2/CD300A/CD84/FCGR2B/FGR/HLA-F/ITGAM/ITGB2/LAMP1/LGALS9/LYN/NCKAP1L/PRAM1/PTAFR/RAC2/SPI1/SYK	18
131	brown	brown	GO:0002399	MHC class II protein complex assembly	12/613	16/18723	2.20442e-15	6.59488e-14	4.98016e-14	B2M/HLA-DMA/HLA-DMB/HLA-DOA/HLA-DOB/HLA-DPA1/HLA-DPB1/HLA-DQA1/HLA-DQA2/HLA-DQB1/HLA-DRA/HLA-DRB1	12
132	brown	brown	GO:0002503	peptide antigen assembly with MHC class II protein complex	12/613	16/18723	2.20442e-15	6.59488e-14	4.98016e-14	B2M/HLA-DMA/HLA-DMB/HLA-DOA/HLA-DOB/HLA-DPA1/HLA-DPB1/HLA-DQA1/HLA-DQA2/HLA-DQB1/HLA-DRA/HLA-DRB1	12
133	brown	brown	GO:0002709	regulation of T cell mediated immunity	23/613	85/18723	2.42214e-15	7.19176e-14	5.43089e-14	B2M/CCR2/CLEC4G/FCGR2B/HFE/HLA-A/HLA-B/HLA-DRA/HLA-DRB1/HLA-E/HLA-F/IL12RB1/IL7R/KLRC1/KLRD1/LILRB1/LILRB4/NCKAP1L/NLRP3/PTPRC/SASH3/TBX21/WAS	23
134	brown	brown	GO:0045621	positive regulation of lymphocyte differentiation	25/613	104/18723	3.05936e-15	9.01597e-14	6.80845e-14	BTK/CD27/CD74/CD86/CR1/HLA-DRA/HLA-DRB1/IFNG/IL10/IL12RB1/IL15/IL7R/INPP5D/LGALS9/LILRB2/LILRB4/NCKAP1L/NLRP3/PTPRC/RASGRP1/RHOH/SASH3/SYK/TESPA1/ZAP70	25
135	brown	brown	GO:0032615	interleukin-12 production	20/613	62/18723	3.75946e-15	1.09163e-13	8.24346e-14	ARRB2/CD40/CD40LG/CLEC7A/CMKLR1/HLA-B/IFNG/IL10/IRF5/IRF8/LAPTM5/LGALS9/LILRB1/LTB/SCIMP/SYK/TIGIT/TLR2/TLR4/TLR8	20
136	brown	brown	GO:0032655	regulation of interleukin-12 production	20/613	62/18723	3.75946e-15	1.09163e-13	8.24346e-14	ARRB2/CD40/CD40LG/CLEC7A/CMKLR1/HLA-B/IFNG/IL10/IRF5/IRF8/LAPTM5/LGALS9/LILRB1/LTB/SCIMP/SYK/TIGIT/TLR2/TLR4/TLR8	20
137	brown	brown	GO:0002381	immunoglobulin production involved in immunoglobulin-mediated immune response	21/613	70/18723	4.02248e-15	1.15947e-13	8.7558e-14	B2M/BATF/BTK/CD28/CD40/CD40LG/GAPT/HLA-DMA/HLA-DMB/HLA-DOA/HLA-DOB/HLA-DPA1/HLA-DPB1/HLA-DQA1/HLA-DQA2/HLA-DQB1/HLA-DRA/HLA-DRB1/IL10/PTPRC/TBX21	21
138	brown	brown	GO:0050854	regulation of antigen receptor-mediated signaling pathway	20/613	63/18723	5.34189e-15	1.52863e-13	1.15435e-13	CARD11/CD226/CD300A/FCGR2B/FCRL3/LAPTM5/LCK/LILRB4/LPXN/LYN/NFAM1/PTPN22/PTPN6/PTPRC/PTPRJ/SH2D1A/SLA2/TESPA1/TRAT1/UBASH3A	20
139	brown	brown	GO:0002886	regulation of myeloid leukocyte mediated immunity	19/613	56/18723	6.37148e-15	1.81014e-13	1.36694e-13	ADGRE2/BTK/CCR2/CD300A/CD84/DDX58/FCGR2B/FGR/HLA-E/ITGAM/ITGB2/LGALS9/LYN/PRAM1/PTAFR/RAC2/SPI1/SYK/TYROBP	19
140	brown	brown	GO:0031348	negative regulation of defense response	38/613	258/18723	6.92875e-15	1.9544e-13	1.47588e-13	ADORA2A/ALOX5/AOAH/ARRB2/CD200R1/CD96/CR1/CST7/DHX58/FCGR2B/FGR/GPX1/GRN/HCK/HLA-A/HLA-B/HLA-DRB1/HLA-E/HLA-F/IL10/KLRC1/KLRD1/LGALS9/LILRB1/LYN/METRNL/NLRC3/NLRP3/OAS1/PTPRC/SIGLEC10/SIRPA/SLAMF8/SYK/TNFAIP8L2/TREM2/TRIM21/VSIG4	38
141	brown	brown	GO:0071216	cellular response to biotic stimulus	37/613	246/18723	8.0373e-15	2.25101e-13	1.69986e-13	BTK/CASP1/CCL5/CCR5/CD14/CD180/CD40/CD6/CD86/CEBPE/CLEC7A/FCGR2B/GFI1/HCK/IL10/IRF8/LILRA2/LILRB1/LILRB2/LY86/LY96/LYN/MRC1/MYD88/NLRP3/PTAFR/PTPN22/PYCARD/SCIMP/SIRPA/SPI1/SPON2/SYK/TLR1/TLR2/TLR4/TREM2	37
142	brown	brown	GO:0042100	B cell proliferation	24/613	99/18723	8.97351e-15	2.49552e-13	1.8845e-13	BTK/CARD11/CD180/CD300A/CD40/CD40LG/CD74/FCGR2B/FCRL3/GAPT/GPR183/IKZF3/IL10/IL7R/INPP5D/LYN/MNDA/NCKAP1L/PTPRC/RASGRP1/SASH3/TLR4/TNFSF13B/TYROBP	24
143	brown	brown	GO:0031295	T cell costimulation	17/613	44/18723	1.38319e-14	3.81972e-13	2.88448e-13	CARD11/CD28/CD3E/CD40LG/CD5/CD86/ICOS/KLRC4-KLRK1/KLRK1/LCK/LILRB2/LILRB4/LYN/PTPN6/TNFRSF14/TNFSF13B/VAV1	17
144	brown	brown	GO:0051607	defense response to virus	38/613	265/18723	1.67469e-14	4.56092e-13	3.4442e-13	APOBEC3H/BIRC3/BST2/CARD9/CD40/DDX58/DHX58/GBP3/IFI27/IFI44L/IFIH1/IFITM1/IFITM2/IFITM3/IFNG/IL12RB1/IL15/IRF5/IRF9/ITGAX/LILRB1/MX1/MYD88/OAS1/PRF1/PTPN22/PTPRC/PYCARD/RNASE2/RNASE6/RNF135/SPON2/TLR2/TLR7/TLR8/TSPAN32/UNC93B1/ZBP1	38
145	brown	brown	GO:0140546	defense response to symbiont	38/613	265/18723	1.67469e-14	4.56092e-13	3.4442e-13	APOBEC3H/BIRC3/BST2/CARD9/CD40/DDX58/DHX58/GBP3/IFI27/IFI44L/IFIH1/IFITM1/IFITM2/IFITM3/IFNG/IL12RB1/IL15/IRF5/IRF9/ITGAX/LILRB1/MX1/MYD88/OAS1/PRF1/PTPN22/PTPRC/PYCARD/RNASE2/RNASE6/RNF135/SPON2/TLR2/TLR7/TLR8/TSPAN32/UNC93B1/ZBP1	38
146	brown	brown	GO:0002821	positive regulation of adaptive immune response	25/613	112/18723	1.94728e-14	5.267e-13	3.9774e-13	B2M/BTK/CARD9/CCR2/CD226/CD28/CD4/CD40/CLEC7A/FCER2/HLA-A/HLA-B/HLA-DRA/HLA-DRB1/HLA-E/HLA-F/IL12RB1/NLRP3/PRKCQ/PTPRC/PYCARD/SASH3/TBX21/TNFSF13B/TREM2	25
147	brown	brown	GO:0002501	peptide antigen assembly with MHC protein complex	12/613	18/18723	2.11723e-14	5.68771e-13	4.2951e-13	B2M/HLA-DMA/HLA-DMB/HLA-DOA/HLA-DOB/HLA-DPA1/HLA-DPB1/HLA-DQA1/HLA-DQA2/HLA-DQB1/HLA-DRA/HLA-DRB1	12
148	brown	brown	GO:0045580	regulation of T cell differentiation	28/613	146/18723	3.17142e-14	8.46213e-13	6.39021e-13	CARD11/CCR2/CD2/CD27/CD28/CD74/CD86/CR1/HLA-DOA/HLA-DRA/HLA-DRB1/IFNG/IL12RB1/IL15/IL7R/LGALS9/LILRB2/LILRB4/NCKAP1L/NLRP3/PTPRC/RASGRP1/RHOH/SASH3/SYK/TBX21/TESPA1/ZAP70	28
149	brown	brown	GO:0031294	lymphocyte costimulation	17/613	46/18723	3.31736e-14	8.79213e-13	6.63941e-13	CARD11/CD28/CD3E/CD40LG/CD5/CD86/ICOS/KLRC4-KLRK1/KLRK1/LCK/LILRB2/LILRB4/LYN/PTPN6/TNFRSF14/TNFSF13B/VAV1	17
150	brown	brown	GO:0071219	cellular response to molecule of bacterial origin	34/613	221/18723	5.13078e-14	1.35076e-12	1.02004e-12	CASP1/CCL5/CCR5/CD14/CD180/CD40/CD6/CD86/CEBPE/FCGR2B/GFI1/HCK/IL10/IRF8/LILRA2/LILRB1/LILRB2/LY86/LY96/LYN/MRC1/MYD88/NLRP3/PTAFR/PTPN22/PYCARD/SCIMP/SIRPA/SPI1/SPON2/TLR1/TLR2/TLR4/TREM2	34
151	brown	brown	GO:0002824	positive regulation of adaptive immune response based on somatic recombination of immune receptors built from immunoglobulin superfamily domains	24/613	107/18723	5.80082e-14	1.51705e-12	1.14561e-12	B2M/BTK/CARD9/CCR2/CD226/CD28/CD4/CD40/CLEC7A/FCER2/HLA-A/HLA-B/HLA-DRA/HLA-DRB1/HLA-E/HLA-F/IL12RB1/NLRP3/PRKCQ/PTPRC/SASH3/TBX21/TNFSF13B/TREM2	24
152	brown	brown	GO:0071346	cellular response to interferon-gamma	25/613	118/18723	7.00165e-14	1.81905e-12	1.37366e-12	AIF1/CASP1/CCL13/CCL4/CCL5/FASLG/GBP2/GBP3/GBP4/GBP5/HCK/HLA-DPA1/IFNG/IL12RB1/IRF8/LGALS9/MRC1/RAB7B/SIRPA/SP100/TLR2/TLR4/TXK/WAS/XCL2	25
153	brown	brown	GO:0001911	negative regulation of leukocyte mediated cytotoxicity	13/613	24/18723	7.85611e-14	2.0277e-12	1.53123e-12	ARRB2/FCGR2B/HLA-A/HLA-B/HLA-E/HLA-F/IL7R/KLRC1/KLRD1/LGALS9/LILRB1/NCKAP1L/PTPRC	13
154	brown	brown	GO:0030888	regulation of B cell proliferation	19/613	64/18723	1.02428e-13	2.62654e-12	1.98344e-12	BTK/CARD11/CD300A/CD40/CD74/FCGR2B/FCRL3/GPR183/IKZF3/IL10/INPP5D/LYN/MNDA/NCKAP1L/PTPRC/SASH3/TLR4/TNFSF13B/TYROBP	19
155	brown	brown	GO:0001913	T cell mediated cytotoxicity	17/613	49/18723	1.12447e-13	2.86486e-12	2.16341e-12	B2M/FCGR2B/GZMM/HLA-A/HLA-B/HLA-DRA/HLA-DRB1/HLA-E/HLA-F/IL12RB1/IL7R/KLRC1/KLRD1/LILRB1/NCKAP1L/PRF1/PTPRC	17
156	brown	brown	GO:0042119	neutrophil activation	15/613	36/18723	1.32478e-13	3.35356e-12	2.53245e-12	CCL5/CD300A/FCER1G/FCGR2B/GRN/IL15/ITGAM/ITGB2/LILRA2/MYD88/PRAM1/PTAFR/SPI1/SYK/TYROBP	15
157	brown	brown	GO:0050868	negative regulation of T cell activation	25/613	122/18723	1.56979e-13	3.94848e-12	2.98171e-12	ADORA2A/CD300A/CD74/CD86/CLEC4G/CR1/FCGR2B/HFE/HLA-DRB1/IL10/LAPTM5/LAX1/LGALS9/LILRB1/LILRB2/LILRB4/NCKAP1L/PTPN22/PTPN6/SPN/TBX21/TIGIT/TNFAIP8L2/TNFRSF14/VSIG4	25
158	brown	brown	GO:0036230	granulocyte activation	16/613	43/18723	1.67739e-13	4.1924e-12	3.16591e-12	CCL5/CCR2/CD300A/FCER1G/FCGR2B/GRN/IL15/ITGAM/ITGB2/LILRA2/MYD88/PRAM1/PTAFR/SPI1/SYK/TYROBP	16
159	brown	brown	GO:0050672	negative regulation of lymphocyte proliferation	21/613	83/18723	1.71933e-13	4.2702e-12	3.22466e-12	BTK/CD300A/CD86/CLEC4G/CR1/FCGR2B/HLA-DRB1/IL10/INPP5D/LGALS9/LILRB1/LILRB2/LILRB4/LST1/LYN/MNDA/PTPN6/SPN/TNFRSF14/TYROBP/VSIG4	21
160	brown	brown	GO:0032496	response to lipopolysaccharide	42/613	343/18723	1.75768e-13	4.33817e-12	3.27599e-12	C5AR1/CASP1/CCL5/CCR5/CD14/CD180/CD40/CD6/CD86/CD96/CEBPE/COMT/CSF2RB/FASLG/GFI1/HCK/IL10/IL10RA/IL12RB2/IRF8/LGALS9/LILRA2/LILRB1/LILRB2/LY86/LY96/LYN/MRC1/MYD88/NLRP3/PTAFR/PTGES/PTPN22/PYCARD/SCIMP/SIRPA/SPI1/SPON2/TLR2/TLR4/TNFRSF11A/TREM2	42
161	brown	brown	GO:0032945	negative regulation of mononuclear cell proliferation	21/613	84/18723	2.22325e-13	5.45317e-12	4.11799e-12	BTK/CD300A/CD86/CLEC4G/CR1/FCGR2B/HLA-DRB1/IL10/INPP5D/LGALS9/LILRB1/LILRB2/LILRB4/LST1/LYN/MNDA/PTPN6/SPN/TNFRSF14/TYROBP/VSIG4	21
162	brown	brown	GO:0002687	positive regulation of leukocyte migration	26/613	135/18723	2.38393e-13	5.8112e-12	4.38836e-12	AIF1/C3AR1/C5AR1/CCL4/CCL5/CCR1/CCR2/CD74/CMKLR1/CSF1/CSF1R/DOCK8/GPSM3/LGALS9/NCKAP1L/P2RX4/P2RY12/PTAFR/PYCARD/RAC2/SPI1/SPN/TNFRSF14/TREM2/VEGFC/XCL2	26
163	brown	brown	GO:0046641	positive regulation of alpha-beta T cell proliferation	12/613	21/18723	3.06312e-13	7.42101e-12	5.60401e-12	CCR2/CD28/CD3E/EBI3/HLA-A/HLA-E/LGALS9/PTPN22/PTPRC/RASAL3/SYK/ZAP70	12
164	brown	brown	GO:0002532	production of molecular mediator involved in inflammatory response	22/613	95/18723	3.25029e-13	7.68587e-12	5.80402e-12	ADCY7/ALOX5/ALOX5AP/BTK/CARD9/CD6/CHID1/CLEC7A/GBP5/GPSM3/GRN/LILRB4/LYN/MYD88/NCF1/NLRC3/PYCARD/SIRPA/SLAMF8/SYK/TLR4/TREM2	22
165	brown	brown	GO:0032479	regulation of type I interferon production	22/613	95/18723	3.25029e-13	7.68587e-12	5.80402e-12	CD14/DDX58/DHX58/IFIH1/IL10/IRF5/IRF8/LILRA4/LILRB1/MYD88/NLRC3/OAS1/PTPN22/PYCARD/RNF135/SIRPA/SYK/TLR2/TLR4/TLR7/TLR8/TRIM21	22
166	brown	brown	GO:0032606	type I interferon production	22/613	95/18723	3.25029e-13	7.68587e-12	5.80402e-12	CD14/DDX58/DHX58/IFIH1/IL10/IRF5/IRF8/LILRA4/LILRB1/MYD88/NLRC3/OAS1/PTPN22/PYCARD/RNF135/SIRPA/SYK/TLR2/TLR4/TLR7/TLR8/TRIM21	22
167	brown	brown	GO:0050764	regulation of phagocytosis	22/613	95/18723	3.25029e-13	7.68587e-12	5.80402e-12	C2/CD300A/CD300LF/CLEC7A/CYBA/DOCK2/FCER1G/FCGR2B/FGR/HCK/IFNG/IL15/IL2RG/NCKAP1L/PTPRC/PTPRJ/PYCARD/SIRPA/SIRPG/SYK/TLR2/TREM2	22
168	brown	brown	GO:0046633	alpha-beta T cell proliferation	15/613	38/18723	3.46413e-13	8.14277e-12	6.14905e-12	CCR2/CD28/CD3E/DOCK2/EBI3/HLA-A/HLA-E/IL15/LGALS9/PTPN22/PTPRC/RASAL3/SYK/TNFRSF14/ZAP70	15
169	brown	brown	GO:0050864	regulation of B cell activation	31/613	198/18723	4.20302e-13	9.82114e-12	7.41648e-12	BTK/CARD11/CD27/CD28/CD300A/CD40/CD74/CR1/FCGR2B/FCRL3/GPR183/IKZF3/IL10/INPP5D/LAPTM5/LYN/MNDA/NCKAP1L/NFAM1/PTPN6/PTPRC/SAMSN1/SASH3/SLAMF8/SYK/TBC1D10C/TBX21/THEMIS2/TLR4/TNFSF13B/TYROBP	31
170	brown	brown	GO:0002702	positive regulation of production of molecular mediator of immune response	24/613	117/18723	4.71144e-13	1.08804e-11	8.21638e-12	B2M/CD226/CD28/CD40/CD74/CD86/CLEC7A/DDX58/HLA-A/HLA-E/HLA-F/IL10/LACC1/LAPTM5/LILRB1/NLRP3/PTPN22/PTPRC/SASH3/SCIMP/SPON2/TBX21/TLR4/TNFRSF14	24
171	brown	brown	GO:0072676	lymphocyte migration	24/613	117/18723	4.71144e-13	1.08804e-11	8.21638e-12	AIF1/CCL13/CCL4/CCL5/CCR2/CD200R1/CXCL16/DOCK8/ECM1/GPR183/HSD3B7/ITGAL/ITGB7/KLRC4-KLRK1/KLRK1/MYO1G/PIK3CD/PIK3CG/PYCARD/SPN/TBX21/TNFRSF14/XCL2/ZAP70	24
172	brown	brown	GO:0001914	regulation of T cell mediated cytotoxicity	15/613	39/18723	5.46081e-13	1.25376e-11	9.46786e-12	B2M/FCGR2B/HLA-A/HLA-B/HLA-DRA/HLA-DRB1/HLA-E/HLA-F/IL12RB1/IL7R/KLRC1/KLRD1/LILRB1/NCKAP1L/PTPRC	15
173	brown	brown	GO:0001818	negative regulation of cytokine production	42/613	357/18723	6.83969e-13	1.56127e-11	1.179e-11	ADCY7/ARRB2/BST2/BTK/C5AR2/CD200R1/CD33/CD84/CD96/CHID1/CMKLR1/CR1/DHX58/FCGR2B/GPR18/HFE/HLA-DRB1/HLA-F/IFNG/IL10/INPP5D/LAPTM5/LGALS9/LILRA4/LILRB1/LILRB4/NCKAP1L/NLRC3/NLRP3/OAS1/PTPN22/PTPN6/PTPRC/PYCARD/SIRPA/TBX21/TIGIT/TLR4/TLR8/TREM2/TYROBP/VSIG4	42
174	brown	brown	GO:0045576	mast cell activation	18/613	62/18723	7.05317e-13	1.60074e-11	1.20881e-11	ADGRE2/BTK/CD226/CD300A/CD300LF/CD84/FGR/LAT2/LCP2/LGALS9/LYN/MILR1/PIK3CD/PIK3CG/RAC2/RASGRP1/RHOH/SYK	18
175	brown	brown	GO:0070664	negative regulation of leukocyte proliferation	21/613	90/18723	9.60782e-13	2.16807e-11	1.63723e-11	BTK/CD300A/CD86/CLEC4G/CR1/FCGR2B/HLA-DRB1/IL10/INPP5D/LGALS9/LILRB1/LILRB2/LILRB4/LST1/LYN/MNDA/PTPN6/SPN/TNFRSF14/TYROBP/VSIG4	21
176	brown	brown	GO:0031342	negative regulation of cell killing	13/613	28/18723	1.04438e-12	2.34332e-11	1.76957e-11	ARRB2/FCGR2B/HLA-A/HLA-B/HLA-E/HLA-F/IL7R/KLRC1/KLRD1/LGALS9/LILRB1/NCKAP1L/PTPRC	13
177	brown	brown	GO:0045582	positive regulation of T cell differentiation	21/613	91/18723	1.21133e-12	2.70256e-11	2.04085e-11	CD27/CD74/CD86/CR1/HLA-DRA/HLA-DRB1/IFNG/IL12RB1/IL7R/LGALS9/LILRB2/LILRB4/NCKAP1L/NLRP3/PTPRC/RASGRP1/RHOH/SASH3/SYK/TESPA1/ZAP70	21
178	brown	brown	GO:0002688	regulation of leukocyte chemotaxis	24/613	122/18723	1.23351e-12	2.7366e-11	2.06655e-11	AIF1/C3AR1/C5AR1/C5AR2/CCL4/CCL5/CCR1/CCR2/CD74/CMKLR1/CSF1/CSF1R/GPR18/GPSM3/KLRC4-KLRK1/KLRK1/LGALS9/LYN/NCKAP1L/RAC2/SLAMF8/SPI1/VEGFC/XCL2	24
179	brown	brown	GO:0071222	cellular response to lipopolysaccharide	31/613	209/18723	1.83865e-12	4.05632e-11	3.06315e-11	CASP1/CCL5/CCR5/CD14/CD180/CD40/CD6/CD86/CEBPE/GFI1/HCK/IL10/IRF8/LILRA2/LILRB1/LILRB2/LY86/LY96/LYN/MRC1/MYD88/NLRP3/PTAFR/PTPN22/PYCARD/SCIMP/SIRPA/SPI1/SPON2/TLR2/TLR4	31
180	brown	brown	GO:0002286	T cell activation involved in immune response	23/613	114/18723	2.09087e-12	4.58714e-11	3.464e-11	APBB1IP/BATF/CD74/CD86/EOMES/FCER1G/FCGR2B/GPR183/HLA-DMB/HLA-DRA/HLA-DRB1/IFNG/IL12RB1/ITGAL/LCP1/LGALS9/LILRB1/LY9/NCKAP1L/NLRP3/SLAMF6/SPN/TBX21	23
181	brown	brown	GO:0097530	granulocyte migration	26/613	148/18723	2.22175e-12	4.84735e-11	3.6605e-11	ADGRE2/C3AR1/C5AR1/C5AR2/CCL13/CCL4/CCL5/CD300A/CD74/CMKLR1/CSF1/CSF1R/FCER1G/ITGB2/JAML/MCOLN2/MYD88/NCKAP1L/PIK3CD/PIK3CG/RAC2/RHOH/SLAMF8/SYK/VAV1/XCL2	26
182	brown	brown	GO:0072678	T cell migration	18/613	66/18723	2.31206e-12	5.01666e-11	3.78836e-11	AIF1/CCL5/CCR2/CD200R1/CXCL16/DOCK8/ECM1/GPR183/ITGAL/ITGB7/MYO1G/PIK3CD/PIK3CG/PYCARD/SPN/TNFRSF14/XCL2/ZAP70	18
183	brown	brown	GO:0071675	regulation of mononuclear cell migration	23/613	115/18723	2.53463e-12	5.46955e-11	4.13035e-11	AIF1/C3AR1/C5AR1/CCL4/CCL5/CCR1/CCR2/CD200R1/CMKLR1/CSF1/CSF1R/DOCK8/ECM1/KLRC4-KLRK1/KLRK1/LGALS9/LYN/PYCARD/SLAMF8/SPI1/SPN/TNFRSF14/XCL2	23
184	brown	brown	GO:0032102	negative regulation of response to external stimulus	45/613	420/18723	2.74196e-12	5.88479e-11	4.44392e-11	ADORA2A/AIF1/ALOX5/AOAH/ARRB2/C5AR2/CD200R1/CD96/CR1/CST7/DHX58/FCGR2B/FGR/GPR18/GPX1/GRN/HCK/HLA-A/HLA-B/HLA-DRB1/HLA-E/HLA-F/IL10/KLRC1/KLRC4-KLRK1/KLRD1/KLRK1/LGALS9/LILRA2/LILRB1/LYN/METRNL/NLRC3/NLRP3/OAS1/PTPRC/SEMA4D/SIGLEC10/SIRPA/SLAMF8/SYK/TNFAIP8L2/TREM2/TRIM21/VSIG4	45
185	brown	brown	GO:0045577	regulation of B cell differentiation	13/613	30/18723	3.14483e-12	6.71293e-11	5.0693e-11	BTK/CARD11/CD27/CR1/FCRL3/IKZF3/IL10/INPP5D/NCKAP1L/NFAM1/PTPN6/SLAMF8/SYK	13
186	brown	brown	GO:0002820	negative regulation of adaptive immune response	17/613	59/18723	3.53933e-12	7.51441e-11	5.67454e-11	C4BPB/CLEC4G/CR1/FCGR2B/HFE/HLA-F/IL7R/KLRC1/KLRD1/LILRB1/LILRB4/NCKAP1L/PTPN6/PTPRC/SAMSN1/TBX21/TNFRSF14	17
187	brown	brown	GO:0043368	positive T cell selection	14/613	37/18723	4.28013e-12	9.03863e-11	6.82556e-11	BATF/CD3D/CD3E/CD3G/CD74/DOCK2/IL12RB1/LY9/PTPRC/SLAMF6/SPN/TBX21/THEMIS/ZAP70	14
188	brown	brown	GO:1903038	negative regulation of leukocyte cell-cell adhesion	25/613	141/18723	4.77362e-12	1.00271e-10	7.57204e-11	ADORA2A/CD300A/CD74/CD86/CLEC4G/CR1/FCGR2B/HFE/HLA-DRB1/IL10/LAPTM5/LAX1/LGALS9/LILRB1/LILRB2/LILRB4/NCKAP1L/PTPN22/PTPN6/SPN/TBX21/TIGIT/TNFAIP8L2/TNFRSF14/VSIG4	25
189	brown	brown	GO:0032753	positive regulation of interleukin-4 production	12/613	25/18723	4.8055e-12	1.00407e-10	7.58228e-11	CD28/CD3E/CD40LG/CD86/CLECL1/FCER1G/HLA-E/LGALS9/NLRP3/PRKCQ/SASH3/SYK	12
190	brown	brown	GO:0032642	regulation of chemokine production	21/613	98/18723	5.62353e-12	1.16881e-10	8.82629e-11	AIF1/ALOX15B/CARD9/CD74/CD84/CLEC7A/CSF1R/IFNG/IL10/LGALS9/LILRB4/MCOLN2/MYD88/OAS1/PYCARD/SIRPA/SYK/TLR2/TLR4/TLR7/TREM2	21
191	brown	brown	GO:0042742	defense response to bacterium	40/613	350/18723	6.191e-12	1.28001e-10	9.66608e-11	C5AR1/CARD9/CASP1/CD4/CEBPE/CFP/CYBA/FCER1G/FGR/GBP2/GBP4/GNLY/GRN/GSDMA/GSDMD/HLA-A/HLA-E/IL10/IL7R/IRF8/LYZ/MPEG1/MYD88/NAIP/NLRC4/OAS1/PLAC8/PYCARD/RNASE3/RNASE6/SLAMF8/SPN/SPON2/STAB1/SYK/TLR2/TLR4/TNFRSF14/TNFSF8/TREM2	40
192	brown	brown	GO:0032602	chemokine production	21/613	99/18723	6.92223e-12	1.42374e-10	1.07515e-10	AIF1/ALOX15B/CARD9/CD74/CD84/CLEC7A/CSF1R/IFNG/IL10/LGALS9/LILRB4/MCOLN2/MYD88/OAS1/PYCARD/SIRPA/SYK/TLR2/TLR4/TLR7/TREM2	21
193	brown	brown	GO:1902563	regulation of neutrophil activation	9/613	12/18723	8.22248e-12	1.68241e-10	1.27048e-10	CD300A/FCGR2B/GRN/ITGAM/ITGB2/PRAM1/PTAFR/SPI1/SYK	9
194	brown	brown	GO:0002710	negative regulation of T cell mediated immunity	12/613	26/18723	8.66036e-12	1.75383e-10	1.32442e-10	CLEC4G/FCGR2B/HFE/HLA-F/IL7R/KLRC1/KLRD1/LILRB1/LILRB4/NCKAP1L/PTPRC/TBX21	12
195	brown	brown	GO:0045954	positive regulation of natural killer cell mediated cytotoxicity	12/613	26/18723	8.66036e-12	1.75383e-10	1.32442e-10	CD226/HLA-E/HLA-F/KLRC4-KLRK1/KLRD1/KLRK1/LAMP1/NCR3/RASGRP1/SH2D1A/SLAMF6/VAV1	12
196	brown	brown	GO:0002573	myeloid leukocyte differentiation	30/613	208/18723	8.72474e-12	1.75786e-10	1.32745e-10	ATP6AP1/BATF/C1QC/CCR1/CD4/CD74/CEBPE/CSF1/CSF1R/EVI2B/GPR183/HCLS1/HLA-DRB1/IFNG/IL15/INPP5D/LILRB1/LILRB3/LILRB4/LYN/NRROS/OSCAR/PIK3CD/RASSF2/SPI1/TLR2/TLR4/TNFRSF11A/TREM2/TYROBP	30
197	brown	brown	GO:0045824	negative regulation of innate immune response	18/613	71/18723	9.00475e-12	1.80506e-10	1.3631e-10	ARRB2/CD96/CR1/DHX58/GRN/HLA-A/HLA-B/HLA-E/HLA-F/KLRC1/KLRD1/LGALS9/LILRB1/NLRC3/OAS1/SLAMF8/TRIM21/VSIG4	18
198	brown	brown	GO:0046632	alpha-beta T cell differentiation	22/613	112/18723	1.10998e-11	2.2138e-10	1.67176e-10	BATF/CD86/EOMES/GPR18/GPR183/HLA-DRA/HLA-DRB1/IFNG/IL12RB1/ITK/LGALS9/LILRB4/LY9/NCKAP1L/NLRP3/SASH3/SLAMF6/SPN/SYK/TBX21/TNFSF8/ZAP70	22
199	brown	brown	GO:0032633	interleukin-4 production	13/613	33/18723	1.37487e-11	2.71468e-10	2.05e-10	CD28/CD3E/CD40LG/CD86/CLECL1/FCER1G/HLA-DRB1/HLA-E/LGALS9/NLRP3/PRKCQ/SASH3/SYK	13
200	brown	brown	GO:0032673	regulation of interleukin-4 production	13/613	33/18723	1.37487e-11	2.71468e-10	2.05e-10	CD28/CD3E/CD40LG/CD86/CLECL1/FCER1G/HLA-DRB1/HLA-E/LGALS9/NLRP3/PRKCQ/SASH3/SYK	13
201	brown	brown	GO:0002720	positive regulation of cytokine production involved in immune response	17/613	65/18723	1.98413e-11	3.89818e-10	2.94373e-10	B2M/CD226/CD74/CLEC7A/DDX58/HLA-A/HLA-E/HLA-F/LACC1/LAPTM5/LILRB1/NLRP3/SASH3/SCIMP/SPON2/TLR4/TNFRSF14	17
202	brown	brown	GO:0050856	regulation of T cell receptor signaling pathway	14/613	41/18723	2.18817e-11	4.27777e-10	3.23037e-10	CARD11/CD226/CD300A/LAPTM5/LCK/LILRB4/PTPN22/PTPN6/PTPRJ/SH2D1A/SLA2/TESPA1/TRAT1/UBASH3A	14
203	brown	brown	GO:0062207	regulation of pattern recognition receptor signaling pathway	21/613	105/18723	2.28057e-11	4.43644e-10	3.3502e-10	ARRB2/BIRC3/CD300A/CD300LF/CYBA/DHX58/FCRL3/GFI1/IFI35/LILRA2/LILRA4/LYN/NINJ1/PTPN22/RAB7B/SLC15A3/TASL/TLR1/TLR2/TLR4/TREM2	21
204	brown	brown	GO:0034121	regulation of toll-like receptor signaling pathway	18/613	75/18723	2.45229e-11	4.7471e-10	3.5848e-10	ARRB2/BIRC3/CD300A/CD300LF/CYBA/FCRL3/GFI1/IFI35/LILRA2/LILRA4/LYN/NINJ1/PTPN22/RAB7B/TASL/TLR1/TLR2/TREM2	18
205	brown	brown	GO:0050766	positive regulation of phagocytosis	17/613	66/18723	2.59229e-11	4.99364e-10	3.77097e-10	C2/CD300LF/CLEC7A/CYBA/DOCK2/FCER1G/FCGR2B/IFNG/IL15/IL2RG/NCKAP1L/PTPRC/PTPRJ/PYCARD/SIRPA/SIRPG/TREM2	17
206	brown	brown	GO:0042116	macrophage activation	21/613	106/18723	2.75823e-11	5.28749e-10	3.99287e-10	AIF1/C1QA/C5AR1/CD74/CD84/CST7/FCGR2B/GRN/IFI35/IFNG/IL10/ITGAM/ITGB2/PTPRC/SYK/TLR1/TLR2/TLR4/TREM2/TYROBP/VSIG4	21
207	brown	brown	GO:0030183	B cell differentiation	24/613	141/18723	3.14274e-11	5.9955e-10	4.52753e-10	BTK/CARD11/CD27/CD40LG/CMTM7/CR1/FCGR2B/FCRL3/GPR183/IKZF3/IL10/INPP5D/IRF8/LYL1/MFNG/NCKAP1L/NFAM1/PTPN6/PTPRC/PTPRJ/SLAMF8/SPI1/SYK/TNFSF13B	24
208	brown	brown	GO:0046640	regulation of alpha-beta T cell proliferation	13/613	35/18723	3.33404e-11	6.32987e-10	4.78003e-10	CCR2/CD28/CD3E/EBI3/HLA-A/HLA-E/LGALS9/PTPN22/PTPRC/RASAL3/SYK/TNFRSF14/ZAP70	13
209	brown	brown	GO:0002448	mast cell mediated immunity	15/613	50/18723	3.50107e-11	6.58368e-10	4.9717e-10	ADGRE2/BTK/CD300A/CD84/FGR/LAT2/LGALS9/LYN/MILR1/PIK3CD/PIK3CG/RAC2/RASGRP1/SPON2/SYK	15
210	brown	brown	GO:0038093	Fc receptor signaling pathway	15/613	50/18723	3.50107e-11	6.58368e-10	4.9717e-10	BTK/CD200R1/FCER1G/FCGR1B/FCGR2B/FGR/HCK/LILRA4/LYN/MYO1G/PRKCQ/PTPRC/PTPRJ/SYK/VAV1	15
211	brown	brown	GO:0002283	neutrophil activation involved in immune response	10/613	18/18723	4.54654e-11	8.50914e-10	6.42571e-10	FCER1G/ITGAM/ITGB2/LILRA2/MYD88/PRAM1/PTAFR/SPI1/SYK/TYROBP	10
212	brown	brown	GO:0050920	regulation of chemotaxis	30/613	223/18723	5.19055e-11	9.66862e-10	7.3013e-10	AIF1/C3AR1/C5AR1/C5AR2/CCL4/CCL5/CCR1/CCR2/CCR4/CD74/CMKLR1/CSF1/CSF1R/GPR18/GPR183/GPSM3/KLRC4-KLRK1/KLRK1/LGALS9/LYN/NCKAP1L/P2RX4/P2RY12/RAC2/SEMA4D/SLAMF8/SPI1/TREM2/VEGFC/XCL2	30
213	brown	brown	GO:0031663	lipopolysaccharide-mediated signaling pathway	16/613	60/18723	5.64156e-11	1.04594e-09	7.89846e-10	CCL5/CD14/CD180/CD6/HCK/LILRA2/LY86/LY96/LYN/MYD88/PTAFR/PTPN22/SCIMP/SPI1/TLR2/TLR4	16
214	brown	brown	GO:0032611	interleukin-1 beta production	21/613	110/18723	5.7699e-11	1.05978e-09	8.003e-10	ARRB2/CASP1/CD33/CLEC7A/GBP5/GSDMD/IFNG/LGALS9/LILRA2/LILRB4/MNDA/MYD88/NLRC4/NLRP3/PYCARD/PYHIN1/SIRPA/TLR4/TLR8/TREM2/TYROBP	21
215	brown	brown	GO:0032651	regulation of interleukin-1 beta production	21/613	110/18723	5.7699e-11	1.05978e-09	8.003e-10	ARRB2/CASP1/CD33/CLEC7A/GBP5/GSDMD/IFNG/LGALS9/LILRA2/LILRB4/MNDA/MYD88/NLRC4/NLRP3/PYCARD/PYHIN1/SIRPA/TLR4/TLR8/TREM2/TYROBP	21
216	brown	brown	GO:0050858	negative regulation of antigen receptor-mediated signaling pathway	12/613	30/18723	6.87816e-11	1.25749e-09	9.49602e-10	CD300A/FCGR2B/FCRL3/LAPTM5/LILRB4/LPXN/PTPN22/PTPN6/PTPRJ/SH2D1A/SLA2/UBASH3A	12
217	brown	brown	GO:0045730	respiratory burst	13/613	37/18723	7.57438e-11	1.3784e-09	1.0409e-09	CLEC7A/CYBA/CYBB/GRN/HCK/NCF1/NCF2/NCF4/PIK3CD/PIK3CG/RAC2/SLAMF8/TREM2	13
218	brown	brown	GO:0032722	positive regulation of chemokine production	17/613	71/18723	9.16428e-11	1.66008e-09	1.25362e-09	AIF1/ALOX15B/CARD9/CD74/CD84/CLEC7A/CSF1R/IFNG/LGALS9/MCOLN2/MYD88/OAS1/PYCARD/SYK/TLR2/TLR4/TLR7	17
219	brown	brown	GO:0002483	antigen processing and presentation of endogenous peptide antigen	10/613	19/18723	9.31754e-11	1.6725e-09	1.26299e-09	B2M/HFE/HLA-A/HLA-B/HLA-C/HLA-DRA/HLA-DRB1/HLA-E/HLA-F/TAPBP	10
220	brown	brown	GO:0002716	negative regulation of natural killer cell mediated immunity	10/613	19/18723	9.31754e-11	1.6725e-09	1.26299e-09	ARRB2/CD96/HLA-A/HLA-B/HLA-E/HLA-F/KLRC1/KLRD1/LGALS9/LILRB1	10
221	brown	brown	GO:0032613	interleukin-10 production	16/613	62/18723	9.69929e-11	1.70233e-09	1.28552e-09	CD28/CD40LG/CLEC7A/FCGR2B/HLA-DRB1/LGALS9/LILRB1/LILRB4/PYCARD/SASH3/SYK/TIGIT/TLR2/TLR4/TREM2/TYROBP	16
222	brown	brown	GO:0032623	interleukin-2 production	16/613	62/18723	9.69929e-11	1.70233e-09	1.28552e-09	CARD11/CARD9/CCR2/CD28/CD3E/CD4/CD86/CLEC7A/CR1/LAPTM5/LILRB4/PRKCQ/PTPRC/SASH3/TBX21/VSIG4	16
223	brown	brown	GO:0032653	regulation of interleukin-10 production	16/613	62/18723	9.69929e-11	1.70233e-09	1.28552e-09	CD28/CD40LG/CLEC7A/FCGR2B/HLA-DRB1/LGALS9/LILRB1/LILRB4/PYCARD/SASH3/SYK/TIGIT/TLR2/TLR4/TREM2/TYROBP	16
224	brown	brown	GO:0032663	regulation of interleukin-2 production	16/613	62/18723	9.69929e-11	1.70233e-09	1.28552e-09	CARD11/CARD9/CCR2/CD28/CD3E/CD4/CD86/CLEC7A/CR1/LAPTM5/LILRB4/PRKCQ/PTPRC/SASH3/TBX21/VSIG4	16
225	brown	brown	GO:0032731	positive regulation of interleukin-1 beta production	16/613	62/18723	9.69929e-11	1.70233e-09	1.28552e-09	CASP1/CLEC7A/GBP5/GSDMD/IFNG/LGALS9/LILRA2/MNDA/MYD88/NLRC4/NLRP3/PYCARD/PYHIN1/TLR4/TLR8/TYROBP	16
226	brown	brown	GO:0032677	regulation of interleukin-8 production	20/613	102/18723	9.97795e-11	1.74349e-09	1.31661e-09	C5AR2/CD14/CD2/CD33/CD74/CLEC7A/DDX58/IL10/LGALS9/LILRA2/MYD88/PTPN22/PTPRC/PYCARD/SYK/TLR1/TLR2/TLR4/TLR7/TLR8	20
227	brown	brown	GO:0002717	positive regulation of natural killer cell mediated immunity	12/613	31/18723	1.08904e-10	1.89454e-09	1.43067e-09	CD226/HLA-E/HLA-F/KLRC4-KLRK1/KLRD1/KLRK1/LAMP1/NCR3/RASGRP1/SH2D1A/SLAMF6/VAV1	12
228	brown	brown	GO:0009595	detection of biotic stimulus	13/613	38/18723	1.11712e-10	1.93486e-09	1.46112e-09	CLEC7A/HLA-A/HLA-B/HLA-DRB1/LY96/NAIP/NLRC4/NLRP3/PTPRJ/TLR1/TLR2/TLR4/TREM2	13
229	brown	brown	GO:0002823	negative regulation of adaptive immune response based on somatic recombination of immune receptors built from immunoglobulin superfamily domains	15/613	54/18723	1.19232e-10	2.0561e-09	1.55267e-09	C4BPB/CLEC4G/CR1/FCGR2B/HFE/HLA-F/IL7R/KLRC1/KLRD1/LILRB1/LILRB4/NCKAP1L/PTPN6/PTPRC/TBX21	15
230	brown	brown	GO:0032637	interleukin-8 production	20/613	103/18723	1.20093e-10	2.06194e-09	1.55708e-09	C5AR2/CD14/CD2/CD33/CD74/CLEC7A/DDX58/IL10/LGALS9/LILRA2/MYD88/PTPN22/PTPRC/PYCARD/SYK/TLR1/TLR2/TLR4/TLR7/TLR8	20
231	brown	brown	GO:0098581	detection of external biotic stimulus	11/613	25/18723	1.24537e-10	2.12899e-09	1.60771e-09	CLEC7A/HLA-A/HLA-B/HLA-DRB1/LY96/NAIP/NLRC4/TLR1/TLR2/TLR4/TREM2	11
232	brown	brown	GO:0044409	entry into host	24/613	151/18723	1.38499e-10	2.35746e-09	1.78025e-09	CCR5/CD209/CD4/CD74/CD86/CIITA/CLEC4G/CR1/CTSB/FUCA2/HLA-DRB1/IFITM1/IFITM2/IFITM3/ITGB7/LAMP1/LGALS9/LY6E/MRC1/SELPLG/SIGLEC1/TNFRSF14/TRIM14/TRIM21	24
233	brown	brown	GO:0032612	interleukin-1 production	22/613	128/18723	1.72074e-10	2.90393e-09	2.19292e-09	ARRB2/CASP1/CD33/CLEC7A/GBP5/GSDMD/IFNG/IL10/LGALS9/LILRA2/LILRB4/MNDA/MYD88/NLRC4/NLRP3/PYCARD/PYHIN1/SIRPA/TLR4/TLR8/TREM2/TYROBP	22
234	brown	brown	GO:0032652	regulation of interleukin-1 production	22/613	128/18723	1.72074e-10	2.90393e-09	2.19292e-09	ARRB2/CASP1/CD33/CLEC7A/GBP5/GSDMD/IFNG/IL10/LGALS9/LILRA2/LILRB4/MNDA/MYD88/NLRC4/NLRP3/PYCARD/PYHIN1/SIRPA/TLR4/TLR8/TREM2/TYROBP	22
235	brown	brown	GO:0019883	antigen processing and presentation of endogenous antigen	11/613	26/18723	2.09513e-10	3.52071e-09	2.65868e-09	B2M/CD74/HFE/HLA-A/HLA-B/HLA-C/HLA-DRA/HLA-DRB1/HLA-E/HLA-F/TAPBP	11
236	brown	brown	GO:0007249	I-kappaB kinase/NF-kappaB signaling	33/613	281/18723	2.21841e-10	3.71207e-09	2.80319e-09	BIRC3/BST2/BTK/CARD11/CARD9/CASP1/CD4/CD40/CD74/CLEC7A/ECM1/FASLG/HLA-DRB1/IKBKE/LGALS9/LILRB4/MYD88/NEK6/NLRC3/PPM1N/PYCARD/RHOH/S100A4/SECTM1/SIRPA/TIFAB/TLR2/TLR4/TLR7/TLR8/TREM2/TRIM14/TRIM21	33
237	brown	brown	GO:0043303	mast cell degranulation	14/613	48/18723	2.42336e-10	4.03791e-09	3.04924e-09	ADGRE2/BTK/CD300A/CD84/FGR/LAT2/LGALS9/LYN/MILR1/PIK3CD/PIK3CG/RAC2/RASGRP1/SYK	14
238	brown	brown	GO:0036336	dendritic cell migration	12/613	33/18723	2.57862e-10	4.27855e-09	3.23097e-09	ALOX5/CCL5/CCR1/CCR2/CCR5/DOCK8/GPR183/LGALS9/PIK3CG/SLAMF8/SPI1/TRPM2	12
239	brown	brown	GO:0060760	positive regulation of response to cytokine stimulus	15/613	57/18723	2.77467e-10	4.5846e-09	3.46208e-09	CASP1/CASP4/CD300LF/CD74/CSF1/DDX58/GFI1/IFIH1/IKBKE/LAPTM5/TLR2/TLR4/TREM2/TXK/ZBP1	15
240	brown	brown	GO:0046718	viral entry into host cell	23/613	144/18723	3.03705e-10	4.99721e-09	3.77366e-09	CCR5/CD209/CD4/CD74/CD86/CIITA/CLEC4G/CR1/CTSB/HLA-DRB1/IFITM1/IFITM2/IFITM3/ITGB7/LAMP1/LGALS9/LY6E/MRC1/SELPLG/SIGLEC1/TNFRSF14/TRIM14/TRIM21	23
241	brown	brown	GO:0030099	myeloid cell differentiation	39/613	381/18723	3.1739e-10	5.20072e-09	3.92735e-09	ATP6AP1/B2M/BATF/C1QC/CCR1/CD4/CD74/CEBPE/CSF1/CSF1R/EVI2B/GPR171/GPR183/HCLS1/HLA-DRB1/IFNG/IKZF1/IL15/INPP5D/IRF8/LILRB1/LILRB3/LILRB4/LYN/NBEAL2/NCKAP1L/NRROS/OSCAR/PIK3CD/PTPN6/RAB7B/RASGRP4/RASSF2/SPI1/TLR2/TLR4/TNFRSF11A/TREM2/TYROBP	39
242	brown	brown	GO:0002279	mast cell activation involved in immune response	14/613	49/18723	3.29165e-10	5.37137e-09	4.05622e-09	ADGRE2/BTK/CD300A/CD84/FGR/LAT2/LGALS9/LYN/MILR1/PIK3CD/PIK3CG/RAC2/RASGRP1/SYK	14
243	brown	brown	GO:0032735	positive regulation of interleukin-12 production	13/613	41/18723	3.32082e-10	5.39667e-09	4.07532e-09	CD40/CD40LG/CLEC7A/IFNG/IRF5/IRF8/LAPTM5/LGALS9/LTB/SCIMP/SYK/TLR2/TLR4	13
244	brown	brown	GO:0070269	pyroptosis	10/613	21/18723	3.35262e-10	5.42603e-09	4.09749e-09	CASP1/CASP4/GSDMA/GSDMD/GZMA/GZMB/NAIP/NLRC4/TREM2/ZBP1	10
245	brown	brown	GO:0036037	CD8-positive, alpha-beta T cell activation	11/613	27/18723	3.43153e-10	5.53106e-09	4.17681e-09	EOMES/GPR18/HFE/HLA-A/HLA-E/LILRB1/LILRB4/NCKAP1L/PTPN22/TNFSF8/WDFY4	11
246	brown	brown	GO:0050869	negative regulation of B cell activation	12/613	34/18723	3.86732e-10	6.20815e-09	4.68812e-09	BTK/CD300A/CR1/FCGR2B/IL10/INPP5D/LAPTM5/LYN/MNDA/SAMSN1/TBC1D10C/TYROBP	12
247	brown	brown	GO:1990266	neutrophil migration	21/613	122/18723	4.35118e-10	6.9566e-09	5.25331e-09	C3AR1/C5AR1/C5AR2/CCL13/CCL4/CCL5/CD74/FCER1G/ITGB2/JAML/MCOLN2/MYD88/NCKAP1L/PIK3CD/PIK3CG/RAC2/RHOH/SLAMF8/SYK/VAV1/XCL2	21
248	brown	brown	GO:0043301	negative regulation of leukocyte degranulation	8/613	12/18723	5.56406e-10	8.85987e-09	6.69057e-09	CCR2/CD300A/CD84/FCGR2B/HLA-F/LGALS9/NCKAP1L/SPI1	8
249	brown	brown	GO:0034142	toll-like receptor 4 signaling pathway	13/613	43/18723	6.49044e-10	1.02935e-08	7.77317e-09	CD14/IFI35/LILRA2/LY96/LYN/NINJ1/OAS1/PIK3AP1/PTPN22/RAB7B/SCIMP/TLR4/TREM2	13
250	brown	brown	GO:0071621	granulocyte chemotaxis	21/613	125/18723	6.92621e-10	1.09406e-08	8.26187e-09	ADGRE2/C3AR1/C5AR1/C5AR2/CCL13/CCL4/CCL5/CD74/CMKLR1/CSF1/CSF1R/FCER1G/ITGB2/JAML/NCKAP1L/PIK3CD/PIK3CG/RAC2/SYK/VAV1/XCL2	21
251	brown	brown	GO:0032757	positive regulation of interleukin-8 production	15/613	62/18723	1.00588e-09	1.58255e-08	1.19507e-08	CD14/CD2/CD74/CLEC7A/DDX58/LGALS9/LILRA2/MYD88/PYCARD/SYK/TLR1/TLR2/TLR4/TLR7/TLR8	15
252	brown	brown	GO:0050921	positive regulation of chemotaxis	22/613	141/18723	1.16953e-09	1.83273e-08	1.38399e-08	AIF1/C3AR1/C5AR1/CCL4/CCL5/CCR1/CCR2/CCR4/CD74/CMKLR1/CSF1/CSF1R/GPSM3/LGALS9/NCKAP1L/P2RX4/P2RY12/RAC2/SPI1/TREM2/VEGFC/XCL2	22
253	brown	brown	GO:0002690	positive regulation of leukocyte chemotaxis	18/613	94/18723	1.29397e-09	2.01972e-08	1.5252e-08	AIF1/C3AR1/C5AR1/CCL4/CCL5/CCR1/CCR2/CD74/CMKLR1/CSF1/CSF1R/GPSM3/LGALS9/NCKAP1L/RAC2/SPI1/VEGFC/XCL2	18
254	brown	brown	GO:0032732	positive regulation of interleukin-1 production	16/613	73/18723	1.33907e-09	2.08189e-08	1.57215e-08	CASP1/CLEC7A/GBP5/GSDMD/IFNG/LGALS9/LILRA2/MNDA/MYD88/NLRC4/NLRP3/PYCARD/PYHIN1/TLR4/TLR8/TYROBP	16
255	brown	brown	GO:0022408	negative regulation of cell-cell adhesion	26/613	196/18723	1.37631e-09	2.13139e-08	1.60953e-08	ADORA2A/CD300A/CD74/CD86/CLEC4G/CR1/FCGR2B/HFE/HLA-DRB1/IL10/LAPTM5/LAX1/LGALS9/LILRB1/LILRB2/LILRB4/NCKAP1L/PTPN22/PTPN6/SPI1/SPN/TBX21/TIGIT/TNFAIP8L2/TNFRSF14/VSIG4	26
256	brown	brown	GO:0045953	negative regulation of natural killer cell mediated cytotoxicity	9/613	18/18723	1.52297e-09	2.34931e-08	1.77409e-08	ARRB2/HLA-A/HLA-B/HLA-E/HLA-F/KLRC1/KLRD1/LGALS9/LILRB1	9
257	brown	brown	GO:0006887	exocytosis	36/613	352/18723	1.58498e-09	2.43544e-08	1.83914e-08	ADGRE2/ADORA2A/ATP6AP1/BTK/CCL5/CCR1/CCR2/CD300A/CD84/CORO1A/FCGR2B/FGR/HCK/HLA-F/IFNG/ITGAM/ITGB2/LAMP1/LAT2/LGALS9/LYN/MILR1/MYO1G/NCKAP1L/PIK3CD/PIK3CG/PLEK/PRAM1/PTAFR/RAC2/RASGRP1/SEPTIN1/SPI1/SYK/SYTL1/SYTL3	36
258	brown	brown	GO:0002832	negative regulation of response to biotic stimulus	19/613	108/18723	2.01944e-09	3.09099e-08	2.33418e-08	ARRB2/CD96/CR1/DHX58/GRN/HLA-A/HLA-B/HLA-E/HLA-F/KLRC1/KLRD1/LGALS9/LILRA2/LILRB1/NLRC3/OAS1/SLAMF8/TRIM21/VSIG4	19
259	brown	brown	GO:0001774	microglial cell activation	13/613	47/18723	2.21295e-09	3.37411e-08	2.54798e-08	AIF1/C1QA/C5AR1/CST7/GRN/IFNG/ITGAM/ITGB2/PTPRC/TLR1/TLR2/TREM2/TYROBP	13
260	brown	brown	GO:0032608	interferon-beta production	14/613	56/18723	2.29007e-09	3.46494e-08	2.61657e-08	DDX58/DHX58/IFIH1/IRF5/LILRB1/NLRC3/OAS1/PYCARD/RNF135/SIRPA/TLR2/TLR4/TLR7/TLR8	14
261	brown	brown	GO:0032648	regulation of interferon-beta production	14/613	56/18723	2.29007e-09	3.46494e-08	2.61657e-08	DDX58/DHX58/IFIH1/IRF5/LILRB1/NLRC3/OAS1/PYCARD/RNF135/SIRPA/TLR2/TLR4/TLR7/TLR8	14
262	brown	brown	GO:0045055	regulated exocytosis	28/613	230/18723	2.32157e-09	3.4992e-08	2.64243e-08	ADGRE2/ADORA2A/BTK/CCR2/CD300A/CD84/CORO1A/FCGR2B/FGR/HCK/HLA-F/ITGAM/ITGB2/LAMP1/LAT2/LGALS9/LYN/MILR1/NCKAP1L/PIK3CD/PIK3CG/PLEK/PRAM1/PTAFR/RAC2/RASGRP1/SPI1/SYK	28
263	brown	brown	GO:0002377	immunoglobulin production	27/613	216/18723	2.50863e-09	3.76675e-08	2.84448e-08	B2M/BATF/BTK/CD28/CD40/CD40LG/CD86/CR1/FCGR2B/FCRL3/GAPT/HLA-DMA/HLA-DMB/HLA-DOA/HLA-DOB/HLA-DPA1/HLA-DPB1/HLA-DQA1/HLA-DQA2/HLA-DQB1/HLA-DRA/HLA-DRB1/HLA-E/IL10/PTPRC/SASH3/TBX21	27
264	brown	brown	GO:0019722	calcium-mediated signaling	26/613	202/18723	2.64625e-09	3.95835e-08	2.98916e-08	BTK/CCL4/CCR1/CCR2/CCR4/CCR5/CCRL2/CD3E/CD4/CLEC7A/CMKLR1/CXCR6/LAT2/P2RX4/P2RY12/PLEK/PTPRC/PTPRJ/RCAN3/SLA2/SYK/TBC1D10C/TRAT1/TREM2/TRPM2/ZAP70	26
265	brown	brown	GO:0042832	defense response to protozoan	10/613	25/18723	2.7595e-09	4.11217e-08	3.10533e-08	BATF/CCDC88B/CD40/CLEC7A/GBP2/GBP4/IL10/IRF8/MYD88/TSPAN32	10
266	brown	brown	GO:0052126	movement in host environment	24/613	175/18723	3.01942e-09	4.48259e-08	3.38505e-08	CCR5/CD209/CD4/CD74/CD86/CIITA/CLEC4G/CR1/CTSB/FUCA2/HLA-DRB1/IFITM1/IFITM2/IFITM3/ITGB7/LAMP1/LGALS9/LY6E/MRC1/SELPLG/SIGLEC1/TNFRSF14/TRIM14/TRIM21	24
267	brown	brown	GO:0035589	G protein-coupled purinergic nucleotide receptor signaling pathway	8/613	14/18723	3.1846e-09	4.71011e-08	3.55686e-08	GPR171/GPR34/P2RY10/P2RY12/P2RY13/P2RY6/P2RY8/PTAFR	8
268	brown	brown	GO:0030101	natural killer cell activation	17/613	88/18723	3.23301e-09	4.76386e-08	3.59745e-08	CD2/CORO1A/FGR/HLA-E/HLA-F/IL15/KLRC4-KLRK1/KLRK1/LAMP1/NCR1/NCR3/PIK3CD/PTPN22/PTPRC/RASGRP1/SLAMF7/TYROBP	17
269	brown	brown	GO:0032481	positive regulation of type I interferon production	14/613	58/18723	3.76697e-09	5.53002e-08	4.17602e-08	CD14/DDX58/DHX58/IFIH1/IRF5/MYD88/OAS1/PTPN22/RNF135/SYK/TLR2/TLR4/TLR7/TLR8	14
270	brown	brown	GO:0002431	Fc receptor mediated stimulatory signaling pathway	11/613	33/18723	4.25885e-09	6.22896e-08	4.70383e-08	CD226/FCER1G/FCGR2B/FGR/HCK/LYN/MYO1G/PTPRC/PTPRJ/SYK/VAV1	11
271	brown	brown	GO:0001915	negative regulation of T cell mediated cytotoxicity	7/613	10/18723	4.29441e-09	6.23478e-08	4.70823e-08	FCGR2B/IL7R/KLRC1/KLRD1/LILRB1/NCKAP1L/PTPRC	7
272	brown	brown	GO:0002765	immune response-inhibiting signal transduction	7/613	10/18723	4.29441e-09	6.23478e-08	4.70823e-08	CD33/KIR2DL1/KLRC1/LILRB1/LILRB2/LILRB4/LYN	7
273	brown	brown	GO:0050830	defense response to Gram-positive bacterium	18/613	101/18723	4.33035e-09	6.25125e-08	4.72066e-08	C5AR1/CARD9/FGR/GBP2/GBP4/GSDMD/HLA-A/HLA-E/IL7R/LYZ/MPEG1/MYD88/PYCARD/RNASE3/RNASE6/TLR2/TNFRSF14/TNFSF8	18
274	brown	brown	GO:0001562	response to protozoan	10/613	26/18723	4.35324e-09	6.25125e-08	4.72066e-08	BATF/CCDC88B/CD40/CLEC7A/GBP2/GBP4/IL10/IRF8/MYD88/TSPAN32	10
275	brown	brown	GO:0002407	dendritic cell chemotaxis	10/613	26/18723	4.35324e-09	6.25125e-08	4.72066e-08	CCL5/CCR1/CCR2/CCR5/GPR183/LGALS9/PIK3CG/SLAMF8/SPI1/TRPM2	10
276	brown	brown	GO:0006959	humoral immune response	33/613	317/18723	4.93629e-09	7.02144e-08	5.30228e-08	ALOX5/C1QA/C1QB/C1QC/C2/C4BPB/CCL13/CCR2/CD28/CFP/CR1/EBI3/FCER2/FCGR2B/GNLY/GPR183/HLA-A/HLA-DQB1/HLA-DRB1/HLA-E/IFNG/LYZ/PDCD1/POU2F2/PSMB10/PTPN6/PTPRC/RNASE3/RNASE6/SH2D1A/SPON2/TREM2/VSIG4	33
277	brown	brown	GO:0019058	viral life cycle	33/613	317/18723	4.93629e-09	7.02144e-08	5.30228e-08	APOBEC3H/BST2/CCL5/CCR5/CD209/CD28/CD4/CD74/CD86/CIITA/CLEC4G/CR1/CTSB/CXCR6/HLA-DRB1/IFI27/IFIH1/IFITM1/IFITM2/IFITM3/ITGB7/LAMP1/LGALS9/LY6E/MRC1/MX1/OAS1/PCSK5/SELPLG/SIGLEC1/TNFRSF14/TRIM14/TRIM21	33
278	brown	brown	GO:0002577	regulation of antigen processing and presentation	9/613	20/18723	4.96071e-09	7.02144e-08	5.30228e-08	CD74/FCGR2B/HFE/HLA-DOA/HLA-DOB/LILRB2/PYCARD/TREM2/WAS	9
279	brown	brown	GO:0098543	detection of other organism	9/613	20/18723	4.96071e-09	7.02144e-08	5.30228e-08	CLEC7A/HLA-A/HLA-B/HLA-DRB1/NAIP/NLRC4/TLR1/TLR2/TLR4	9
280	brown	brown	GO:0007162	negative regulation of cell adhesion	32/613	303/18723	5.95543e-09	8.39928e-08	6.34275e-08	ACVRL1/ADORA2A/ARHGDIB/CD300A/CD74/CD86/CLEC4G/CR1/FBLN1/FCGR2B/HFE/HLA-DRB1/IL10/LAPTM5/LAX1/LGALS9/LILRB1/LILRB2/LILRB4/LPXN/NCKAP1L/PTPN22/PTPN6/PTPRC/SEMA4D/SPI1/SPN/TBX21/TIGIT/TNFAIP8L2/TNFRSF14/VSIG4	32
281	brown	brown	GO:0002712	regulation of B cell mediated immunity	14/613	60/18723	6.06445e-09	8.49238e-08	6.41306e-08	BTK/C4BPB/CD226/CD28/CD40/CR1/FCER2/FCGR2B/HLA-E/IL10/PTPN6/PTPRC/TBX21/TREM2	14
282	brown	brown	GO:0002889	regulation of immunoglobulin mediated immune response	14/613	60/18723	6.06445e-09	8.49238e-08	6.41306e-08	BTK/C4BPB/CD226/CD28/CD40/CR1/FCER2/FCGR2B/HLA-E/IL10/PTPN6/PTPRC/TBX21/TREM2	14
283	brown	brown	GO:0043410	positive regulation of MAPK cascade	42/613	480/18723	7.68655e-09	1.07259e-07	8.09968e-08	ARRB2/ATP6AP1/C5AR1/C5AR2/CARD9/CCL13/CCL4/CCL5/CCR1/CD27/CD4/CD40/CD74/CLEC7A/CSF1R/FCGR2B/FCRL3/FGD2/GPR183/HLA-DRB1/LAPTM5/LGALS9/MARCO/MYD88/NCF1/P2RY6/PDE6G/PIK3CG/PIK3R5/PTPN22/PTPRC/PTPRJ/PYCARD/RASGRP1/RASSF2/SCIMP/SPI1/SYK/TLR4/TNFRSF11A/TREM2/XCL2	42
284	brown	brown	GO:0002312	B cell activation involved in immune response	16/613	82/18723	8.06657e-09	1.12165e-07	8.4702e-08	BATF/CD180/CD28/CD40/CD40LG/CR1/FCGR2B/GAPT/GPR183/IL10/IRF8/MFNG/PTPRC/SPI1/TBX21/TLR4	16
285	brown	brown	GO:0002861	regulation of inflammatory response to antigenic stimulus	12/613	43/18723	8.25917e-09	1.1444e-07	8.642e-08	BTK/CD28/FCGR2B/FGR/GPX1/HCK/HLA-DRB1/HLA-E/IL10/LYN/SYK/TREM2	12
286	brown	brown	GO:0002218	activation of innate immune response	13/613	52/18723	8.59356e-09	1.18657e-07	8.96046e-08	CLEC7A/HCK/KLRD1/LILRA2/LYN/MNDA/NLRC4/PYCARD/PYHIN1/SYK/TLR4/TYROBP/ZBP1	13
287	brown	brown	GO:0002534	cytokine production involved in inflammatory response	15/613	72/18723	9.22576e-09	1.26502e-07	9.55284e-08	ADCY7/ALOX5/CARD9/CD6/CHID1/CLEC7A/GBP5/GPSM3/LILRB4/MYD88/NLRC3/PYCARD/SIRPA/TLR4/TREM2	15
288	brown	brown	GO:1900015	regulation of cytokine production involved in inflammatory response	15/613	72/18723	9.22576e-09	1.26502e-07	9.55284e-08	ADCY7/ALOX5/CARD9/CD6/CHID1/CLEC7A/GBP5/GPSM3/LILRB4/MYD88/NLRC3/PYCARD/SIRPA/TLR4/TREM2	15
289	brown	brown	GO:0070372	regulation of ERK1 and ERK2 cascade	32/613	309/18723	9.59828e-09	1.31154e-07	9.90418e-08	ARRB2/ATP6AP1/C5AR1/C5AR2/CARD9/CCL13/CCL4/CCL5/CCR1/CD4/CD74/CSF1R/FBLN1/GPR183/HLA-DRB1/LGALS9/LYN/MARCO/P2RY6/PTPN22/PTPN6/PTPRC/PYCARD/RASGRP1/SCIMP/SIRPA/SYK/TBC1D10C/TLR4/TNFRSF11A/TREM2/XCL2	32
290	brown	brown	GO:0002474	antigen processing and presentation of peptide antigen via MHC class I	10/613	28/18723	1.01363e-08	1.37554e-07	1.03875e-07	B2M/FCER1G/HFE/HLA-A/HLA-B/HLA-C/HLA-E/HLA-F/IFI30/TAPBP	10
291	brown	brown	GO:0038094	Fc-gamma receptor signaling pathway	10/613	28/18723	1.01363e-08	1.37554e-07	1.03875e-07	FCER1G/FCGR2B/FGR/HCK/LYN/MYO1G/PTPRC/PTPRJ/SYK/VAV1	10
292	brown	brown	GO:0070374	positive regulation of ERK1 and ERK2 cascade	26/613	217/18723	1.21384e-08	1.64159e-07	1.23966e-07	ARRB2/ATP6AP1/C5AR1/C5AR2/CARD9/CCL13/CCL4/CCL5/CCR1/CD4/CD74/CSF1R/GPR183/HLA-DRB1/LGALS9/MARCO/P2RY6/PTPN22/PTPRC/PYCARD/RASGRP1/SCIMP/TLR4/TNFRSF11A/TREM2/XCL2	26
293	brown	brown	GO:0002761	regulation of myeloid leukocyte differentiation	19/613	120/18723	1.23834e-08	1.66902e-07	1.26036e-07	ATP6AP1/C1QC/CCR1/CD4/CD74/CSF1/EVI2B/HCLS1/HLA-DRB1/IFNG/INPP5D/LILRB1/LILRB3/LILRB4/LYN/RASSF2/TLR4/TREM2/TYROBP	19
294	brown	brown	GO:0007040	lysosome organization	15/613	74/18723	1.37081e-08	1.83503e-07	1.38573e-07	ACP2/ARSB/ATP6AP2/CLN8/CORO1A/GAA/GRN/HEXB/LAPTM5/MYO7A/NAGPA/RAB39A/RAB7B/TASL/TPP1	15
295	brown	brown	GO:0080171	lytic vacuole organization	15/613	74/18723	1.37081e-08	1.83503e-07	1.38573e-07	ACP2/ARSB/ATP6AP2/CLN8/CORO1A/GAA/GRN/HEXB/LAPTM5/MYO7A/NAGPA/RAB39A/RAB7B/TASL/TPP1	15
296	brown	brown	GO:0045061	thymic T cell selection	9/613	22/18723	1.38527e-08	1.84812e-07	1.39562e-07	CARD11/CD28/CD3D/CD3E/CD3G/CD74/DOCK2/PTPRC/ZAP70	9
297	brown	brown	GO:0050728	negative regulation of inflammatory response	23/613	176/18723	1.63867e-08	2.17882e-07	1.64535e-07	ADORA2A/ALOX5/AOAH/CD200R1/CST7/FCGR2B/FGR/GPX1/GRN/HCK/HLA-DRB1/IL10/LYN/METRNL/NLRC3/NLRP3/PTPRC/SIGLEC10/SIRPA/SLAMF8/SYK/TNFAIP8L2/TREM2	23
298	brown	brown	GO:0060759	regulation of response to cytokine stimulus	22/613	162/18723	1.64949e-08	2.18585e-07	1.65065e-07	CASP1/CASP4/CCL5/CD300LF/CD74/CSF1/DDX58/ECM1/GFI1/IFIH1/IKBKE/LAPTM5/OAS1/PTPN6/PTPRC/PYCARD/SYK/TLR2/TLR4/TREM2/TXK/ZBP1	22
299	brown	brown	GO:0002292	T cell differentiation involved in immune response	15/613	75/18723	1.66242e-08	2.19562e-07	1.65803e-07	BATF/CD86/EOMES/FCER1G/GPR183/HLA-DRA/HLA-DRB1/IFNG/IL12RB1/LGALS9/LY9/NLRP3/SLAMF6/SPN/TBX21	15
300	brown	brown	GO:1905517	macrophage migration	13/613	55/18723	1.79439e-08	2.36202e-07	1.78369e-07	C3AR1/C5AR1/CCL5/CCR2/CD200R1/CMKLR1/CSF1/CSF1R/MCOLN2/P2RX4/P2RY12/SLAMF8/TREM2	13
301	brown	brown	GO:0019885	antigen processing and presentation of endogenous peptide antigen via MHC class I	8/613	17/18723	2.36258e-08	3.09961e-07	2.34068e-07	B2M/HFE/HLA-A/HLA-B/HLA-C/HLA-E/HLA-F/TAPBP	8
302	brown	brown	GO:0034154	toll-like receptor 7 signaling pathway	7/613	12/18723	2.67621e-08	3.48791e-07	2.63391e-07	LILRA4/PIK3AP1/PTPN22/SCIMP/TASL/TLR7/UNC93B1	7
303	brown	brown	GO:0043383	negative T cell selection	7/613	12/18723	2.67621e-08	3.48791e-07	2.63391e-07	CD28/CD3E/CD74/DOCK2/PTPRC/THEMIS/ZAP70	7
304	brown	brown	GO:0018108	peptidyl-tyrosine phosphorylation	35/613	375/18723	2.8327e-08	3.67972e-07	2.77876e-07	ARRB2/BTK/CASS4/CCL5/CD300A/CD3E/CD4/CD40/CD74/CLEC7A/CSF1R/FCGR1A/FGR/HCK/HCLS1/IFNG/IL12RB2/IL15/ITGB2/ITK/LCK/LILRB4/LYN/NCF1/PTPN6/PTPRC/PTPRJ/SAMSN1/SEMA4D/SYK/TEC/TNFRSF14/TREM2/TXK/ZAP70	35
305	brown	brown	GO:0044403	biological process involved in symbiotic interaction	30/613	290/18723	2.8619e-08	3.70546e-07	2.79819e-07	CARD9/CCL4/CCL5/CCR5/CD209/CD4/CD74/CD86/CIITA/CLEC4G/CR1/CTSB/FUCA2/GPX1/HLA-DRB1/IFI27/IFITM1/IFITM2/IFITM3/ITGB7/LAMP1/LGALS9/LY6E/MRC1/MYD88/SELPLG/SIGLEC1/TNFRSF14/TRIM14/TRIM21	30
306	brown	brown	GO:0002701	negative regulation of production of molecular mediator of immune response	11/613	39/18723	3.08428e-08	3.98033e-07	3.00576e-07	BST2/CD96/CR1/FCGR2B/FCRL3/HFE/HLA-F/IL10/LILRB1/LILRB4/TBX21	11
307	brown	brown	GO:0018212	peptidyl-tyrosine modification	35/613	378/18723	3.4603e-08	4.45105e-07	3.36123e-07	ARRB2/BTK/CASS4/CCL5/CD300A/CD3E/CD4/CD40/CD74/CLEC7A/CSF1R/FCGR1A/FGR/HCK/HCLS1/IFNG/IL12RB2/IL15/ITGB2/ITK/LCK/LILRB4/LYN/NCF1/PTPN6/PTPRC/PTPRJ/SAMSN1/SEMA4D/SYK/TEC/TNFRSF14/TREM2/TXK/ZAP70	35
308	brown	brown	GO:0030593	neutrophil chemotaxis	17/613	103/18723	3.83984e-08	4.92323e-07	3.7178e-07	C3AR1/C5AR1/C5AR2/CCL13/CCL4/CCL5/CD74/FCER1G/ITGB2/JAML/NCKAP1L/PIK3CD/PIK3CG/RAC2/SYK/VAV1/XCL2	17
309	brown	brown	GO:0002287	alpha-beta T cell activation involved in immune response	14/613	69/18723	4.11944e-08	5.23697e-07	3.95472e-07	BATF/CD86/EOMES/GPR183/HLA-DRA/HLA-DRB1/IFNG/IL12RB1/LGALS9/LY9/NLRP3/SLAMF6/SPN/TBX21	14
310	brown	brown	GO:0002293	alpha-beta T cell differentiation involved in immune response	14/613	69/18723	4.11944e-08	5.23697e-07	3.95472e-07	BATF/CD86/EOMES/GPR183/HLA-DRA/HLA-DRB1/IFNG/IL12RB1/LGALS9/LY9/NLRP3/SLAMF6/SPN/TBX21	14
311	brown	brown	GO:0030889	negative regulation of B cell proliferation	8/613	18/18723	4.1308e-08	5.23697e-07	3.95472e-07	BTK/CD300A/FCGR2B/IL10/INPP5D/LYN/MNDA/TYROBP	8
312	brown	brown	GO:0030225	macrophage differentiation	12/613	49/18723	4.15086e-08	5.23697e-07	3.95472e-07	C1QC/CD4/CEBPE/CSF1/CSF1R/HCLS1/HLA-DRB1/IFNG/IL15/NRROS/SPI1/TLR2	12
313	brown	brown	GO:0052372	modulation by symbiont of entry into host	12/613	49/18723	4.15086e-08	5.23697e-07	3.95472e-07	CD4/CD74/CIITA/FUCA2/HLA-DRB1/IFITM1/IFITM2/IFITM3/LGALS9/LY6E/TRIM14/TRIM21	12
314	brown	brown	GO:0070371	ERK1 and ERK2 cascade	32/613	330/18723	4.60553e-08	5.79211e-07	4.37394e-07	ARRB2/ATP6AP1/C5AR1/C5AR2/CARD9/CCL13/CCL4/CCL5/CCR1/CD4/CD74/CSF1R/FBLN1/GPR183/HLA-DRB1/LGALS9/LYN/MARCO/P2RY6/PTPN22/PTPN6/PTPRC/PYCARD/RASGRP1/SCIMP/SIRPA/SYK/TBC1D10C/TLR4/TNFRSF11A/TREM2/XCL2	32
315	brown	brown	GO:2000106	regulation of leukocyte apoptotic process	15/613	81/18723	4.9521e-08	6.20821e-07	4.68816e-07	BTK/CCL5/CD27/CD3G/CD74/DOCK8/HCLS1/IL10/IL7R/LGALS9/LILRB1/LYN/PDCD1/PIK3CD/PRKCQ	15
316	brown	brown	GO:0046638	positive regulation of alpha-beta T cell differentiation	12/613	50/18723	5.30059e-08	6.62406e-07	5.00219e-07	CD86/HLA-DRA/HLA-DRB1/IFNG/IL12RB1/LGALS9/LILRB4/NCKAP1L/NLRP3/SASH3/SYK/ZAP70	12
317	brown	brown	GO:0043122	regulation of I-kappaB kinase/NF-kappaB signaling	27/613	249/18723	5.34579e-08	6.64711e-07	5.01959e-07	BIRC3/BST2/CARD11/CARD9/CASP1/CD4/CD40/CD74/CLEC7A/ECM1/FASLG/HLA-DRB1/IKBKE/LGALS9/LILRB4/MYD88/NEK6/NLRC3/PPM1N/PYCARD/RHOH/S100A4/SECTM1/TLR4/TREM2/TRIM14/TRIM21	27
318	brown	brown	GO:0050853	B cell receptor signaling pathway	19/613	131/18723	5.3527e-08	6.64711e-07	5.01959e-07	BTK/CD300A/FCGR2B/FCRL3/ITK/KLHL6/LAT2/LCK/LPXN/LYN/MNDA/NCKAP1L/NFAM1/PIK3CD/PTPN22/PTPN6/PTPRC/SYK/TEC	19
319	brown	brown	GO:0032733	positive regulation of interleukin-10 production	11/613	41/18723	5.47784e-08	6.76e-07	5.10484e-07	CD28/CD40LG/CLEC7A/LGALS9/PYCARD/SASH3/SYK/TIGIT/TLR2/TLR4/TREM2	11
320	brown	brown	GO:1905521	regulation of macrophage migration	11/613	41/18723	5.47784e-08	6.76e-07	5.10484e-07	C3AR1/C5AR1/CCL5/CD200R1/CMKLR1/CSF1/CSF1R/P2RX4/P2RY12/SLAMF8/TREM2	11
321	brown	brown	GO:0051701	biological process involved in interaction with host	24/613	203/18723	5.71954e-08	7.03628e-07	5.31348e-07	CCR5/CD209/CD4/CD74/CD86/CIITA/CLEC4G/CR1/CTSB/FUCA2/HLA-DRB1/IFITM1/IFITM2/IFITM3/ITGB7/LAMP1/LGALS9/LY6E/MRC1/SELPLG/SIGLEC1/TNFRSF14/TRIM14/TRIM21	24
322	brown	brown	GO:0071887	leukocyte apoptotic process	17/613	106/18723	5.95462e-08	7.30273e-07	5.51469e-07	BTK/CCL5/CD27/CD3G/CD74/DOCK8/FASLG/HCLS1/IL10/IL7R/LGALS9/LILRB1/LYN/PDCD1/PIK3CD/PLEKHO2/PRKCQ	17
323	brown	brown	GO:0030316	osteoclast differentiation	16/613	94/18723	6.16295e-08	7.53482e-07	5.68996e-07	ATP6AP1/CCR1/CSF1/CSF1R/GPR183/IFNG/INPP5D/LILRB1/LILRB3/LILRB4/OSCAR/RASSF2/TLR4/TNFRSF11A/TREM2/TYROBP	16
324	brown	brown	GO:2000401	regulation of lymphocyte migration	13/613	61/18723	6.77908e-08	8.26253e-07	6.23949e-07	AIF1/CCL4/CCL5/CCR2/CD200R1/DOCK8/ECM1/KLRC4-KLRK1/KLRK1/PYCARD/SPN/TNFRSF14/XCL2	13
325	brown	brown	GO:0007229	integrin-mediated signaling pathway	17/613	107/18723	6.8675e-08	8.34454e-07	6.30142e-07	CD40LG/FERMT3/FGR/FYB1/HCK/ITGAL/ITGAM/ITGAX/ITGB2/ITGB7/PLEK/PRAM1/SYK/TEC/TSPAN32/TXK/VAV1	17
326	brown	brown	GO:0002888	positive regulation of myeloid leukocyte mediated immunity	8/613	19/18723	6.93067e-08	8.39547e-07	6.33988e-07	BTK/DDX58/HLA-E/ITGAM/ITGB2/PTAFR/SPI1/TYROBP	8
327	brown	brown	GO:0043367	CD4-positive, alpha-beta T cell differentiation	15/613	83/18723	6.96345e-08	8.40938e-07	6.35038e-07	BATF/CD86/GPR183/HLA-DRA/HLA-DRB1/IFNG/IL12RB1/LGALS9/LY9/NCKAP1L/NLRP3/SASH3/SLAMF6/SPN/TBX21	15
328	brown	brown	GO:0033003	regulation of mast cell activation	11/613	42/18723	7.20388e-08	8.64685e-07	6.52971e-07	ADGRE2/CD226/CD300A/CD300LF/CD84/FGR/LGALS9/LYN/MILR1/RAC2/SYK	11
329	brown	brown	GO:0046596	regulation of viral entry into host cell	11/613	42/18723	7.20388e-08	8.64685e-07	6.52971e-07	CD4/CD74/CIITA/HLA-DRB1/IFITM1/IFITM2/IFITM3/LGALS9/LY6E/TRIM14/TRIM21	11
330	brown	brown	GO:1905523	positive regulation of macrophage migration	9/613	26/18723	7.73729e-08	9.25896e-07	6.99195e-07	C3AR1/C5AR1/CCL5/CMKLR1/CSF1/CSF1R/P2RX4/P2RY12/TREM2	9
331	brown	brown	GO:1903900	regulation of viral life cycle	20/613	148/18723	8.01896e-08	9.56703e-07	7.22459e-07	APOBEC3H/BST2/CCL5/CD209/CD28/CD4/CD74/CIITA/CLEC4G/HLA-DRB1/IFIH1/IFITM1/IFITM2/IFITM3/LGALS9/LY6E/MX1/OAS1/TRIM14/TRIM21	20
332	brown	brown	GO:0032743	positive regulation of interleukin-2 production	10/613	34/18723	8.48027e-08	1.00566e-06	7.59431e-07	CARD11/CCR2/CD28/CD3E/CD4/CD86/CLEC7A/PRKCQ/PTPRC/SASH3	10
333	brown	brown	GO:0035590	purinergic nucleotide receptor signaling pathway	10/613	34/18723	8.48027e-08	1.00566e-06	7.59431e-07	ADORA2A/GPR171/GPR34/P2RX4/P2RY10/P2RY12/P2RY13/P2RY6/P2RY8/PTAFR	10
334	brown	brown	GO:1903305	regulation of regulated secretory pathway	19/613	136/18723	9.87308e-08	1.16733e-06	8.81513e-07	ADGRE2/ADORA2A/CCR2/CD300A/CD84/FCGR2B/FGR/HLA-F/ITGAM/ITGB2/LAMP1/LGALS9/LYN/NCKAP1L/PRAM1/PTAFR/RAC2/SPI1/SYK	19
335	brown	brown	GO:0030168	platelet activation	18/613	123/18723	1.04178e-07	1.22806e-06	9.27372e-07	CD40/CD40LG/CLIC1/FCER1G/FERMT3/LCK/LYN/P2RY12/PIK3CG/PLEK/PRKCQ/PTPN6/SYK/TEC/TLR4/TSPAN32/TXK/VAV1	18
336	brown	brown	GO:0002437	inflammatory response to antigenic stimulus	14/613	74/18723	1.04496e-07	1.22814e-06	9.27439e-07	BTK/CD28/CD6/FCGR2B/FGR/GPX1/HCK/HLA-DRB1/HLA-E/IL10/LYN/RASGRP1/SYK/TREM2	14
337	brown	brown	GO:0045637	regulation of myeloid cell differentiation	24/613	210/18723	1.0937e-07	1.27941e-06	9.66149e-07	ATP6AP1/B2M/C1QC/CCR1/CD4/CD74/CSF1/EVI2B/GPR171/HCLS1/HLA-DRB1/IFNG/INPP5D/LILRB1/LILRB3/LILRB4/LYN/NCKAP1L/RAB7B/RASSF2/SPI1/TLR4/TREM2/TYROBP	24
338	brown	brown	GO:0045059	positive thymic T cell selection	7/613	14/18723	1.09506e-07	1.27941e-06	9.66149e-07	CD3D/CD3E/CD3G/CD74/DOCK2/PTPRC/ZAP70	7
339	brown	brown	GO:0046629	gamma-delta T cell activation	8/613	20/18723	1.12204e-07	1.30518e-06	9.8561e-07	GPR18/ITK/JAML/KLRC1/LILRB1/NCKAP1L/PTPRC/SYK	8
340	brown	brown	GO:0002433	immune response-regulating cell surface receptor signaling pathway involved in phagocytosis	9/613	27/18723	1.12703e-07	1.30518e-06	9.8561e-07	FCGR2B/FGR/HCK/LYN/MYO1G/PTPRC/PTPRJ/SYK/VAV1	9
341	brown	brown	GO:0038096	Fc-gamma receptor signaling pathway involved in phagocytosis	9/613	27/18723	1.12703e-07	1.30518e-06	9.8561e-07	FCGR2B/FGR/HCK/LYN/MYO1G/PTPRC/PTPRJ/SYK/VAV1	9
342	brown	brown	GO:0070228	regulation of lymphocyte apoptotic process	12/613	54/18723	1.32872e-07	1.53424e-06	1.15859e-06	BTK/CCL5/CD27/CD3G/CD74/DOCK8/IL10/IL7R/LGALS9/LYN/PDCD1/PRKCQ	12
343	brown	brown	GO:0032720	negative regulation of tumor necrosis factor production	14/613	76/18723	1.48276e-07	1.70712e-06	1.28914e-06	ARRB2/C5AR2/CD33/GPR18/IL10/LGALS9/LILRA4/LILRB1/NLRC3/PTPN22/PTPN6/SIRPA/TLR4/TREM2	14
344	brown	brown	GO:0002507	tolerance induction	9/613	28/18723	1.61288e-07	1.84082e-06	1.39011e-06	CCR4/CD3E/HLA-B/HLA-E/ICOS/LGALS9/LILRB2/LILRB4/LYN	9
345	brown	brown	GO:0032607	interferon-alpha production	9/613	28/18723	1.61288e-07	1.84082e-06	1.39011e-06	DDX58/IFIH1/IL10/IRF5/LILRA4/NLRC3/TLR4/TLR7/TLR8	9
346	brown	brown	GO:0032647	regulation of interferon-alpha production	9/613	28/18723	1.61288e-07	1.84082e-06	1.39011e-06	DDX58/IFIH1/IL10/IRF5/LILRA4/NLRC3/TLR4/TLR7/TLR8	9
347	brown	brown	GO:0032418	lysosome localization	14/613	77/18723	1.75846e-07	2.0012e-06	1.51121e-06	ADGRE2/BTK/CD300A/CD84/FGR/LAT2/LGALS9/LYN/MILR1/PIK3CD/PIK3CG/RAC2/RASGRP1/SYK	14
348	brown	brown	GO:0050730	regulation of peptidyl-tyrosine phosphorylation	27/613	264/18723	1.78417e-07	2.02462e-06	1.5289e-06	ARRB2/CASS4/CCL5/CD300A/CD3E/CD4/CD40/CD74/CLEC7A/CSF1R/FCGR1A/HCLS1/IFNG/IL15/ITGB2/LILRB4/LYN/NCF1/PTPN6/PTPRC/PTPRJ/SAMSN1/SEMA4D/SYK/TEC/TNFRSF14/TREM2	27
349	brown	brown	GO:0032715	negative regulation of interleukin-6 production	13/613	66/18723	1.81674e-07	2.05567e-06	1.55235e-06	ARRB2/C5AR2/CD200R1/CD84/IL10/INPP5D/LILRB4/NCKAP1L/NLRC3/PTPN22/PTPN6/SIRPA/TLR4	13
350	brown	brown	GO:0002679	respiratory burst involved in defense response	7/613	15/18723	1.99524e-07	2.24861e-06	1.69805e-06	GRN/HCK/NCF1/PIK3CD/PIK3CG/SLAMF8/TREM2	7
351	brown	brown	GO:0035710	CD4-positive, alpha-beta T cell activation	16/613	102/18723	1.99864e-07	2.24861e-06	1.69805e-06	BATF/CD86/GPR183/HLA-DRA/HLA-DRB1/IFNG/IL12RB1/LGALS9/LY9/NCKAP1L/NLRP3/PRKCQ/SASH3/SLAMF6/SPN/TBX21	16
352	brown	brown	GO:1903556	negative regulation of tumor necrosis factor superfamily cytokine production	14/613	78/18723	2.0795e-07	2.33294e-06	1.76173e-06	ARRB2/C5AR2/CD33/GPR18/IL10/LGALS9/LILRA4/LILRB1/NLRC3/PTPN22/PTPN6/SIRPA/TLR4/TREM2	14
353	brown	brown	GO:0042130	negative regulation of T cell proliferation	13/613	67/18723	2.18742e-07	2.44706e-06	1.84791e-06	CD86/CLEC4G/CR1/HLA-DRB1/IL10/LGALS9/LILRB1/LILRB2/LILRB4/PTPN6/SPN/TNFRSF14/VSIG4	13
354	brown	brown	GO:0002887	negative regulation of myeloid leukocyte mediated immunity	6/613	10/18723	2.25677e-07	2.51041e-06	1.89575e-06	CCR2/CD300A/CD84/FCGR2B/LGALS9/SPI1	6
355	brown	brown	GO:0035747	natural killer cell chemotaxis	6/613	10/18723	2.25677e-07	2.51041e-06	1.89575e-06	CCL4/CCL5/KLRC4-KLRK1/KLRK1/PIK3CD/PIK3CG	6
356	brown	brown	GO:0001916	positive regulation of T cell mediated cytotoxicity	9/613	29/18723	2.27108e-07	2.51219e-06	1.89709e-06	B2M/HLA-A/HLA-B/HLA-DRA/HLA-DRB1/HLA-E/HLA-F/IL12RB1/PTPRC	9
357	brown	brown	GO:0002862	negative regulation of inflammatory response to antigenic stimulus	9/613	29/18723	2.27108e-07	2.51219e-06	1.89709e-06	FCGR2B/FGR/GPX1/HCK/HLA-DRB1/IL10/LYN/SYK/TREM2	9
358	brown	brown	GO:0007204	positive regulation of cytosolic calcium ion concentration	30/613	319/18723	2.37131e-07	2.61573e-06	1.97528e-06	C3AR1/C5AR1/C5AR2/CCR1/CCR2/CCR4/CCR5/CCRL2/CMKLR1/CORO1A/CXCR6/CYBA/FASLG/FPR3/GNA15/GPR174/GPR18/GPR65/LCK/LPAR6/LYN/MCOLN2/P2RX4/P2RY10/P2RY6/P2RY8/PIK3CG/PTPN6/PTPRC/TRPM2	30
359	brown	brown	GO:0097028	dendritic cell differentiation	11/613	47/18723	2.52598e-07	2.77857e-06	2.09825e-06	BATF/FCGR2B/HLA-B/IRF8/LGALS9/LILRB1/LILRB2/LYN/SPI1/TREM2/TRPM2	11
360	brown	brown	GO:0002294	CD4-positive, alpha-beta T cell differentiation involved in immune response	13/613	68/18723	2.62446e-07	2.87091e-06	2.16798e-06	BATF/CD86/GPR183/HLA-DRA/HLA-DRB1/IFNG/IL12RB1/LGALS9/LY9/NLRP3/SLAMF6/SPN/TBX21	13
361	brown	brown	GO:0046637	regulation of alpha-beta T cell differentiation	13/613	68/18723	2.62446e-07	2.87091e-06	2.16798e-06	CD86/HLA-DRA/HLA-DRB1/IFNG/IL12RB1/LGALS9/LILRB4/NCKAP1L/NLRP3/SASH3/SYK/TBX21/ZAP70	13
362	brown	brown	GO:0050860	negative regulation of T cell receptor signaling pathway	8/613	22/18723	2.68758e-07	2.93184e-06	2.21399e-06	LAPTM5/LILRB4/PTPN22/PTPN6/PTPRJ/SH2D1A/SLA2/UBASH3A	8
363	brown	brown	GO:0007202	activation of phospholipase C activity	9/613	30/18723	3.15067e-07	3.42754e-06	2.58832e-06	C5AR1/CD86/GNA15/ITK/P2RY12/P2RY6/PLCB2/RASGRP4/TXK	9
364	brown	brown	GO:0016032	viral process	35/613	415/18723	3.3849e-07	3.67225e-06	2.77311e-06	APOBEC3H/BST2/CCL4/CCL5/CCR5/CD209/CD28/CD4/CD74/CD86/CIITA/CLEC4G/CR1/CTSB/CXCR6/GFI1/HLA-DRB1/IFI27/IFIH1/IFITM1/IFITM2/IFITM3/ITGB7/LAMP1/LGALS9/LY6E/MRC1/MX1/OAS1/PCSK5/SELPLG/SIGLEC1/TNFRSF14/TRIM14/TRIM21	35
365	brown	brown	GO:0032728	positive regulation of interferon-beta production	10/613	39/18723	3.54654e-07	3.82658e-06	2.88966e-06	DDX58/DHX58/IFIH1/IRF5/OAS1/RNF135/TLR2/TLR4/TLR7/TLR8	10
366	brown	brown	GO:2000516	positive regulation of CD4-positive, alpha-beta T cell activation	10/613	39/18723	3.54654e-07	3.82658e-06	2.88966e-06	CD86/HLA-DRA/HLA-DRB1/IFNG/IL12RB1/LGALS9/NCKAP1L/NLRP3/PRKCQ/SASH3	10
367	brown	brown	GO:0050731	positive regulation of peptidyl-tyrosine phosphorylation	22/613	193/18723	3.86243e-07	4.15606e-06	3.13847e-06	ARRB2/CASS4/CCL5/CD3E/CD4/CD40/CD74/CLEC7A/CSF1R/FCGR1A/HCLS1/IFNG/IL15/LYN/NCF1/PTPRC/PTPRJ/SEMA4D/SYK/TEC/TNFRSF14/TREM2	22
368	brown	brown	GO:1903306	negative regulation of regulated secretory pathway	8/613	23/18723	4.00309e-07	4.29571e-06	3.24393e-06	CCR2/CD300A/CD84/FCGR2B/HLA-F/LGALS9/NCKAP1L/SPI1	8
369	brown	brown	GO:0050792	regulation of viral process	20/613	164/18723	4.39706e-07	4.70569e-06	3.55352e-06	APOBEC3H/BST2/CCL5/CD209/CD28/CD4/CD74/CIITA/CLEC4G/HLA-DRB1/IFIH1/IFITM1/IFITM2/IFITM3/LGALS9/LY6E/MX1/OAS1/TRIM14/TRIM21	20
370	brown	brown	GO:0010863	positive regulation of phospholipase C activity	10/613	40/18723	4.59108e-07	4.90005e-06	3.70029e-06	C5AR1/CD86/GNA15/ITK/P2RY12/P2RY6/PLCB2/PTAFR/RASGRP4/TXK	10
371	brown	brown	GO:0043312	neutrophil degranulation	6/613	11/18723	4.82718e-07	5.12434e-06	3.86967e-06	ITGAM/ITGB2/PRAM1/PTAFR/SPI1/SYK	6
372	brown	brown	GO:0045060	negative thymic T cell selection	6/613	11/18723	4.82718e-07	5.12434e-06	3.86967e-06	CD28/CD3E/CD74/DOCK2/PTPRC/ZAP70	6
373	brown	brown	GO:0001961	positive regulation of cytokine-mediated signaling pathway	11/613	50/18723	4.95507e-07	5.24599e-06	3.96154e-06	CASP1/CASP4/CD300LF/CD74/CSF1/GFI1/IKBKE/LAPTM5/TREM2/TXK/ZBP1	11
374	brown	brown	GO:0070227	lymphocyte apoptotic process	13/613	72/18723	5.26136e-07	5.55538e-06	4.19517e-06	BTK/CCL5/CD27/CD3G/CD74/DOCK8/FASLG/IL10/IL7R/LGALS9/LYN/PDCD1/PRKCQ	13
375	brown	brown	GO:0016045	detection of bacterium	7/613	17/18723	5.69441e-07	5.98065e-06	4.51631e-06	HLA-A/HLA-B/HLA-DRB1/NAIP/NLRC4/TLR1/TLR2	7
376	brown	brown	GO:0045591	positive regulation of regulatory T cell differentiation	7/613	17/18723	5.69441e-07	5.98065e-06	4.51631e-06	CR1/HLA-DRA/HLA-DRB1/IFNG/LGALS9/LILRB2/LILRB4	7
377	brown	brown	GO:0043372	positive regulation of CD4-positive, alpha-beta T cell differentiation	9/613	32/18723	5.82518e-07	6.07767e-06	4.58958e-06	CD86/HLA-DRA/HLA-DRB1/IFNG/IL12RB1/LGALS9/NCKAP1L/NLRP3/SASH3	9
378	brown	brown	GO:0050850	positive regulation of calcium-mediated signaling	9/613	32/18723	5.82518e-07	6.07767e-06	4.58958e-06	CCL4/CD3E/CD4/CLEC7A/P2RX4/SYK/TRAT1/TREM2/ZAP70	9
379	brown	brown	GO:0002755	MyD88-dependent toll-like receptor signaling pathway	8/613	24/18723	5.83297e-07	6.07767e-06	4.58958e-06	BTK/CD300A/CD300LF/MYD88/TLR1/TLR2/TLR4/TLR8	8
380	brown	brown	GO:0050848	regulation of calcium-mediated signaling	13/613	73/18723	6.21213e-07	6.45571e-06	4.87506e-06	CCL4/CD3E/CD4/CLEC7A/CMKLR1/P2RX4/PLEK/SLA2/SYK/TBC1D10C/TRAT1/TREM2/ZAP70	13
381	brown	brown	GO:0030890	positive regulation of B cell proliferation	10/613	42/18723	7.51255e-07	7.74597e-06	5.8494e-06	CARD11/CD40/CD74/FCRL3/GPR183/NCKAP1L/PTPRC/SASH3/TLR4/TNFSF13B	10
382	brown	brown	GO:1900274	regulation of phospholipase C activity	10/613	42/18723	7.51255e-07	7.74597e-06	5.8494e-06	C5AR1/CD86/GNA15/ITK/P2RY12/P2RY6/PLCB2/PTAFR/RASGRP4/TXK	10
383	brown	brown	GO:2000404	regulation of T cell migration	10/613	42/18723	7.51255e-07	7.74597e-06	5.8494e-06	AIF1/CCL5/CCR2/CD200R1/DOCK8/ECM1/PYCARD/SPN/TNFRSF14/XCL2	10
384	brown	brown	GO:0007596	blood coagulation	23/613	217/18723	7.74793e-07	7.96786e-06	6.01697e-06	ADORA2A/C4BPB/CD40/CD40LG/CLIC1/F13A1/FBLN1/FCER1G/FERMT3/LCK/LYN/P2RY12/PIK3CG/PLEK/PRKCQ/PTPN6/SYK/TEC/TLR4/TSPAN32/TXK/VAV1/WAS	23
385	brown	brown	GO:0002335	mature B cell differentiation	9/613	33/18723	7.77841e-07	7.97842e-06	6.02494e-06	CMTM7/CR1/FCGR2B/GPR183/IL10/IRF8/MFNG/SLAMF8/SPI1	9
386	brown	brown	GO:0043123	positive regulation of I-kappaB kinase/NF-kappaB signaling	21/613	186/18723	8.30042e-07	8.49181e-06	6.41263e-06	BIRC3/BST2/CARD11/CARD9/CASP1/CD4/CD40/CD74/CLEC7A/ECM1/FASLG/HLA-DRB1/IKBKE/LGALS9/MYD88/NEK6/S100A4/SECTM1/TLR4/TRIM14/TRIM21	21
387	brown	brown	GO:0017157	regulation of exocytosis	22/613	202/18723	8.46968e-07	8.64258e-06	6.52648e-06	ADGRE2/ADORA2A/ATP6AP1/CCR2/CD300A/CD84/FCGR2B/FGR/HLA-F/IFNG/ITGAM/ITGB2/LAMP1/LGALS9/LYN/NCKAP1L/PRAM1/PTAFR/RAC2/SEPTIN1/SPI1/SYK	22
388	brown	brown	GO:0033077	T cell differentiation in thymus	13/613	75/18723	8.58538e-07	8.73805e-06	6.59858e-06	B2M/CARD11/CD28/CD3D/CD3E/CD3G/CD74/DOCK2/IL7R/PTPRC/RASGRP1/TESPA1/ZAP70	13
389	brown	brown	GO:0002923	regulation of humoral immune response mediated by circulating immunoglobulin	7/613	18/18723	9.05526e-07	9.1926e-06	6.94183e-06	C4BPB/CR1/FCER2/FCGR2B/PTPN6/PTPRC/TREM2	7
390	brown	brown	GO:0050729	positive regulation of inflammatory response	18/613	142/18723	9.31377e-07	9.43079e-06	7.1217e-06	ALOX5AP/BTK/CCR2/CD28/GPSM3/GRN/HLA-E/IFI35/IFNG/IL15/NINJ1/PIK3CG/TLR2/TLR4/TLR7/TNFRSF11A/TREM2/ZBP1	18
391	brown	brown	GO:0045670	regulation of osteoclast differentiation	12/613	64/18723	9.43573e-07	9.50554e-06	7.17815e-06	ATP6AP1/CCR1/CSF1/IFNG/INPP5D/LILRB1/LILRB3/LILRB4/RASSF2/TLR4/TREM2/TYROBP	12
392	brown	brown	GO:0048247	lymphocyte chemotaxis	12/613	64/18723	9.43573e-07	9.50554e-06	7.17815e-06	CCL13/CCL4/CCL5/CCR2/CXCL16/GPR183/HSD3B7/KLRC4-KLRK1/KLRK1/PIK3CD/PIK3CG/XCL2	12
393	brown	brown	GO:0071677	positive regulation of mononuclear cell migration	12/613	65/18723	1.12317e-06	1.1286e-05	8.5227e-06	AIF1/CCL4/CCL5/CCR1/CCR2/DOCK8/LGALS9/PYCARD/SPI1/SPN/TNFRSF14/XCL2	12
394	brown	brown	GO:0007599	hemostasis	23/613	222/18723	1.15497e-06	1.15468e-05	8.71961e-06	ADORA2A/C4BPB/CD40/CD40LG/CLIC1/F13A1/FBLN1/FCER1G/FERMT3/LCK/LYN/P2RY12/PIK3CG/PLEK/PRKCQ/PTPN6/SYK/TEC/TLR4/TSPAN32/TXK/VAV1/WAS	23
395	brown	brown	GO:0050817	coagulation	23/613	222/18723	1.15497e-06	1.15468e-05	8.71961e-06	ADORA2A/C4BPB/CD40/CD40LG/CLIC1/F13A1/FBLN1/FCER1G/FERMT3/LCK/LYN/P2RY12/PIK3CG/PLEK/PRKCQ/PTPN6/SYK/TEC/TLR4/TSPAN32/TXK/VAV1/WAS	23
396	brown	brown	GO:0042554	superoxide anion generation	10/613	44/18723	1.19421e-06	1.18789e-05	8.97039e-06	CLEC7A/CYBA/CYBB/ITGAM/ITGB2/NCF1/NCF2/NCF4/SYK/TYROBP	10
397	brown	brown	GO:0062208	positive regulation of pattern recognition receptor signaling pathway	10/613	44/18723	1.19421e-06	1.18789e-05	8.97039e-06	CYBA/DHX58/IFI35/NINJ1/PTPN22/SLC15A3/TASL/TLR1/TLR2/TLR4	10
398	brown	brown	GO:0051090	regulation of DNA-binding transcription factor activity	35/613	440/18723	1.32576e-06	1.31544e-05	9.93359e-06	ARRB2/BTK/CARD11/CARD9/CD40/CD40LG/CLEC7A/CMKLR1/DDX58/EOMES/GFI1/HCK/HCLS1/IKBKE/IL10/LGALS9/LPAR5/MYD88/NFAM1/NFKBIE/NLRC3/NLRC4/NLRP3/PRKCQ/PYCARD/RAB7B/SP100/SPI1/SYK/TLR2/TLR4/TMIGD3/TNFRSF11A/TRIM14/TRIM21	35
399	brown	brown	GO:2000403	positive regulation of lymphocyte migration	9/613	35/18723	1.34305e-06	1.32925e-05	1.00379e-05	AIF1/CCL4/CCL5/CCR2/DOCK8/PYCARD/SPN/TNFRSF14/XCL2	9
400	brown	brown	GO:0055074	calcium ion homeostasis	36/613	460/18723	1.36992e-06	1.35246e-05	1.02131e-05	C3AR1/C5AR1/C5AR2/CCL13/CCL5/CCR1/CCR2/CCR4/CCR5/CCRL2/CD40/CMKLR1/CORO1A/CXCR6/CYBA/FAM20A/FASLG/FPR3/GNA15/GPR174/GPR18/GPR65/HEXB/LCK/LPAR6/LYN/MCOLN2/P2RX4/P2RY10/P2RY6/P2RY8/PIK3CG/PTPN6/PTPRC/SLC30A1/TRPM2	36
401	brown	brown	GO:2001185	regulation of CD8-positive, alpha-beta T cell activation	7/613	19/18723	1.39332e-06	1.37213e-05	1.03617e-05	HFE/HLA-A/HLA-E/LILRB1/LILRB4/NCKAP1L/PTPN22	7
402	brown	brown	GO:0002719	negative regulation of cytokine production involved in immune response	8/613	27/18723	1.61408e-06	1.58557e-05	1.19735e-05	BST2/CD96/HFE/HLA-F/IL10/LILRB1/LILRB4/TBX21	8
403	brown	brown	GO:0002711	positive regulation of T cell mediated immunity	11/613	56/18723	1.65278e-06	1.61555e-05	1.21999e-05	B2M/HLA-A/HLA-B/HLA-DRA/HLA-DRB1/HLA-E/HLA-F/IL12RB1/NLRP3/PTPRC/SASH3	11
404	brown	brown	GO:0010518	positive regulation of phospholipase activity	11/613	56/18723	1.65278e-06	1.61555e-05	1.21999e-05	C5AR1/CCL5/CD86/GNA15/ITK/P2RY12/P2RY6/PLCB2/PTAFR/RASGRP4/TXK	11
405	brown	brown	GO:0002430	complement receptor mediated signaling pathway	6/613	13/18723	1.69496e-06	1.65269e-05	1.24803e-05	C3AR1/C5AR1/C5AR2/CMKLR1/CR1/FPR3	6
406	brown	brown	GO:0006874	cellular calcium ion homeostasis	35/613	448/18723	1.99827e-06	1.94363e-05	1.46774e-05	C3AR1/C5AR1/C5AR2/CCL13/CCL5/CCR1/CCR2/CCR4/CCR5/CCRL2/CD40/CMKLR1/CORO1A/CXCR6/CYBA/FASLG/FPR3/GNA15/GPR174/GPR18/GPR65/HEXB/LCK/LPAR6/LYN/MCOLN2/P2RX4/P2RY10/P2RY6/P2RY8/PIK3CG/PTPN6/PTPRC/SLC30A1/TRPM2	35
407	brown	brown	GO:0051480	regulation of cytosolic calcium ion concentration	30/613	353/18723	2.00351e-06	1.94395e-05	1.46798e-05	C3AR1/C5AR1/C5AR2/CCR1/CCR2/CCR4/CCR5/CCRL2/CMKLR1/CORO1A/CXCR6/CYBA/FASLG/FPR3/GNA15/GPR174/GPR18/GPR65/LCK/LPAR6/LYN/MCOLN2/P2RX4/P2RY10/P2RY6/P2RY8/PIK3CG/PTPN6/PTPRC/TRPM2	30
408	brown	brown	GO:0001959	regulation of cytokine-mediated signaling pathway	18/613	150/18723	2.08535e-06	2.01839e-05	1.5242e-05	CASP1/CASP4/CCL5/CD300LF/CD74/CSF1/ECM1/GFI1/IKBKE/LAPTM5/OAS1/PTPN6/PTPRC/PYCARD/SYK/TREM2/TXK/ZBP1	18
409	brown	brown	GO:0045589	regulation of regulatory T cell differentiation	8/613	28/18723	2.1952e-06	2.11952e-05	1.60057e-05	CD28/CR1/HLA-DRA/HLA-DRB1/IFNG/LGALS9/LILRB2/LILRB4	8
410	brown	brown	GO:0002369	T cell cytokine production	9/613	37/18723	2.23182e-06	2.14439e-05	1.61935e-05	B2M/CCR2/HFE/HLA-A/HLA-F/LILRB4/NLRP3/SASH3/TBX21	9
411	brown	brown	GO:0002724	regulation of T cell cytokine production	9/613	37/18723	2.23182e-06	2.14439e-05	1.61935e-05	B2M/CCR2/HFE/HLA-A/HLA-F/LILRB4/NLRP3/SASH3/TBX21	9
412	brown	brown	GO:0002763	positive regulation of myeloid leukocyte differentiation	11/613	58/18723	2.38167e-06	2.2773e-05	1.71971e-05	ATP6AP1/CCR1/CD4/CD74/CSF1/EVI2B/HCLS1/HLA-DRB1/IFNG/TREM2/TYROBP	11
413	brown	brown	GO:0034340	response to type I interferon	11/613	58/18723	2.38167e-06	2.2773e-05	1.71971e-05	IFI27/IFITM1/IFITM2/IFITM3/IKBKE/MX1/MYD88/OAS1/PTPN6/SP100/ZBP1	11
414	brown	brown	GO:0051092	positive regulation of NF-kappaB transcription factor activity	18/613	152/18723	2.52735e-06	2.41075e-05	1.82049e-05	BTK/CARD11/CARD9/CD40/CD40LG/CLEC7A/LGALS9/MYD88/NLRC4/NLRP3/PRKCQ/PYCARD/RAB7B/TLR2/TLR4/TNFRSF11A/TRIM14/TRIM21	18
415	brown	brown	GO:0033628	regulation of cell adhesion mediated by integrin	10/613	48/18723	2.79768e-06	2.66218e-05	2.01036e-05	CCL5/CD3E/FERMT3/LPXN/LYN/NCKAP1L/P2RY12/PIK3CG/PTPN6/SYK	10
416	brown	brown	GO:0045579	positive regulation of B cell differentiation	6/613	14/18723	2.88404e-06	2.73776e-05	2.06743e-05	BTK/CD27/IL10/INPP5D/NCKAP1L/SYK	6
417	brown	brown	GO:2000406	positive regulation of T cell migration	8/613	29/18723	2.94495e-06	2.78887e-05	2.10603e-05	AIF1/CCL5/CCR2/DOCK8/PYCARD/SPN/TNFRSF14/XCL2	8
418	brown	brown	GO:0033627	cell adhesion mediated by integrin	12/613	72/18723	3.47668e-06	3.27671e-05	2.47442e-05	CCL5/CD3E/FERMT3/ITGB2/ITGB7/LPXN/LYN/NCKAP1L/P2RY12/PIK3CG/PTPN6/SYK	12
419	brown	brown	GO:0043903	regulation of biological process involved in symbiotic interaction	12/613	72/18723	3.47668e-06	3.27671e-05	2.47442e-05	CD4/CD74/CIITA/FUCA2/HLA-DRB1/IFITM1/IFITM2/IFITM3/LGALS9/LY6E/TRIM14/TRIM21	12
420	brown	brown	GO:1901222	regulation of NIK/NF-kappaB signaling	15/613	112/18723	3.74267e-06	3.519e-05	2.65739e-05	CD14/CD27/CD86/IFI35/LAPTM5/LGALS9/NLRC3/NLRP3/PTPN22/RASSF2/SPI1/TLR2/TLR4/TLR7/TREM2	15
421	brown	brown	GO:0043304	regulation of mast cell degranulation	8/613	30/18723	3.90127e-06	3.65941e-05	2.76342e-05	ADGRE2/CD300A/CD84/FGR/LGALS9/LYN/RAC2/SYK	8
422	brown	brown	GO:0034113	heterotypic cell-cell adhesion	11/613	61/18723	4.00092e-06	3.74399e-05	2.82729e-05	CD2/CD200R1/IL10/ITGAX/ITGB2/ITGB7/LCK/LILRB2/NINJ1/PTPRC/SIRPA	11
423	brown	brown	GO:0002637	regulation of immunoglobulin production	12/613	73/18723	4.03841e-06	3.77014e-05	2.84704e-05	CD28/CD40/CD40LG/CD86/CR1/FCGR2B/FCRL3/HLA-E/IL10/PTPRC/SASH3/TBX21	12
424	brown	brown	GO:0060337	type I interferon signaling pathway	10/613	50/18723	4.1423e-06	3.85801e-05	2.91339e-05	IFI27/IFITM1/IFITM2/IFITM3/IKBKE/MYD88/OAS1/PTPN6/SP100/ZBP1	10
425	brown	brown	GO:0002714	positive regulation of B cell mediated immunity	9/613	40/18723	4.49355e-06	4.1655e-05	3.14559e-05	BTK/CD226/CD28/CD40/FCER2/HLA-E/PTPRC/TBX21/TREM2	9
426	brown	brown	GO:0002891	positive regulation of immunoglobulin mediated immune response	9/613	40/18723	4.49355e-06	4.1655e-05	3.14559e-05	BTK/CD226/CD28/CD40/FCER2/HLA-E/PTPRC/TBX21/TREM2	9
427	brown	brown	GO:0038061	NIK/NF-kappaB signaling	17/613	143/18723	4.53462e-06	4.19373e-05	3.16691e-05	BIRC3/CD14/CD27/CD86/IFI35/IKBKE/LAPTM5/LGALS9/NLRC3/NLRP3/PTPN22/RASSF2/SPI1/TLR2/TLR4/TLR7/TREM2	17
428	brown	brown	GO:0019932	second-messenger-mediated signaling	27/613	312/18723	4.63278e-06	4.27449e-05	3.2279e-05	BTK/CCL4/CCR1/CCR2/CCR4/CCR5/CCRL2/CD3E/CD4/CLEC7A/CMKLR1/CXCR6/DDAH2/LAT2/P2RX4/P2RY12/PLEK/PTPRC/PTPRJ/RCAN3/SLA2/SYK/TBC1D10C/TRAT1/TREM2/TRPM2/ZAP70	27
429	brown	brown	GO:0072503	cellular divalent inorganic cation homeostasis	36/613	486/18723	4.81745e-06	4.43453e-05	3.34875e-05	C3AR1/C5AR1/C5AR2/CCL13/CCL5/CCR1/CCR2/CCR4/CCR5/CCRL2/CD40/CMKLR1/CORO1A/CXCR6/CYBA/FASLG/FPR3/GNA15/GPR174/GPR18/GPR65/HEXB/LCK/LPAR6/LYN/MCOLN2/P2RX4/P2RY10/P2RY6/P2RY8/PIK3CG/PTPN6/PTPRC/SLC30A1/SLC39A12/TRPM2	36
430	brown	brown	GO:0043370	regulation of CD4-positive, alpha-beta T cell differentiation	10/613	51/18723	5.00304e-06	4.58399e-05	3.46162e-05	CD86/HLA-DRA/HLA-DRB1/IFNG/IL12RB1/LGALS9/NCKAP1L/NLRP3/SASH3/TBX21	10
431	brown	brown	GO:0071622	regulation of granulocyte chemotaxis	10/613	51/18723	5.00304e-06	4.58399e-05	3.46162e-05	C3AR1/C5AR1/C5AR2/CCL5/CD74/CMKLR1/CSF1/CSF1R/NCKAP1L/RAC2	10
432	brown	brown	GO:0033006	regulation of mast cell activation involved in immune response	8/613	31/18723	5.10827e-06	4.65879e-05	3.51811e-05	ADGRE2/CD300A/CD84/FGR/LGALS9/LYN/RAC2/SYK	8
433	brown	brown	GO:0045066	regulatory T cell differentiation	8/613	31/18723	5.10827e-06	4.65879e-05	3.51811e-05	CD28/CR1/HLA-DRA/HLA-DRB1/IFNG/LGALS9/LILRB2/LILRB4	8
434	brown	brown	GO:0051091	positive regulation of DNA-binding transcription factor activity	24/613	260/18723	5.22578e-06	4.75497e-05	3.59074e-05	BTK/CARD11/CARD9/CD40/CD40LG/CLEC7A/DDX58/HCLS1/IKBKE/IL10/LGALS9/LPAR5/MYD88/NFAM1/NLRC4/NLRP3/PRKCQ/PYCARD/RAB7B/TLR2/TLR4/TNFRSF11A/TRIM14/TRIM21	24
435	brown	brown	GO:1902622	regulation of neutrophil migration	9/613	41/18723	5.59155e-06	5.0761e-05	3.83324e-05	C3AR1/C5AR1/C5AR2/CD74/MYD88/NCKAP1L/RAC2/RHOH/SLAMF8	9
436	brown	brown	GO:0071357	cellular response to type I interferon	10/613	52/18723	6.01447e-06	5.44751e-05	4.11371e-05	IFI27/IFITM1/IFITM2/IFITM3/IKBKE/MYD88/OAS1/PTPN6/SP100/ZBP1	10
437	brown	brown	GO:0002758	innate immune response-activating signal transduction	7/613	23/18723	6.04694e-06	5.46439e-05	4.12646e-05	CLEC7A/HCK/KLRD1/LILRA2/LYN/SYK/TYROBP	7
438	brown	brown	GO:0045639	positive regulation of myeloid cell differentiation	14/613	103/18723	6.58882e-06	5.93863e-05	4.48458e-05	ATP6AP1/CCR1/CD4/CD74/CSF1/EVI2B/HCLS1/HLA-DRB1/IFNG/INPP5D/NCKAP1L/RAB7B/TREM2/TYROBP	14
439	brown	brown	GO:0019835	cytolysis	8/613	32/18723	6.61685e-06	5.93863e-05	4.48458e-05	CR1/GZMA/GZMB/GZMH/GZMM/LYZ/NINJ1/PRF1	8
440	brown	brown	GO:0035456	response to interferon-beta	8/613	32/18723	6.61685e-06	5.93863e-05	4.48458e-05	BST2/IFITM1/IFITM2/IFITM3/IKBKE/MNDA/OAS1/PYHIN1	8
441	brown	brown	GO:0032689	negative regulation of interferon-gamma production	9/613	42/18723	6.91163e-06	6.18912e-05	4.67374e-05	CD96/CR1/HLA-DRB1/IL10/LAPTM5/LGALS9/LILRB1/LILRB4/TLR4	9
442	brown	brown	GO:0071639	positive regulation of monocyte chemotactic protein-1 production	6/613	16/18723	7.27114e-06	6.49632e-05	4.90572e-05	CD84/CLEC7A/LGALS9/MCOLN2/OAS1/SYK	6
443	brown	brown	GO:0007200	phospholipase C-activating G protein-coupled receptor signaling pathway	14/613	104/18723	7.38851e-06	6.58628e-05	4.97366e-05	C3AR1/C5AR1/C5AR2/CMKLR1/FPR3/GNA15/GPR174/GPR18/GPR65/LPAR6/P2RY10/P2RY12/P2RY6/P2RY8	14
444	brown	brown	GO:0051056	regulation of small GTPase mediated signal transduction	26/613	302/18723	7.60711e-06	6.76587e-05	5.10928e-05	ARHGAP15/ARHGAP18/ARHGAP30/ARHGAP4/ARHGAP45/ARHGAP9/ARHGDIB/CSF1/CYTH4/DOCK2/DOCK8/FGD2/FGD3/GPR174/GPR18/GPR65/LPAR6/P2RY10/P2RY8/PIK3CG/PSD4/RASAL3/RASGRP1/RASGRP4/TAGAP/VAV1	26
445	brown	brown	GO:0002291	T cell activation via T cell receptor contact with antigen bound to MHC molecule on antigen presenting cell	5/613	10/18723	8.13688e-06	7.2208e-05	5.45282e-05	APBB1IP/HLA-DMB/ITGAL/LGALS9/LILRB1	5
446	brown	brown	GO:0038095	Fc-epsilon receptor signaling pathway	7/613	24/18723	8.29667e-06	7.3133e-05	5.52267e-05	BTK/FCER1G/LILRA4/LYN/PRKCQ/SYK/VAV1	7
447	brown	brown	GO:0043302	positive regulation of leukocyte degranulation	7/613	24/18723	8.29667e-06	7.3133e-05	5.52267e-05	FGR/HLA-F/ITGAM/ITGB2/LAMP1/PTAFR/SYK	7
448	brown	brown	GO:0050855	regulation of B cell receptor signaling pathway	7/613	24/18723	8.29667e-06	7.3133e-05	5.52267e-05	CD300A/FCGR2B/FCRL3/LPXN/LYN/NFAM1/PTPN22	7
449	brown	brown	GO:0045920	negative regulation of exocytosis	8/613	33/18723	8.48534e-06	7.46294e-05	5.63567e-05	CCR2/CD300A/CD84/FCGR2B/HLA-F/LGALS9/NCKAP1L/SPI1	8
450	brown	brown	GO:0048017	inositol lipid-mediated signaling	19/613	182/18723	8.72204e-06	7.65408e-05	5.78001e-05	ADAP2/CCL5/CD28/CSF1R/FGR/HCLS1/HCST/NCF1/NLRC3/PIK3AP1/PIK3CD/PIK3CG/PIK3R5/PLCB2/PTAFR/PTPN6/RASGRP1/SEMA4D/TREM2	19
451	brown	brown	GO:0042093	T-helper cell differentiation	11/613	66/18723	8.86273e-06	7.76029e-05	5.86022e-05	BATF/CD86/GPR183/HLA-DRA/HLA-DRB1/IL12RB1/LY9/NLRP3/SLAMF6/SPN/TBX21	11
452	brown	brown	GO:0048525	negative regulation of viral process	13/613	92/18723	9.10028e-06	7.95067e-05	6.00398e-05	APOBEC3H/BST2/CCL5/CIITA/IFIH1/IFITM1/IFITM2/IFITM3/LY6E/MX1/OAS1/TRIM14/TRIM21	13
453	brown	brown	GO:0010517	regulation of phospholipase activity	11/613	67/18723	1.02942e-05	8.95411e-05	6.76174e-05	C5AR1/CCL5/CD86/GNA15/ITK/P2RY12/P2RY6/PLCB2/PTAFR/RASGRP4/TXK	11
454	brown	brown	GO:2000514	regulation of CD4-positive, alpha-beta T cell activation	11/613	67/18723	1.02942e-05	8.95411e-05	6.76174e-05	CD86/HLA-DRA/HLA-DRB1/IFNG/IL12RB1/LGALS9/NCKAP1L/NLRP3/PRKCQ/SASH3/TBX21	11
455	brown	brown	GO:0050871	positive regulation of B cell activation	17/613	152/18723	1.03582e-05	8.95702e-05	6.76393e-05	BTK/CARD11/CD27/CD28/CD40/CD74/FCRL3/GPR183/IL10/INPP5D/NCKAP1L/PTPRC/SASH3/SYK/TBX21/TLR4/TNFSF13B	17
456	brown	brown	GO:0032620	interleukin-17 production	9/613	44/18723	1.03656e-05	8.95702e-05	6.76393e-05	CARD9/IFNG/IL15/LY9/MYD88/NCKAP1L/PRKCQ/SLAMF6/TLR4	9
457	brown	brown	GO:0032660	regulation of interleukin-17 production	9/613	44/18723	1.03656e-05	8.95702e-05	6.76393e-05	CARD9/IFNG/IL15/LY9/MYD88/NCKAP1L/PRKCQ/SLAMF6/TLR4	9
458	brown	brown	GO:0002446	neutrophil mediated immunity	8/613	34/18723	1.07801e-05	9.27465e-05	7.00379e-05	CARD9/ITGAM/ITGB2/MYD88/PRAM1/PTAFR/SPI1/SYK	8
459	brown	brown	GO:0051482	positive regulation of cytosolic calcium ion concentration involved in phospholipase C-activating G protein-coupled signaling pathway	8/613	34/18723	1.07801e-05	9.27465e-05	7.00379e-05	C3AR1/GNA15/GPR174/GPR18/GPR65/LPAR6/P2RY10/P2RY8	8
460	brown	brown	GO:0032604	granulocyte macrophage colony-stimulating factor production	6/613	17/18723	1.09266e-05	9.35991e-05	7.06818e-05	CARD9/CD84/DDX58/LILRA2/RASGRP1/SYK	6
461	brown	brown	GO:0032645	regulation of granulocyte macrophage colony-stimulating factor production	6/613	17/18723	1.09266e-05	9.35991e-05	7.06818e-05	CARD9/CD84/DDX58/LILRA2/RASGRP1/SYK	6
462	brown	brown	GO:0048872	homeostasis of number of cells	24/613	272/18723	1.12397e-05	9.60725e-05	7.25496e-05	B2M/CARD11/CARD9/CCR2/CCR4/CD74/CORO1A/CSF1/GAPT/GPR174/GPR183/HCLS1/IKZF1/IL7R/INPP5D/LGALS9/LIPA/LYN/NCKAP1L/PIK3CD/RASSF2/SASH3/SPI1/TNFSF13B	24
463	brown	brown	GO:0051924	regulation of calcium ion transport	23/613	255/18723	1.19502e-05	0.000101925	7.69691e-05	ADORA2A/ARRB2/CCL4/CCL5/CCR1/CD33/CD4/CD84/CORO1A/CYBA/FCRL3/FGF14/KCNE3/LILRA2/LILRB1/LILRB2/LYN/P2RX4/P2RY12/P2RY6/PIK3CG/PTPN6/SLC30A1	23
464	brown	brown	GO:0008360	regulation of cell shape	17/613	154/18723	1.23298e-05	0.000104936	7.9243e-05	ARHGAP15/ARHGAP18/CCL13/CORO1A/CSF1R/EPB41L3/FGD2/FGD3/FGR/FMNL1/HCK/HEXB/ITGB2/LST1/RAC2/RHOH/SEMA4D	17
465	brown	brown	GO:0032814	regulation of natural killer cell activation	8/613	35/18723	1.35763e-05	0.000115296	8.70664e-05	FGR/HLA-E/HLA-F/IL15/LAMP1/PTPN22/RASGRP1/TYROBP	8
466	brown	brown	GO:0060193	positive regulation of lipase activity	11/613	69/18723	1.37699e-05	0.000116689	8.81184e-05	C5AR1/CCL5/CD86/GNA15/ITK/P2RY12/P2RY6/PLCB2/PTAFR/RASGRP4/TXK	11
467	brown	brown	GO:0046598	positive regulation of viral entry into host cell	5/613	11/18723	1.45154e-05	0.00012222	9.22949e-05	CD4/CD74/HLA-DRB1/LGALS9/TRIM21	5
468	brown	brown	GO:0075294	positive regulation by symbiont of entry into host	5/613	11/18723	1.45154e-05	0.00012222	9.22949e-05	CD4/CD74/HLA-DRB1/LGALS9/TRIM21	5
469	brown	brown	GO:0098883	synapse pruning	5/613	11/18723	1.45154e-05	0.00012222	9.22949e-05	C1QA/C1QB/C1QC/ITGAM/TREM2	5
470	brown	brown	GO:0050857	positive regulation of antigen receptor-mediated signaling pathway	7/613	26/18723	1.48943e-05	0.000124878	9.43024e-05	CARD11/CD226/LCK/NFAM1/PTPRC/TESPA1/TRAT1	7
471	brown	brown	GO:1900017	positive regulation of cytokine production involved in inflammatory response	7/613	26/18723	1.48943e-05	0.000124878	9.43024e-05	CARD9/CD6/CLEC7A/GBP5/GPSM3/MYD88/TLR4	7
472	brown	brown	GO:0002295	T-helper cell lineage commitment	6/613	18/18723	1.59371e-05	0.000132776	0.000100266	BATF/IL12RB1/LY9/SLAMF6/SPN/TBX21	6
473	brown	brown	GO:0034134	toll-like receptor 2 signaling pathway	6/613	18/18723	1.59371e-05	0.000132776	0.000100266	CYBA/LYN/PIK3AP1/TLR1/TLR2/TREM2	6
474	brown	brown	GO:0034162	toll-like receptor 9 signaling pathway	6/613	18/18723	1.59371e-05	0.000132776	0.000100266	FCRL3/LILRA4/PIK3AP1/PTPN22/RAB7B/UNC93B1	6
475	brown	brown	GO:1990868	response to chemokine	13/613	97/18723	1.63595e-05	0.000135722	0.000102491	CCL13/CCL4/CCL5/CCR1/CCR2/CCR4/CCR5/CCRL2/CMKLR1/CXCR6/DOCK8/TREM2/XCL2	13
476	brown	brown	GO:1990869	cellular response to chemokine	13/613	97/18723	1.63595e-05	0.000135722	0.000102491	CCL13/CCL4/CCL5/CCR1/CCR2/CCR4/CCR5/CCRL2/CMKLR1/CXCR6/DOCK8/TREM2/XCL2	13
477	brown	brown	GO:0042092	type 2 immune response	8/613	36/18723	1.69583e-05	0.000140395	0.00010602	BATF/CCR2/CD74/CD86/ECM1/IL10/NLRP3/TBX21	8
478	brown	brown	GO:0098586	cellular response to virus	12/613	84/18723	1.78866e-05	0.00014777	0.000111589	BIRC3/CCL5/DDX58/DHX58/IFIH1/IKBKE/LGALS9/OAS1/POU2F2/RNF135/TLR7/WDFY4	12
479	brown	brown	GO:0010758	regulation of macrophage chemotaxis	7/613	27/18723	1.95424e-05	0.000160777	0.000121412	C3AR1/C5AR1/CCL5/CMKLR1/CSF1/CSF1R/SLAMF8	7
480	brown	brown	GO:0034143	regulation of toll-like receptor 4 signaling pathway	7/613	27/18723	1.95424e-05	0.000160777	0.000121412	IFI35/LILRA2/LYN/NINJ1/PTPN22/RAB7B/TREM2	7
481	brown	brown	GO:0002281	macrophage activation involved in immune response	6/613	19/18723	2.26497e-05	0.000184446	0.000139285	GRN/IFI35/IFNG/SYK/TREM2/TYROBP	6
482	brown	brown	GO:0010759	positive regulation of macrophage chemotaxis	6/613	19/18723	2.26497e-05	0.000184446	0.000139285	C3AR1/C5AR1/CCL5/CMKLR1/CSF1/CSF1R	6
483	brown	brown	GO:0032695	negative regulation of interleukin-12 production	6/613	19/18723	2.26497e-05	0.000184446	0.000139285	ARRB2/CMKLR1/IL10/LILRB1/TIGIT/TLR8	6
484	brown	brown	GO:1903975	regulation of glial cell migration	6/613	19/18723	2.26497e-05	0.000184446	0.000139285	CCR2/CSF1/GPR183/P2RX4/P2RY12/TREM2	6
485	brown	brown	GO:0009620	response to fungus	10/613	60/18723	2.26528e-05	0.000184446	0.000139285	BTK/CARD9/CLEC7A/GNLY/MYD88/SCIMP/SPI1/SPON2/SYK/TLR4	10
486	brown	brown	GO:0048015	phosphatidylinositol-mediated signaling	18/613	178/18723	2.30865e-05	0.00018759	0.000141659	CCL5/CD28/CSF1R/FGR/HCLS1/HCST/NCF1/NLRC3/PIK3AP1/PIK3CD/PIK3CG/PIK3R5/PLCB2/PTAFR/PTPN6/RASGRP1/SEMA4D/TREM2	18
487	brown	brown	GO:0032490	detection of molecule of bacterial origin	5/613	12/18723	2.4213e-05	0.000195536	0.00014766	LY96/TLR1/TLR2/TLR4/TREM2	5
488	brown	brown	GO:0033004	negative regulation of mast cell activation	5/613	12/18723	2.4213e-05	0.000195536	0.00014766	CD300A/CD300LF/CD84/LGALS9/MILR1	5
489	brown	brown	GO:0060907	positive regulation of macrophage cytokine production	5/613	12/18723	2.4213e-05	0.000195536	0.00014766	CD74/LAPTM5/LILRB1/SPON2/TLR4	5
490	brown	brown	GO:0002313	mature B cell differentiation involved in immune response	7/613	28/18723	2.53248e-05	0.000203268	0.000153499	CR1/FCGR2B/GPR183/IL10/IRF8/MFNG/SPI1	7
491	brown	brown	GO:0010818	T cell chemotaxis	7/613	28/18723	2.53248e-05	0.000203268	0.000153499	CCL5/CCR2/CXCL16/GPR183/PIK3CD/PIK3CG/XCL2	7
492	brown	brown	GO:0034123	positive regulation of toll-like receptor signaling pathway	7/613	28/18723	2.53248e-05	0.000203268	0.000153499	CYBA/IFI35/NINJ1/PTPN22/TASL/TLR1/TLR2	7
493	brown	brown	GO:0006816	calcium ion transport	31/613	422/18723	2.57188e-05	0.000206011	0.00015557	ADORA2A/ARRB2/CACNA2D4/CCL4/CCL5/CCR1/CCR5/CD33/CD4/CD84/CORO1A/CYBA/FASLG/FCRL3/FGF14/KCNE3/LCK/LILRA2/LILRB1/LILRB2/LYN/MCOLN2/P2RX4/P2RY12/P2RY6/PIK3CG/PKD2L1/PTPN6/PTPRC/SLC30A1/TRPM2	31
494	brown	brown	GO:0072538	T-helper 17 type immune response	8/613	38/18723	2.5869e-05	0.000206795	0.000156162	BATF/CARD9/CLEC7A/IL12RB1/LY9/PRKCQ/SLAMF6/TBX21	8
495	brown	brown	GO:0043030	regulation of macrophage activation	10/613	61/18723	2.63101e-05	0.000209896	0.000158504	CD74/CD84/CST7/FCGR2B/GRN/IL10/PTPRC/TLR4/TREM2/VSIG4	10
496	brown	brown	GO:0006801	superoxide metabolic process	11/613	74/18723	2.72187e-05	0.000216707	0.000163647	CLEC7A/CYBA/CYBB/ITGAM/ITGB2/NCF1/NCF2/NCF4/NRROS/SYK/TYROBP	11
497	brown	brown	GO:0070098	chemokine-mediated signaling pathway	12/613	88/18723	2.88645e-05	0.000229348	0.000173193	CCL13/CCL4/CCL5/CCR1/CCR2/CCR4/CCR5/CCRL2/CMKLR1/CXCR6/TREM2/XCL2	12
498	brown	brown	GO:0032930	positive regulation of superoxide anion generation	6/613	20/18723	3.14639e-05	0.0002495	0.000188411	CLEC7A/CYBA/ITGAM/ITGB2/SYK/TYROBP	6
499	brown	brown	GO:0001773	myeloid dendritic cell activation	7/613	29/18723	3.24457e-05	0.000256256	0.000193513	BATF/CD2/DOCK2/IL10/PYCARD/SPI1/TSPAN32	7
500	brown	brown	GO:1903902	positive regulation of viral life cycle	7/613	29/18723	3.24457e-05	0.000256256	0.000193513	CD209/CD4/CD74/CLEC4G/HLA-DRB1/LGALS9/TRIM21	7
501	brown	brown	GO:0032494	response to peptidoglycan	5/613	13/18723	3.82868e-05	0.000297928	0.000224982	C5AR1/CARD9/IRF5/MYD88/TREM2	5
502	brown	brown	GO:0036005	response to macrophage colony-stimulating factor	5/613	13/18723	3.82868e-05	0.000297928	0.000224982	CSF1/CSF1R/TLR2/TLR4/TREM2	5
503	brown	brown	GO:0036006	cellular response to macrophage colony-stimulating factor stimulus	5/613	13/18723	3.82868e-05	0.000297928	0.000224982	CSF1/CSF1R/TLR2/TLR4/TREM2	5
504	brown	brown	GO:0042492	gamma-delta T cell differentiation	5/613	13/18723	3.82868e-05	0.000297928	0.000224982	GPR18/KLRC1/NCKAP1L/PTPRC/SYK	5
505	brown	brown	GO:0051709	regulation of killing of cells of other organism	5/613	13/18723	3.82868e-05	0.000297928	0.000224982	CLEC7A/FCER2/IFNG/PRF1/SYK	5
506	brown	brown	GO:1903977	positive regulation of glial cell migration	5/613	13/18723	3.82868e-05	0.000297928	0.000224982	CCR2/CSF1/P2RX4/P2RY12/TREM2	5
507	brown	brown	GO:2001198	regulation of dendritic cell differentiation	5/613	13/18723	3.82868e-05	0.000297928	0.000224982	FCGR2B/HLA-B/LGALS9/LILRB1/LILRB2	5
508	brown	brown	GO:0010543	regulation of platelet activation	8/613	40/18723	3.8401e-05	0.000297928	0.000224982	FCER1G/LYN/PLEK/PRKCQ/SYK/TEC/TLR4/TXK	8
509	brown	brown	GO:0034122	negative regulation of toll-like receptor signaling pathway	8/613	40/18723	3.8401e-05	0.000297928	0.000224982	ARRB2/CD300A/CD300LF/LILRA2/LILRA4/LYN/RAB7B/TREM2	8
510	brown	brown	GO:0046579	positive regulation of Ras protein signal transduction	10/613	64/18723	4.04671e-05	0.000313342	0.000236622	CSF1/GPR174/GPR18/GPR65/LPAR6/P2RY10/P2RY8/PIK3CG/RASGRP1/RASGRP4	10
511	brown	brown	GO:0060191	regulation of lipase activity	12/613	91/18723	4.05614e-05	0.000313458	0.000236709	C5AR1/CCL5/CD86/GNA15/ITK/P2RY12/P2RY6/PCSK5/PLCB2/PTAFR/RASGRP4/TXK	12
512	brown	brown	GO:0032480	negative regulation of type I interferon production	7/613	30/18723	4.11331e-05	0.000317255	0.000239577	DHX58/IL10/LILRA4/LILRB1/NLRC3/PYCARD/SIRPA	7
513	brown	brown	GO:0033630	positive regulation of cell adhesion mediated by integrin	6/613	21/18723	4.28348e-05	0.000327185	0.000247075	CCL5/CD3E/NCKAP1L/P2RY12/PTPN6/SYK	6
514	brown	brown	GO:0043373	CD4-positive, alpha-beta T cell lineage commitment	6/613	21/18723	4.28348e-05	0.000327185	0.000247075	BATF/IL12RB1/LY9/SLAMF6/SPN/TBX21	6
515	brown	brown	GO:0061081	positive regulation of myeloid leukocyte cytokine production involved in immune response	6/613	21/18723	4.28348e-05	0.000327185	0.000247075	CD74/DDX58/LAPTM5/LILRB1/SPON2/TLR4	6
516	brown	brown	GO:0071605	monocyte chemotactic protein-1 production	6/613	21/18723	4.28348e-05	0.000327185	0.000247075	CD84/CLEC7A/LGALS9/MCOLN2/OAS1/SYK	6
517	brown	brown	GO:0071637	regulation of monocyte chemotactic protein-1 production	6/613	21/18723	4.28348e-05	0.000327185	0.000247075	CD84/CLEC7A/LGALS9/MCOLN2/OAS1/SYK	6
518	brown	brown	GO:1901136	carbohydrate derivative catabolic process	17/613	172/18723	5.17466e-05	0.000394493	0.000297903	ADA2/AMDHD2/AMPD3/AOAH/APOBEC3H/CST3/FUCA2/GALC/GLB1/GM2A/GNS/HEXA/HEXB/LYVE1/MANBA/NAGK/NUDT18	17
519	brown	brown	GO:0002220	innate immune response activating cell surface receptor signaling pathway	6/613	22/18723	5.72747e-05	0.000434122	0.00032783	CLEC7A/KLRD1/LILRA2/LYN/SYK/TYROBP	6
520	brown	brown	GO:0032727	positive regulation of interferon-alpha production	6/613	22/18723	5.72747e-05	0.000434122	0.00032783	DDX58/IFIH1/IRF5/TLR4/TLR7/TLR8	6
521	brown	brown	GO:0032816	positive regulation of natural killer cell activation	6/613	22/18723	5.72747e-05	0.000434122	0.00032783	HLA-E/HLA-F/IL15/LAMP1/RASGRP1/TYROBP	6
522	brown	brown	GO:0002517	T cell tolerance induction	5/613	14/18723	5.79549e-05	0.000436763	0.000329824	CD3E/HLA-B/ICOS/LILRB2/LILRB4	5
523	brown	brown	GO:0043374	CD8-positive, alpha-beta T cell differentiation	5/613	14/18723	5.79549e-05	0.000436763	0.000329824	EOMES/GPR18/LILRB4/NCKAP1L/TNFSF8	5
524	brown	brown	GO:0072540	T-helper 17 cell lineage commitment	5/613	14/18723	5.79549e-05	0.000436763	0.000329824	BATF/IL12RB1/LY9/SLAMF6/TBX21	5
525	brown	brown	GO:0070527	platelet aggregation	10/613	67/18723	6.0671e-05	0.000456361	0.000344623	CLIC1/FERMT3/LYN/P2RY12/PIK3CG/PLEK/PRKCQ/PTPN6/SYK/TSPAN32	10
526	brown	brown	GO:0002363	alpha-beta T cell lineage commitment	6/613	23/18723	7.53551e-05	0.000563593	0.0004256	BATF/IL12RB1/LY9/SLAMF6/SPN/TBX21	6
527	brown	brown	GO:0032740	positive regulation of interleukin-17 production	6/613	23/18723	7.53551e-05	0.000563593	0.0004256	CARD9/IL15/LY9/MYD88/PRKCQ/SLAMF6	6
528	brown	brown	GO:0043369	CD4-positive or CD8-positive, alpha-beta T cell lineage commitment	6/613	23/18723	7.53551e-05	0.000563593	0.0004256	BATF/IL12RB1/LY9/SLAMF6/SPN/TBX21	6
529	brown	brown	GO:0014065	phosphatidylinositol 3-kinase signaling	15/613	144/18723	7.76906e-05	0.000579962	0.000437961	CCL5/CD28/FGR/HCLS1/HCST/NCF1/NLRC3/PIK3AP1/PIK3CD/PIK3CG/PIK3R5/PTPN6/RASGRP1/SEMA4D/TREM2	15
530	brown	brown	GO:0045071	negative regulation of viral genome replication	9/613	56/18723	7.80897e-05	0.000581842	0.000439381	APOBEC3H/BST2/CCL5/IFIH1/IFITM1/IFITM2/IFITM3/MX1/OAS1	9
531	brown	brown	GO:1901224	positive regulation of NIK/NF-kappaB signaling	10/613	69/18723	7.84498e-05	0.000583424	0.000440575	CD14/CD27/CD86/IFI35/LAPTM5/LGALS9/TLR2/TLR4/TLR7/TREM2	10
532	brown	brown	GO:0002730	regulation of dendritic cell cytokine production	5/613	15/18723	8.45955e-05	0.000624426	0.000471538	BST2/CLEC7A/DDX58/SCIMP/TLR4	5
533	brown	brown	GO:0032725	positive regulation of granulocyte macrophage colony-stimulating factor production	5/613	15/18723	8.45955e-05	0.000624426	0.000471538	CARD9/DDX58/LILRA2/RASGRP1/SYK	5
534	brown	brown	GO:0045346	regulation of MHC class II biosynthetic process	5/613	15/18723	8.45955e-05	0.000624426	0.000471538	CIITA/IFNG/IL10/SPI1/TLR4	5
535	brown	brown	GO:0090594	inflammatory response to wounding	5/613	15/18723	8.45955e-05	0.000624426	0.000471538	ALOX5/CCR2/GRN/SIGLEC10/TLR4	5
536	brown	brown	GO:0043087	regulation of GTPase activity	26/613	348/18723	8.63463e-05	0.00063616	0.000480399	ADAP2/ARAP2/ARHGAP15/ARHGAP45/ARHGAP9/ARRB2/CCL13/CCL4/CCL5/CD40/DOCK8/FGD2/FGD3/GPR65/KLRC4-KLRK1/KLRK1/PYCARD/RASAL3/RASGRP1/RGS1/RGS10/S100A10/SEMA4D/TBC1D10C/VAV1/XCL2	26
537	brown	brown	GO:0002548	monocyte chemotaxis	10/613	70/18723	8.88813e-05	0.000652402	0.000492664	AIF1/CCL13/CCL4/CCL5/CCR1/CCR2/LYN/SLAMF8/TNFRSF11A/XCL2	10
538	brown	brown	GO:0045123	cellular extravasation	10/613	70/18723	8.88813e-05	0.000652402	0.000492664	CCR2/ITGAL/ITGB7/JAML/PIK3CD/PIK3CG/PTAFR/SELPLG/SIRPA/SPN	10
539	brown	brown	GO:0002920	regulation of humoral immune response	8/613	45/18723	9.31977e-05	0.000682816	0.000515632	C4BPB/CR1/FCER2/FCGR2B/PTPN6/PTPRC/TREM2/VSIG4	8
540	brown	brown	GO:0070232	regulation of T cell apoptotic process	7/613	34/18723	9.70137e-05	0.000709457	0.00053575	CCL5/CD27/DOCK8/IL7R/LGALS9/PDCD1/PRKCQ	7
541	brown	brown	GO:0032928	regulation of superoxide anion generation	6/613	24/18723	9.77079e-05	0.000713213	0.000538586	CLEC7A/CYBA/ITGAM/ITGB2/SYK/TYROBP	6
542	brown	brown	GO:2000107	negative regulation of leukocyte apoptotic process	8/613	46/18723	0.000109619	0.000798683	0.000603129	CCL5/CD27/CD74/DOCK8/HCLS1/IL7R/LILRB1/PRKCQ	8
543	brown	brown	GO:0031334	positive regulation of protein-containing complex assembly	20/613	237/18723	0.000110411	0.000802968	0.000606365	ARPC1B/ARPC3/CARMIL2/CLEC7A/CORO1A/FMN1/GBP5/GMFG/HCK/IFNG/LCP1/MYD88/NCKAP1L/P2RY12/PLEK/PYCARD/SYK/TLR4/VASP/WAS	20
544	brown	brown	GO:0051057	positive regulation of small GTPase mediated signal transduction	10/613	72/18723	0.000113301	0.000822475	0.000621096	CSF1/GPR174/GPR18/GPR65/LPAR6/P2RY10/P2RY8/PIK3CG/RASGRP1/RASGRP4	10
545	brown	brown	GO:0002371	dendritic cell cytokine production	5/613	16/18723	0.000119743	0.000862893	0.000651617	BST2/CLEC7A/DDX58/SCIMP/TLR4	5
546	brown	brown	GO:0002921	negative regulation of humoral immune response	5/613	16/18723	0.000119743	0.000862893	0.000651617	C4BPB/CR1/FCGR2B/PTPN6/VSIG4	5
547	brown	brown	GO:0045342	MHC class II biosynthetic process	5/613	16/18723	0.000119743	0.000862893	0.000651617	CIITA/IFNG/IL10/SPI1/TLR4	5
548	brown	brown	GO:0050862	positive regulation of T cell receptor signaling pathway	5/613	16/18723	0.000119743	0.000862893	0.000651617	CARD11/CD226/LCK/TESPA1/TRAT1	5
549	brown	brown	GO:0001776	leukocyte homeostasis	11/613	87/18723	0.000124245	0.00089282	0.000674217	CCR2/CD74/CORO1A/GAPT/GPR174/GPR183/LGALS9/LYN/NCKAP1L/PIK3CD/TNFSF13B	11
550	brown	brown	GO:0048143	astrocyte activation	6/613	25/18723	0.000125026	0.00089282	0.000674217	ADORA2A/C1QA/C5AR1/GRN/IFNG/TREM2	6
551	brown	brown	GO:0090382	phagosome maturation	6/613	25/18723	0.000125026	0.00089282	0.000674217	CORO1A/MREG/MYO7A/RAB39A/RAB7B/SLAMF8	6
552	brown	brown	GO:1901623	regulation of lymphocyte chemotaxis	6/613	25/18723	0.000125026	0.00089282	0.000674217	CCL4/CCL5/CCR2/KLRC4-KLRK1/KLRK1/XCL2	6
553	brown	brown	GO:1903901	negative regulation of viral life cycle	6/613	25/18723	0.000125026	0.00089282	0.000674217	BST2/CIITA/IFITM1/IFITM2/IFITM3/LY6E	6
554	brown	brown	GO:0050885	neuromuscular process controlling balance	8/613	47/18723	0.000128361	0.000914976	0.000690949	ALDH1A3/CLN8/GAA/GM2A/HEXB/MYO7A/TIFAB/TPP1	8
555	brown	brown	GO:0007265	Ras protein signal transduction	25/613	337/18723	0.000131291	0.000934175	0.000705446	AIF1/ARHGAP4/ARHGDIB/CSF1/CYTH4/DOK2/DOK3/GPR174/GPR18/GPR65/GRAP2/LPAR6/P2RY10/P2RY8/PIK3CG/PSD4/RAB39A/RAB4B/RAC2/RASAL3/RASGRP1/RASGRP4/RHOH/SHTN1/WAS	25
556	brown	brown	GO:0002753	cytoplasmic pattern recognition receptor signaling pathway	9/613	60/18723	0.000135658	0.000963513	0.000727601	BIRC3/DDX58/DHX58/IFIH1/LACC1/PTPN22/RNF135/SLC15A3/TLR4	9
557	brown	brown	GO:0050829	defense response to Gram-negative bacterium	11/613	88/18723	0.000137871	0.000977475	0.000738145	CASP1/CD4/GSDMD/LYZ/MPEG1/PYCARD/RNASE3/RNASE6/TLR4/TNFRSF14/TREM2	11
558	brown	brown	GO:1901214	regulation of neuron death	24/613	319/18723	0.000143761	0.00101741	0.0007683	ADORA2A/ARRB2/C1QA/C5AR1/CCL5/CD200R1/CORO1A/CSF1/CTSZ/FASLG/FCGR2B/GABRB2/GRN/HLA-F/IFNG/IL10/ITGAM/ITGB2/KIR3DL2/NAIP/TLR4/TREM2/TRPM2/TYROBP	24
559	brown	brown	GO:0002673	regulation of acute inflammatory response	8/613	48/18723	0.000149669	0.00105732	0.00079844	ALOX5AP/BTK/FCGR2B/HLA-E/NLRP3/PIK3CG/PTGES/TNFRSF11A	8
560	brown	brown	GO:0042060	wound healing	29/613	422/18723	0.000150156	0.00105887	0.000799608	ACVRL1/ADORA2A/ALOX5/C4BPB/CARMIL2/CD40/CD40LG/CLEC7A/CLIC1/F13A1/FBLN1/FCER1G/FERMT3/GPX1/JAML/LCK/LYN/P2RY12/PIK3CG/PLEK/PRKCQ/PTPN6/SYK/TEC/TLR4/TSPAN32/TXK/VAV1/WAS	29
561	brown	brown	GO:0045672	positive regulation of osteoclast differentiation	6/613	26/18723	0.000158066	0.00111068	0.000838736	ATP6AP1/CCR1/CSF1/IFNG/TREM2/TYROBP	6
562	brown	brown	GO:2000108	positive regulation of leukocyte apoptotic process	6/613	26/18723	0.000158066	0.00111068	0.000838736	CCL5/IL10/LGALS9/LYN/PDCD1/PIK3CD	6
563	brown	brown	GO:0010934	macrophage cytokine production	5/613	17/18723	0.000165083	0.00115383	0.000871319	CD74/LAPTM5/LILRB1/SPON2/TLR4	5
564	brown	brown	GO:0010935	regulation of macrophage cytokine production	5/613	17/18723	0.000165083	0.00115383	0.000871319	CD74/LAPTM5/LILRB1/SPON2/TLR4	5
565	brown	brown	GO:0060263	regulation of respiratory burst	5/613	17/18723	0.000165083	0.00115383	0.000871319	CLEC7A/GRN/NCF1/RAC2/SLAMF8	5
566	brown	brown	GO:0034109	homotypic cell-cell adhesion	11/613	90/18723	0.000168965	0.00117888	0.000890233	CCL5/CLIC1/FERMT3/LYN/P2RY12/PIK3CG/PLEK/PRKCQ/PTPN6/SYK/TSPAN32	11
567	brown	brown	GO:1900016	negative regulation of cytokine production involved in inflammatory response	7/613	37/18723	0.000170514	0.00118759	0.00089681	ADCY7/CHID1/LILRB4/NLRC3/PYCARD/SIRPA/TREM2	7
568	brown	brown	GO:0035821	modulation of process of other organism	12/613	106/18723	0.00018134	0.00126076	0.000952068	CARD9/CCL4/CCL5/CD4/CLEC7A/FCER2/GSDMD/IFI27/IFNG/MPEG1/PRF1/SYK	12
569	brown	brown	GO:0010959	regulation of metal ion transport	28/613	406/18723	0.000183135	0.001271	0.000959804	ADORA2A/ARRB2/B2M/CCL4/CCL5/CCR1/CD33/CD4/CD84/CORO1A/CYBA/FCRL3/FGF14/HFE/IFNG/KCNE3/LILRA2/LILRB1/LILRB2/LYN/P2RX4/P2RY12/P2RY6/PIK3CG/PTPN6/SLC30A1/SLC31A2/TREM2	28
570	brown	brown	GO:0043281	regulation of cysteine-type endopeptidase activity involved in apoptotic process	18/613	209/18723	0.000186294	0.00129066	0.000974648	ADORA2A/ARRB2/BIRC3/CARD9/CASP1/CD27/CLEC7A/FASLG/GPX1/LAPTM5/LCK/LGALS9/NAIP/NLRC4/NLRP3/PYCARD/RPS6KA1/SYK	18
571	brown	brown	GO:0032703	negative regulation of interleukin-2 production	6/613	27/18723	0.000197644	0.0013669	0.00103222	CR1/LAPTM5/LILRB4/PTPRC/TBX21/VSIG4	6
572	brown	brown	GO:0002639	positive regulation of immunoglobulin production	8/613	50/18723	0.000201055	0.00138563	0.00104636	CD28/CD40/CD86/HLA-E/IL10/PTPRC/SASH3/TBX21	8
573	brown	brown	GO:0070231	T cell apoptotic process	8/613	50/18723	0.000201055	0.00138563	0.00104636	CCL5/CD27/DOCK8/FASLG/IL7R/LGALS9/PDCD1/PRKCQ	8
574	brown	brown	GO:0048246	macrophage chemotaxis	7/613	38/18723	0.000203176	0.00139225	0.00105136	C3AR1/C5AR1/CCL5/CMKLR1/CSF1/CSF1R/SLAMF8	7
575	brown	brown	GO:0097242	amyloid-beta clearance	7/613	38/18723	0.000203176	0.00139225	0.00105136	C5AR1/IFNG/ITGAM/ITGB2/MARCO/MSR1/TREM2	7
576	brown	brown	GO:0045348	positive regulation of MHC class II biosynthetic process	4/613	10/18723	0.000204131	0.00139225	0.00105136	CIITA/IFNG/IL10/TLR4	4
577	brown	brown	GO:0060368	regulation of Fc receptor mediated stimulatory signaling pathway	4/613	10/18723	0.000204131	0.00139225	0.00105136	CD226/LYN/PTPRC/PTPRJ	4
578	brown	brown	GO:0070391	response to lipoteichoic acid	4/613	10/18723	0.000204131	0.00139225	0.00105136	CD14/TLR2/TLR4/TREM2	4
579	brown	brown	GO:0071223	cellular response to lipoteichoic acid	4/613	10/18723	0.000204131	0.00139225	0.00105136	CD14/TLR2/TLR4/TREM2	4
580	brown	brown	GO:0002223	stimulatory C-type lectin receptor signaling pathway	5/613	18/18723	0.000222447	0.00150418	0.00113589	CLEC7A/KLRD1/LYN/SYK/TYROBP	5
581	brown	brown	GO:0150079	negative regulation of neuroinflammatory response	5/613	18/18723	0.000222447	0.00150418	0.00113589	CD200R1/CST7/GRN/PTPRC/TREM2	5
582	brown	brown	GO:1900225	regulation of NLRP3 inflammasome complex assembly	5/613	18/18723	0.000222447	0.00150418	0.00113589	GBP5/MYD88/NLRC3/TLR4/TREM2	5
583	brown	brown	GO:1990840	response to lectin	5/613	18/18723	0.000222447	0.00150418	0.00113589	CLEC7A/KLRD1/LYN/SYK/TYROBP	5
584	brown	brown	GO:1990858	cellular response to lectin	5/613	18/18723	0.000222447	0.00150418	0.00113589	CLEC7A/KLRD1/LYN/SYK/TYROBP	5
585	brown	brown	GO:0002347	response to tumor cell	7/613	39/18723	0.000240704	0.00162208	0.00122492	ABI3/CD226/HLA-A/HLA-DRB1/LAPTM5/PRF1/SPI1	7
586	brown	brown	GO:2000249	regulation of actin cytoskeleton reorganization	7/613	39/18723	0.000240704	0.00162208	0.00122492	ABI3/ARHGDIB/CSF1R/GMFG/HCK/HCLS1/TRPM2	7
587	brown	brown	GO:0061082	myeloid leukocyte cytokine production	6/613	28/18723	0.000244641	0.0016458	0.00124283	CD74/DDX58/LAPTM5/LILRB1/SPON2/TLR4	6
588	brown	brown	GO:0014068	positive regulation of phosphatidylinositol 3-kinase signaling	10/613	79/18723	0.000248042	0.00166584	0.00125797	CCL5/CD28/FGR/HCLS1/HCST/NCF1/PIK3AP1/PTPN6/SEMA4D/TREM2	10
589	brown	brown	GO:0048524	positive regulation of viral process	9/613	65/18723	0.000253734	0.00170118	0.00128465	CCL5/CD209/CD28/CD4/CD74/CLEC4G/HLA-DRB1/LGALS9/TRIM21	9
590	brown	brown	GO:0070555	response to interleukin-1	14/613	143/18723	0.000256959	0.00171988	0.00129878	CCL13/CCL4/CCL5/CD40/CYBA/GBP2/GBP3/LGALS9/MYD88/PYCARD/SIRPA/TNFRSF11A/XCL2/ZBP1	14
591	brown	brown	GO:0034612	response to tumor necrosis factor	20/613	253/18723	0.000264899	0.00177003	0.00133664	BIRC3/CASP1/CASP4/CCL13/CCL4/CCL5/CD14/CD40/CXCL16/CYBA/GBP2/GBP3/LAPTM5/PYCARD/SYK/TNFRSF11A/TNFRSF14/TNFRSF25/TNFSF13B/XCL2	20
592	brown	brown	GO:0043277	apoptotic cell clearance	8/613	52/18723	0.000266096	0.00177502	0.00134042	C2/CCR2/CD300LF/MARCO/RAC2/RHOH/TREM2/TYROBP	8
593	brown	brown	GO:0006911	phagocytosis, engulfment	13/613	127/18723	0.000273053	0.00181836	0.00137314	AIF1/BIN2/CD300A/FCGR1A/FCGR2B/ITGAM/ITGB2/MARCO/MSR1/NCKAP1L/RAC2/RHOH/TREM2	13
594	brown	brown	GO:0014066	regulation of phosphatidylinositol 3-kinase signaling	12/613	111/18723	0.000280258	0.0018632	0.001407	CCL5/CD28/FGR/HCLS1/HCST/NCF1/NLRC3/PIK3AP1/PTPN6/RASGRP1/SEMA4D/TREM2	12
595	brown	brown	GO:2000116	regulation of cysteine-type endopeptidase activity	19/613	235/18723	0.000281735	0.00186987	0.00141204	ADORA2A/ARRB2/BIRC3/CARD9/CASP1/CD27/CLEC7A/CST7/FASLG/GPX1/LAPTM5/LCK/LGALS9/NAIP/NLRC4/NLRP3/PYCARD/RPS6KA1/SYK	19
596	brown	brown	GO:0043031	negative regulation of macrophage activation	5/613	19/18723	0.000293803	0.00194018	0.00146514	CST7/FCGR2B/GRN/PTPRC/VSIG4	5
597	brown	brown	GO:0044546	NLRP3 inflammasome complex assembly	5/613	19/18723	0.000293803	0.00194018	0.00146514	GBP5/MYD88/NLRC3/TLR4/TREM2	5
598	brown	brown	GO:0070233	negative regulation of T cell apoptotic process	5/613	19/18723	0.000293803	0.00194018	0.00146514	CCL5/CD27/DOCK8/IL7R/PRKCQ	5
599	brown	brown	GO:0070304	positive regulation of stress-activated protein kinase signaling cascade	13/613	128/18723	0.000295023	0.00194498	0.00146876	CARD9/CD27/CLEC7A/FCGR2B/LYN/MYD88/NCF1/PYCARD/RASGRP1/RASSF2/SCIMP/SPI1/TLR4	13
600	brown	brown	GO:0002360	T cell lineage commitment	6/613	29/18723	0.000299996	0.00197119	0.00148855	BATF/IL12RB1/LY9/SLAMF6/SPN/TBX21	6
601	brown	brown	GO:0090025	regulation of monocyte chemotaxis	6/613	29/18723	0.000299996	0.00197119	0.00148855	AIF1/CCL5/CCR1/CCR2/LYN/SLAMF8	6
602	brown	brown	GO:0002357	defense response to tumor cell	4/613	11/18723	0.000312483	0.0020296	0.00153266	ABI3/LAPTM5/PRF1/SPI1	4
603	brown	brown	GO:0002725	negative regulation of T cell cytokine production	4/613	11/18723	0.000312483	0.0020296	0.00153266	HFE/HLA-F/LILRB4/TBX21	4
604	brown	brown	GO:0002924	negative regulation of humoral immune response mediated by circulating immunoglobulin	4/613	11/18723	0.000312483	0.0020296	0.00153266	C4BPB/CR1/FCGR2B/PTPN6	4
605	brown	brown	GO:0019372	lipoxygenase pathway	4/613	11/18723	0.000312483	0.0020296	0.00153266	ALOX15B/ALOX5/ALOX5AP/GPX1	4
606	brown	brown	GO:0034163	regulation of toll-like receptor 9 signaling pathway	4/613	11/18723	0.000312483	0.0020296	0.00153266	FCRL3/LILRA4/PTPN22/RAB7B	4
607	brown	brown	GO:0045657	positive regulation of monocyte differentiation	4/613	11/18723	0.000312483	0.0020296	0.00153266	CD4/CD74/CSF1/HLA-DRB1	4
608	brown	brown	GO:0046643	regulation of gamma-delta T cell activation	4/613	11/18723	0.000312483	0.0020296	0.00153266	LILRB1/NCKAP1L/PTPRC/SYK	4
609	brown	brown	GO:1901216	positive regulation of neuron death	11/613	97/18723	0.000328767	0.00213186	0.00160988	C1QA/CTSZ/FASLG/FCGR2B/GRN/IFNG/ITGAM/ITGB2/TLR4/TRPM2/TYROBP	11
610	brown	brown	GO:0051260	protein homooligomerization	16/613	182/18723	0.000331384	0.00214531	0.00162004	ALDH1A3/ALOX5AP/B2M/CARD11/CARD9/GBP5/GSDMD/KCNA3/NINJ1/NLRC4/PKD2L1/PRF1/PYCARD/RNF135/TRPM2/VASP	16
611	brown	brown	GO:0031640	killing of cells of other organism	9/613	68/18723	0.000358596	0.00231767	0.0017502	CCL13/CLEC7A/FCER2/GNLY/IFNG/LYZ/MYD88/PRF1/SYK	9
612	brown	brown	GO:0070229	negative regulation of lymphocyte apoptotic process	6/613	30/18723	0.000364711	0.00235334	0.00177714	CCL5/CD27/CD74/DOCK8/IL7R/PRKCQ	6
613	brown	brown	GO:0033674	positive regulation of kinase activity	30/613	467/18723	0.000369692	0.00238099	0.00179801	CASS4/CCL5/CD300A/CD4/CD40/CD74/CD86/CSF1/CSF1R/FAM20A/FCGR1A/FGD2/FGR/HLA-DRB1/IFNG/LCP2/LYN/NCF1/NCKAP1L/P2RY12/PIK3CG/PIK3R5/PTPRC/RASGRP1/RASSF2/SYK/TLR4/TNFRSF11A/TREM2/VEGFC	30
614	brown	brown	GO:0019079	viral genome replication	13/613	131/18723	0.000370202	0.00238099	0.00179801	APOBEC3H/BST2/CCL5/CD209/CD28/CXCR6/IFI27/IFIH1/IFITM1/IFITM2/IFITM3/MX1/OAS1	13
615	brown	brown	GO:0070997	neuron death	25/613	361/18723	0.000375218	0.00240933	0.00181941	ADORA2A/ARRB2/C1QA/C5AR1/CCL5/CD200R1/CORO1A/CSF1/CTSZ/FASLG/FCGR2B/GABRB2/GPX1/GRN/HLA-F/IFNG/IL10/ITGAM/ITGB2/KIR3DL2/NAIP/TLR4/TREM2/TRPM2/TYROBP	25
616	brown	brown	GO:0072567	chemokine (C-X-C motif) ligand 2 production	5/613	20/18723	0.00038125	0.00243617	0.00183969	CD74/MCOLN2/MYD88/OAS1/TLR4	5
617	brown	brown	GO:0140632	inflammasome complex assembly	5/613	20/18723	0.00038125	0.00243617	0.00183969	GBP5/MYD88/NLRC3/TLR4/TREM2	5
618	brown	brown	GO:2000341	regulation of chemokine (C-X-C motif) ligand 2 production	5/613	20/18723	0.00038125	0.00243617	0.00183969	CD74/MCOLN2/MYD88/OAS1/TLR4	5
619	brown	brown	GO:0030838	positive regulation of actin filament polymerization	11/613	99/18723	0.000392844	0.0025062	0.00189257	ARPC1B/ARPC3/CARMIL2/CORO1A/FMN1/GMFG/HCK/NCKAP1L/PYCARD/VASP/WAS	11
620	brown	brown	GO:1903532	positive regulation of secretion by cell	21/613	282/18723	0.000420581	0.00267883	0.00202293	ADORA2A/ATP6AP1/CD33/FGR/HFE/HLA-DRB1/HLA-F/IFNG/ITGAM/ITGB2/LAMP1/P2RX4/PTAFR/PTGES/SYK/TLR2/TLR4/TNFRSF11A/TREM2/TRPM2/VEGFC	21
621	brown	brown	GO:0043254	regulation of protein-containing complex assembly	28/613	428/18723	0.000430708	0.00273892	0.0020683	ARHGAP18/ARPC1B/ARPC3/CAPG/CARMIL2/CLEC7A/CORO1A/FMN1/GBP5/GMFG/HCK/HCLS1/IFNG/IKBKE/LCP1/MYD88/NCKAP1L/NLRC3/P2RY12/PLEK/PYCARD/SLC39A12/SYK/TLR4/TMC8/TREM2/VASP/WAS	28
622	brown	brown	GO:0002828	regulation of type 2 immune response	6/613	31/18723	0.000439848	0.00279254	0.0021088	CCR2/CD74/CD86/ECM1/NLRP3/TBX21	6
623	brown	brown	GO:0014002	astrocyte development	7/613	43/18723	0.000450329	0.00284938	0.00215172	ADORA2A/C1QA/C5AR1/GRN/IFNG/TLR4/TREM2	7
624	brown	brown	GO:0046636	negative regulation of alpha-beta T cell activation	7/613	43/18723	0.000450329	0.00284938	0.00215172	ADORA2A/CD300A/HFE/LGALS9/LILRB1/TBX21/TNFRSF14	7
625	brown	brown	GO:0006898	receptor-mediated endocytosis	19/613	244/18723	0.000450965	0.00284938	0.00215172	AP1G2/AP2A2/ARRB2/B2M/CD14/CXCL16/FCER1G/FCGR2B/HFE/ITGAM/ITGB2/LILRB1/LILRB4/MARCO/MRC1/MSR1/SIGLEC1/STAB1/SYK	19
626	brown	brown	GO:0045069	regulation of viral genome replication	10/613	85/18723	0.000452167	0.00285241	0.00215401	APOBEC3H/BST2/CCL5/CD28/IFIH1/IFITM1/IFITM2/IFITM3/MX1/OAS1	10
627	brown	brown	GO:0002664	regulation of T cell tolerance induction	4/613	12/18723	0.000456617	0.00286674	0.00216484	CD3E/HLA-B/LILRB2/LILRB4	4
628	brown	brown	GO:0032621	interleukin-18 production	4/613	12/18723	0.000456617	0.00286674	0.00216484	CD84/GBP5/IL10/TLR2	4
629	brown	brown	GO:0032661	regulation of interleukin-18 production	4/613	12/18723	0.000456617	0.00286674	0.00216484	CD84/GBP5/IL10/TLR2	4
630	brown	brown	GO:0002689	negative regulation of leukocyte chemotaxis	5/613	21/18723	0.000487004	0.00302863	0.00228708	C5AR2/GPR18/KLRC4-KLRK1/KLRK1/SLAMF8	5
631	brown	brown	GO:0007252	I-kappaB phosphorylation	5/613	21/18723	0.000487004	0.00302863	0.00228708	IKBKE/SIRPA/TLR2/TLR4/TLR7	5
632	brown	brown	GO:0035455	response to interferon-alpha	5/613	21/18723	0.000487004	0.00302863	0.00228708	BST2/IFITM1/IFITM2/IFITM3/PYHIN1	5
633	brown	brown	GO:0045655	regulation of monocyte differentiation	5/613	21/18723	0.000487004	0.00302863	0.00228708	CD4/CD74/CSF1/HLA-DRB1/INPP5D	5
634	brown	brown	GO:0046597	negative regulation of viral entry into host cell	5/613	21/18723	0.000487004	0.00302863	0.00228708	CIITA/IFITM1/IFITM2/IFITM3/LY6E	5
635	brown	brown	GO:0150146	cell junction disassembly	5/613	21/18723	0.000487004	0.00302863	0.00228708	C1QA/C1QB/C1QC/ITGAM/TREM2	5
636	brown	brown	GO:1902106	negative regulation of leukocyte differentiation	11/613	102/18723	0.000508396	0.00315669	0.00238379	C1QC/CD74/CR1/FCGR2B/INPP5D/LILRB1/LILRB3/LILRB4/LYN/TBX21/TLR4	11
637	brown	brown	GO:0051048	negative regulation of secretion	15/613	171/18723	0.000515195	0.00319389	0.00241188	CCR2/CD300A/CD74/CD84/COMT/FCGR2B/HLA-F/LGALS9/LILRB1/NCKAP1L/P2RY12/SLC30A1/SPI1/TIFAB/UCP2	15
638	brown	brown	GO:0031098	stress-activated protein kinase signaling cascade	19/613	247/18723	0.000524238	0.00324485	0.00245037	CARD9/CD27/CLEC7A/FCGR2B/LGALS9/LYN/MAP4K1/MYD88/NCF1/PTPN22/PYCARD/RASGRP1/RASSF2/SCIMP/SIRPA/SPI1/TLR4/TLR7/TREM2	19
639	brown	brown	GO:0090022	regulation of neutrophil chemotaxis	6/613	32/18723	0.000526526	0.00325391	0.00245721	C3AR1/C5AR1/C5AR2/CD74/NCKAP1L/RAC2	6
640	brown	brown	GO:0099024	plasma membrane invagination	13/613	136/18723	0.000531648	0.00328043	0.00247723	AIF1/BIN2/CD300A/FCGR1A/FCGR2B/ITGAM/ITGB2/MARCO/MSR1/NCKAP1L/RAC2/RHOH/TREM2	13
641	brown	brown	GO:0071356	cellular response to tumor necrosis factor	18/613	229/18723	0.000564912	0.00348025	0.00262812	BIRC3/CASP1/CASP4/CCL13/CCL4/CCL5/CD40/CYBA/GBP2/GBP3/LAPTM5/PYCARD/SYK/TNFRSF11A/TNFRSF14/TNFRSF25/TNFSF13B/XCL2	18
642	brown	brown	GO:0030041	actin filament polymerization	16/613	191/18723	0.000565961	0.00348128	0.0026289	AIF1/ARHGAP18/ARPC1B/ARPC3/CAPG/CARMIL2/CORO1A/FMN1/GMFG/HCK/HCLS1/NCKAP1L/PSTPIP1/PYCARD/VASP/WAS	16
643	brown	brown	GO:0051047	positive regulation of secretion	22/613	310/18723	0.000596261	0.00366195	0.00276534	ADORA2A/ATP6AP1/CD33/CYBA/FGR/HFE/HLA-DRB1/HLA-F/IFNG/ITGAM/ITGB2/LAMP1/P2RX4/PTAFR/PTGES/SYK/TLR2/TLR4/TNFRSF11A/TREM2/TRPM2/VEGFC	22
644	brown	brown	GO:0035025	positive regulation of Rho protein signal transduction	6/613	33/18723	0.000625918	0.00383812	0.00289837	GPR174/GPR18/GPR65/LPAR6/P2RY10/P2RY8	6
645	brown	brown	GO:0034135	regulation of toll-like receptor 2 signaling pathway	4/613	13/18723	0.000642542	0.00390971	0.00295243	CYBA/LYN/TLR1/TREM2	4
646	brown	brown	GO:0034144	negative regulation of toll-like receptor 4 signaling pathway	4/613	13/18723	0.000642542	0.00390971	0.00295243	LILRA2/LYN/RAB7B/TREM2	4
647	brown	brown	GO:0048302	regulation of isotype switching to IgG isotypes	4/613	13/18723	0.000642542	0.00390971	0.00295243	CD28/CD40/PTPRC/TBX21	4
648	brown	brown	GO:0070424	regulation of nucleotide-binding oligomerization domain containing signaling pathway	4/613	13/18723	0.000642542	0.00390971	0.00295243	BIRC3/PTPN22/SLC15A3/TLR4	4
649	brown	brown	GO:2000318	positive regulation of T-helper 17 type immune response	4/613	13/18723	0.000642542	0.00390971	0.00295243	CARD9/CLEC7A/IL12RB1/PRKCQ	4
650	brown	brown	GO:1903707	negative regulation of hemopoiesis	11/613	106/18723	0.000705463	0.00428596	0.00323656	C1QC/CD74/CR1/FCGR2B/INPP5D/LILRB1/LILRB3/LILRB4/LYN/TBX21/TLR4	11
651	brown	brown	GO:0070302	regulation of stress-activated protein kinase signaling cascade	16/613	195/18723	0.000709044	0.0043011	0.00324799	CARD9/CD27/CLEC7A/FCGR2B/LYN/MYD88/NCF1/PTPN22/PYCARD/RASGRP1/RASSF2/SCIMP/SIRPA/SPI1/TLR4/TREM2	16
652	brown	brown	GO:0006690	icosanoid metabolic process	12/613	123/18723	0.000717156	0.00434363	0.00328011	ALOX15B/ALOX5/ALOX5AP/CD74/CYP2S1/DPEP2/GPX1/PRXL2B/PTGES/SYK/TBXAS1/TLR2	12
653	brown	brown	GO:0010922	positive regulation of phosphatase activity	6/613	34/18723	0.000739255	0.00445697	0.0033657	CD300A/CD33/FCRL3/IFNG/PLEK/PTPRC	6
654	brown	brown	GO:0030851	granulocyte differentiation	6/613	34/18723	0.000739255	0.00445697	0.0033657	C1QC/CEBPE/EVI2B/HCLS1/INPP5D/SPI1	6
655	brown	brown	GO:0055094	response to lipoprotein particle	6/613	34/18723	0.000739255	0.00445697	0.0033657	FCER1G/ITGB2/MYD88/SYK/TLR4/TREM2	6
656	brown	brown	GO:0050765	negative regulation of phagocytosis	5/613	23/18723	0.000762851	0.00458262	0.00346059	CD300A/CD300LF/FCGR2B/SIRPA/TLR2	5
657	brown	brown	GO:0050878	regulation of body fluid levels	25/613	379/18723	0.000762863	0.00458262	0.00346059	ADORA2A/C4BPB/CD40/CD40LG/CLIC1/CYBA/F13A1/FBLN1/FCER1G/FERMT3/LCK/LYN/P2RY12/PIK3CG/PLEK/PRKCQ/PTPN6/SYK/TEC/TIFAB/TLR4/TSPAN32/TXK/VAV1/WAS	25
658	brown	brown	GO:0031532	actin cytoskeleton reorganization	11/613	107/18723	0.000763576	0.00458262	0.00346059	ABI3/ARHGDIB/CASS4/CSF1R/GMFG/GPR65/HCK/HCLS1/PARVG/PLEK/TRPM2	11
659	brown	brown	GO:0032956	regulation of actin cytoskeleton organization	24/613	358/18723	0.000771194	0.00462131	0.00348981	ABI3/ARHGAP18/ARHGDIB/ARPC1B/ARPC3/BST2/CAPG/CARMIL2/CORO1A/CSF1R/FMN1/GMFG/GPR65/HCK/HCLS1/NCKAP1L/PLEK/PYCARD/RAC2/RHOH/S100A10/TRPM2/VASP/WAS	24
660	brown	brown	GO:0008154	actin polymerization or depolymerization	17/613	218/18723	0.000869015	0.00519961	0.00392651	AIF1/ARHGAP18/ARPC1B/ARPC3/CAPG/CARMIL2/CORO1A/FMN1/GMFG/HCK/HCLS1/NCKAP1L/PLEK/PSTPIP1/PYCARD/VASP/WAS	17
661	brown	brown	GO:0001771	immunological synapse formation	4/613	14/18723	0.000876377	0.00520617	0.00393147	CD6/DOCK2/DOCK8/PRF1	4
662	brown	brown	GO:0032688	negative regulation of interferon-beta production	4/613	14/18723	0.000876377	0.00520617	0.00393147	LILRB1/NLRC3/PYCARD/SIRPA	4
663	brown	brown	GO:0046479	glycosphingolipid catabolic process	4/613	14/18723	0.000876377	0.00520617	0.00393147	GALC/GM2A/HEXA/HEXB	4
664	brown	brown	GO:0048291	isotype switching to IgG isotypes	4/613	14/18723	0.000876377	0.00520617	0.00393147	CD28/CD40/PTPRC/TBX21	4
665	brown	brown	GO:0007033	vacuole organization	15/613	180/18723	0.000878023	0.00520617	0.00393147	ACP2/ARSB/ATP6AP2/CLN8/CORO1A/GAA/GRN/HEXB/LAPTM5/MYO7A/NAGPA/RAB39A/RAB7B/TASL/TPP1	15
666	brown	brown	GO:0043409	negative regulation of MAPK cascade	15/613	180/18723	0.000878023	0.00520617	0.00393147	CD300A/DUSP2/FBLN1/LAX1/LILRB4/LYN/PTPN22/PTPN6/PTPRC/PTPRJ/RNF149/SIRPA/TBC1D10C/TLR4/TREM2	15
667	brown	brown	GO:0051259	protein complex oligomerization	18/613	238/18723	0.000885538	0.00524286	0.00395917	ALDH1A3/ALOX5AP/B2M/CARD11/CARD9/CD74/GBP5/GSDMD/HLA-DRB1/KCNA3/NINJ1/NLRC4/PKD2L1/PRF1/PYCARD/RNF135/TRPM2/VASP	18
668	brown	brown	GO:0032874	positive regulation of stress-activated MAPK cascade	12/613	126/18723	0.0008886	0.00525312	0.00396692	CARD9/CD27/CLEC7A/FCGR2B/MYD88/NCF1/PYCARD/RASGRP1/RASSF2/SCIMP/SPI1/TLR4	12
669	brown	brown	GO:0002686	negative regulation of leukocyte migration	7/613	48/18723	0.000893519	0.0052743	0.00398291	C5AR2/CD200R1/CD300A/GPR18/KLRC4-KLRK1/KLRK1/SLAMF8	7
670	brown	brown	GO:0002260	lymphocyte homeostasis	8/613	62/18723	0.000897936	0.00528458	0.00399067	CD74/CORO1A/GAPT/GPR174/LGALS9/LYN/NCKAP1L/TNFSF13B	8
671	brown	brown	GO:0045428	regulation of nitric oxide biosynthetic process	8/613	62/18723	0.000897936	0.00528458	0.00399067	AIF1/CLEC7A/DDAH2/IFNG/IL10/P2RX4/SIRPA/TLR4	8
672	brown	brown	GO:0010324	membrane invagination	13/613	144/18723	0.000912206	0.00536057	0.00404806	AIF1/BIN2/CD300A/FCGR1A/FCGR2B/ITGAM/ITGB2/MARCO/MSR1/NCKAP1L/RAC2/RHOH/TREM2	13
673	brown	brown	GO:0032088	negative regulation of NF-kappaB transcription factor activity	10/613	93/18723	0.000924754	0.00542623	0.00409764	ARRB2/CMKLR1/GFI1/IL10/NLRC3/NLRP3/PYCARD/SPI1/TMIGD3/TRIM21	10
674	brown	brown	GO:0051403	stress-activated MAPK cascade	18/613	239/18723	0.00092928	0.0054447	0.00411159	CARD9/CD27/CLEC7A/FCGR2B/LGALS9/MAP4K1/MYD88/NCF1/PTPN22/PYCARD/RASGRP1/RASSF2/SCIMP/SIRPA/SPI1/TLR4/TLR7/TREM2	18
675	brown	brown	GO:0002922	positive regulation of humoral immune response	5/613	24/18723	0.000937889	0.00547888	0.0041374	CR1/FCER2/FCGR2B/PTPRC/TREM2	5
676	brown	brown	GO:0090023	positive regulation of neutrophil chemotaxis	5/613	24/18723	0.000937889	0.00547888	0.0041374	C3AR1/C5AR1/CD74/NCKAP1L/RAC2	5
677	brown	brown	GO:0030224	monocyte differentiation	6/613	36/18723	0.00101293	0.00585973	0.004425	CD4/CD74/CSF1/CSF1R/HLA-DRB1/INPP5D	6
678	brown	brown	GO:0071402	cellular response to lipoprotein particle stimulus	6/613	36/18723	0.00101293	0.00585973	0.004425	FCER1G/ITGB2/MYD88/SYK/TLR4/TREM2	6
679	brown	brown	GO:0090322	regulation of superoxide metabolic process	6/613	36/18723	0.00101293	0.00585973	0.004425	CLEC7A/CYBA/ITGAM/ITGB2/SYK/TYROBP	6
680	brown	brown	GO:0002204	somatic recombination of immunoglobulin genes involved in immune response	7/613	49/18723	0.00101347	0.00585973	0.004425	BATF/CD28/CD40/CD40LG/IL10/PTPRC/TBX21	7
681	brown	brown	GO:0002208	somatic diversification of immunoglobulins involved in immune response	7/613	49/18723	0.00101347	0.00585973	0.004425	BATF/CD28/CD40/CD40LG/IL10/PTPRC/TBX21	7
682	brown	brown	GO:0002762	negative regulation of myeloid leukocyte differentiation	7/613	49/18723	0.00101347	0.00585973	0.004425	C1QC/INPP5D/LILRB1/LILRB3/LILRB4/LYN/TLR4	7
683	brown	brown	GO:0045190	isotype switching	7/613	49/18723	0.00101347	0.00585973	0.004425	BATF/CD28/CD40/CD40LG/IL10/PTPRC/TBX21	7
684	brown	brown	GO:0080164	regulation of nitric oxide metabolic process	8/613	64/18723	0.00111024	0.00640985	0.00484043	AIF1/CLEC7A/DDAH2/IFNG/IL10/P2RX4/SIRPA/TLR4	8
685	brown	brown	GO:0002526	acute inflammatory response	11/613	112/18723	0.00111703	0.00643965	0.00486293	ALOX5AP/BTK/CD163/CD6/FCGR2B/HFE/HLA-E/NLRP3/PIK3CG/PTGES/TNFRSF11A	11
686	brown	brown	GO:0031664	regulation of lipopolysaccharide-mediated signaling pathway	5/613	25/18723	0.0011411	0.00654974	0.00494606	CD180/LILRA2/LY86/LY96/SCIMP	5
687	brown	brown	GO:0070423	nucleotide-binding oligomerization domain containing signaling pathway	5/613	25/18723	0.0011411	0.00654974	0.00494606	BIRC3/LACC1/PTPN22/SLC15A3/TLR4	5
688	brown	brown	GO:2000316	regulation of T-helper 17 type immune response	5/613	25/18723	0.0011411	0.00654974	0.00494606	CARD9/CLEC7A/IL12RB1/PRKCQ/TBX21	5
689	brown	brown	GO:0002468	dendritic cell antigen processing and presentation	4/613	15/18723	0.0011643	0.00664424	0.00501743	CD74/FCGR2B/HLA-DRA/HLA-DRB1	4
690	brown	brown	GO:0023035	CD40 signaling pathway	4/613	15/18723	0.0011643	0.00664424	0.00501743	CD40/CD40LG/CD86/TREM2	4
691	brown	brown	GO:0030852	regulation of granulocyte differentiation	4/613	15/18723	0.0011643	0.00664424	0.00501743	C1QC/EVI2B/HCLS1/INPP5D	4
692	brown	brown	GO:0140374	antiviral innate immune response	4/613	15/18723	0.0011643	0.00664424	0.00501743	DDX58/MX1/OAS1/RNF135	4
693	brown	brown	GO:0051235	maintenance of location	22/613	327/18723	0.00120046	0.00683848	0.00516411	CCR5/CD4/CORO1A/CYBA/FASLG/GAA/GM2A/HEXB/IKBKE/IL10/LCK/LYN/MCOLN2/MSR1/NFKBIE/NRROS/P2RY6/PTPN6/PTPRC/SP100/TREM2/TRPM2	22
694	brown	brown	GO:0071347	cellular response to interleukin-1	11/613	113/18723	0.0012018	0.00683848	0.00516411	CCL13/CCL4/CCL5/CD40/GBP2/GBP3/MYD88/PYCARD/SIRPA/XCL2/ZBP1	11
695	brown	brown	GO:0045453	bone resorption	8/613	65/18723	0.00123045	0.00699144	0.00527962	ATP6AP1/CSF1R/INPP5D/RAC2/SYK/TMEM119/TNFRSF11A/TPP1	8
696	brown	brown	GO:1903307	positive regulation of regulated secretory pathway	7/613	51/18723	0.00129114	0.00732571	0.00553204	FGR/HLA-F/ITGAM/ITGB2/LAMP1/PTAFR/SYK	7
697	brown	brown	GO:0030641	regulation of cellular pH	9/613	81/18723	0.00130408	0.00737793	0.00557148	ATP6AP1/ATP6AP2/FASLG/GRN/LACC1/RAB39A/SLAMF8/SLC9A9/TASL	9
698	brown	brown	GO:0046209	nitric oxide metabolic process	9/613	81/18723	0.00130408	0.00737793	0.00557148	AIF1/CLEC7A/DDAH2/IFNG/IL10/P2RX4/SIRPA/TLR2/TLR4	9
699	brown	brown	GO:0008064	regulation of actin polymerization or depolymerization	15/613	188/18723	0.00136322	0.0077015	0.00581582	ARHGAP18/ARPC1B/ARPC3/CAPG/CARMIL2/CORO1A/FMN1/GMFG/HCK/HCLS1/NCKAP1L/PLEK/PYCARD/VASP/WAS	15
700	brown	brown	GO:0032682	negative regulation of chemokine production	5/613	26/18723	0.00137516	0.0077468	0.00585003	IL10/LGALS9/LILRB4/OAS1/SIRPA	5
701	brown	brown	GO:0035872	nucleotide-binding domain, leucine rich repeat containing receptor signaling pathway	5/613	26/18723	0.00137516	0.0077468	0.00585003	BIRC3/LACC1/PTPN22/SLC15A3/TLR4	5
702	brown	brown	GO:0051209	release of sequestered calcium ion into cytosol	11/613	115/18723	0.00138724	0.00780044	0.00589053	CCR5/CORO1A/CYBA/FASLG/LCK/LYN/MCOLN2/P2RY6/PTPN6/PTPRC/TRPM2	11
703	brown	brown	GO:0001894	tissue homeostasis	19/613	268/18723	0.00138863	0.00780044	0.00589053	ATP6AP1/B2M/CCR2/CLN8/CORO1A/CSF1/CSF1R/INPP5D/LIPA/LYZ/OAS1/P2RX4/RAC2/SASH3/SYK/TLR4/TMEM119/TNFRSF11A/TPP1	19
704	brown	brown	GO:2001057	reactive nitrogen species metabolic process	9/613	82/18723	0.00142325	0.00798356	0.00602882	AIF1/CLEC7A/DDAH2/IFNG/IL10/P2RX4/SIRPA/TLR2/TLR4	9
705	brown	brown	GO:0030832	regulation of actin filament length	15/613	189/18723	0.00143727	0.00805074	0.00607956	ARHGAP18/ARPC1B/ARPC3/CAPG/CARMIL2/CORO1A/FMN1/GMFG/HCK/HCLS1/NCKAP1L/PLEK/PYCARD/VASP/WAS	15
706	brown	brown	GO:0051283	negative regulation of sequestering of calcium ion	11/613	116/18723	0.00148839	0.00832531	0.00628689	CCR5/CORO1A/CYBA/FASLG/LCK/LYN/MCOLN2/P2RY6/PTPN6/PTPRC/TRPM2	11
707	brown	brown	GO:0033209	tumor necrosis factor-mediated signaling pathway	10/613	99/18723	0.00149778	0.00834189	0.00629942	BIRC3/CASP1/CASP4/LAPTM5/PYCARD/SYK/TNFRSF11A/TNFRSF14/TNFRSF25/TNFSF13B	10
708	brown	brown	GO:0007015	actin filament organization	27/613	442/18723	0.0014982	0.00834189	0.00629942	AIF1/ARHGAP18/ARPC1B/ARPC3/CAPG/CARMIL2/CASS4/CORO1A/FMN1/GMFG/GPR65/HCK/HCLS1/LCP1/MYO1F/MYO1G/MYO7A/NCKAP1L/PLEK/PSTPIP1/PYCARD/RAC2/RHOH/S100A10/SHTN1/VASP/WAS	27
709	brown	brown	GO:0001845	phagolysosome assembly	4/613	16/18723	0.00151248	0.00834189	0.00629942	CORO1A/MYO7A/RAB39A/RAB7B	4
710	brown	brown	GO:0002713	negative regulation of B cell mediated immunity	4/613	16/18723	0.00151248	0.00834189	0.00629942	C4BPB/CR1/FCGR2B/PTPN6	4
711	brown	brown	GO:0002890	negative regulation of immunoglobulin mediated immune response	4/613	16/18723	0.00151248	0.00834189	0.00629942	C4BPB/CR1/FCGR2B/PTPN6	4
712	brown	brown	GO:0019377	glycolipid catabolic process	4/613	16/18723	0.00151248	0.00834189	0.00629942	GALC/GM2A/HEXA/HEXB	4
713	brown	brown	GO:0034138	toll-like receptor 3 signaling pathway	4/613	16/18723	0.00151248	0.00834189	0.00629942	OAS1/PTPN22/SCIMP/UNC93B1	4
714	brown	brown	GO:0051770	positive regulation of nitric-oxide synthase biosynthetic process	4/613	16/18723	0.00151248	0.00834189	0.00629942	FCER2/IFNG/TLR2/TLR4	4
715	brown	brown	GO:0070230	positive regulation of lymphocyte apoptotic process	4/613	16/18723	0.00151248	0.00834189	0.00629942	CCL5/IL10/LGALS9/PDCD1	4
716	brown	brown	GO:0070431	nucleotide-binding oligomerization domain containing 2 signaling pathway	4/613	16/18723	0.00151248	0.00834189	0.00629942	LACC1/PTPN22/SLC15A3/TLR4	4
717	brown	brown	GO:0045622	regulation of T-helper cell differentiation	6/613	39/18723	0.0015616	0.00860077	0.00649491	CD86/HLA-DRA/HLA-DRB1/IL12RB1/NLRP3/TBX21	6
718	brown	brown	GO:0030833	regulation of actin filament polymerization	14/613	172/18723	0.00161159	0.00886377	0.00669352	ARHGAP18/ARPC1B/ARPC3/CAPG/CARMIL2/CORO1A/FMN1/GMFG/HCK/HCLS1/NCKAP1L/PYCARD/VASP/WAS	14
719	brown	brown	GO:0008347	glial cell migration	7/613	53/18723	0.00162498	0.00892498	0.00673974	CCR2/CSF1/GPR183/HEXB/P2RX4/P2RY12/TREM2	7
720	brown	brown	GO:0048873	homeostasis of number of cells within a tissue	5/613	27/18723	0.00164278	0.00899768	0.00679464	CCR2/CORO1A/CSF1/LIPA/SASH3	5
721	brown	brown	GO:0071624	positive regulation of granulocyte chemotaxis	5/613	27/18723	0.00164278	0.00899768	0.00679464	C3AR1/C5AR1/CD74/NCKAP1L/RAC2	5
722	brown	brown	GO:0032872	regulation of stress-activated MAPK cascade	15/613	192/18723	0.00167995	0.00918856	0.00693878	CARD9/CD27/CLEC7A/FCGR2B/MYD88/NCF1/PTPN22/PYCARD/RASGRP1/RASSF2/SCIMP/SIRPA/SPI1/TLR4/TREM2	15
723	brown	brown	GO:0051282	regulation of sequestering of calcium ion	11/613	118/18723	0.00170885	0.0093337	0.00704839	CCR5/CORO1A/CYBA/FASLG/LCK/LYN/MCOLN2/P2RY6/PTPN6/PTPRC/TRPM2	11
724	brown	brown	GO:0045429	positive regulation of nitric oxide biosynthetic process	6/613	40/18723	0.00178712	0.00974772	0.00736104	AIF1/CLEC7A/DDAH2/IFNG/P2RX4/TLR4	6
725	brown	brown	GO:0050688	regulation of defense response to virus	8/613	69/18723	0.00181875	0.00990655	0.00748097	DDX58/DHX58/IL12RB1/IL15/LILRB1/PTPN22/PYCARD/TSPAN32	8
726	brown	brown	GO:0048771	tissue remodeling	14/613	175/18723	0.00189627	0.0103146	0.00778909	ACVRL1/ATP6AP1/CCR2/CSF1R/CST3/IL15/INPP5D/LIPA/RAC2/RASSF2/SYK/TMEM119/TNFRSF11A/TPP1	14
727	brown	brown	GO:0030002	cellular anion homeostasis	4/613	17/18723	0.00192707	0.0104246	0.00787221	FASLG/KCNE3/SLC12A5/TBXAS1	4
728	brown	brown	GO:0055064	chloride ion homeostasis	4/613	17/18723	0.00192707	0.0104246	0.00787221	FASLG/KCNE3/SLC12A5/TBXAS1	4
729	brown	brown	GO:0055083	monovalent inorganic anion homeostasis	4/613	17/18723	0.00192707	0.0104246	0.00787221	FASLG/KCNE3/SLC12A5/TBXAS1	4
730	brown	brown	GO:0090713	immunological memory process	4/613	17/18723	0.00192707	0.0104246	0.00787221	HLA-DRA/HLA-DRB1/IL12RB1/TNFRSF14	4
731	brown	brown	GO:0002675	positive regulation of acute inflammatory response	5/613	28/18723	0.00194672	0.0104879	0.00791996	ALOX5AP/BTK/HLA-E/PIK3CG/TNFRSF11A	5
732	brown	brown	GO:0045671	negative regulation of osteoclast differentiation	5/613	28/18723	0.00194672	0.0104879	0.00791996	INPP5D/LILRB1/LILRB3/LILRB4/TLR4	5
733	brown	brown	GO:1902624	positive regulation of neutrophil migration	5/613	28/18723	0.00194672	0.0104879	0.00791996	C3AR1/C5AR1/CD74/NCKAP1L/RAC2	5
734	brown	brown	GO:0051897	positive regulation of protein kinase B signaling	11/613	120/18723	0.00195527	0.0105196	0.0079439	ARRB2/CASS4/CD28/GPX1/HCLS1/P2RX4/P2RY12/PIK3CD/PIK3CG/PIK3R5/PTPRJ	11
735	brown	brown	GO:0045921	positive regulation of exocytosis	9/613	86/18723	0.0019905	0.0106945	0.00807603	ATP6AP1/FGR/HLA-F/IFNG/ITGAM/ITGB2/LAMP1/PTAFR/SYK	9
736	brown	brown	GO:0050691	regulation of defense response to virus by host	6/613	41/18723	0.00203649	0.010912	0.00824022	DDX58/IL12RB1/IL15/LILRB1/PTPN22/PYCARD	6
737	brown	brown	GO:1904407	positive regulation of nitric oxide metabolic process	6/613	41/18723	0.00203649	0.010912	0.00824022	AIF1/CLEC7A/DDAH2/IFNG/P2RX4/TLR4	6
738	brown	brown	GO:0002455	humoral immune response mediated by circulating immunoglobulin	11/613	121/18723	0.0020889	0.0111776	0.00844081	C1QA/C1QB/C1QC/C2/C4BPB/CR1/FCER2/FCGR2B/PTPN6/PTPRC/TREM2	11
739	brown	brown	GO:0043405	regulation of MAP kinase activity	14/613	177/18723	0.00210831	0.0112662	0.0085077	CD300A/CD40/FGD2/LAX1/LYN/PIK3CG/PIK3R5/PTPN22/PTPN6/PTPRJ/RASGRP1/SYK/TLR4/TNFRSF11A	14
740	brown	brown	GO:0045860	positive regulation of protein kinase activity	24/613	386/18723	0.00212898	0.0113612	0.0085795	CASS4/CCL5/CD300A/CD4/CD40/CD86/CSF1/CSF1R/FAM20A/FCGR1A/FGD2/IFNG/LCP2/NCF1/NCKAP1L/PIK3CG/PIK3R5/PTPRC/RASGRP1/RASSF2/SYK/TLR4/TNFRSF11A/VEGFC	24
741	brown	brown	GO:0010952	positive regulation of peptidase activity	15/613	197/18723	0.00216019	0.0115123	0.00869355	CARD9/CASP1/CLEC7A/CR1/FASLG/FBLN1/GRN/LAPTM5/LCK/LGALS9/LYN/NLRC4/NLRP3/PYCARD/SYK	15
742	brown	brown	GO:0061515	myeloid cell development	8/613	71/18723	0.00218614	0.0116349	0.00878613	ATP6AP1/EVI2B/LILRB1/NCKAP1L/NRROS/PTPN6/TLR2/TYROBP	8
743	brown	brown	GO:0051208	sequestering of calcium ion	11/613	122/18723	0.00222985	0.0118515	0.00894973	CCR5/CORO1A/CYBA/FASLG/LCK/LYN/MCOLN2/P2RY6/PTPN6/PTPRC/TRPM2	11
744	brown	brown	GO:0006687	glycosphingolipid metabolic process	7/613	56/18723	0.00224731	0.0119122	0.00899557	GALC/GLB1/GM2A/HEXA/HEXB/ST3GAL5/SUMF1	7
745	brown	brown	GO:0046456	icosanoid biosynthetic process	7/613	56/18723	0.00224731	0.0119122	0.00899557	ALOX5/ALOX5AP/CD74/PRXL2B/PTGES/SYK/TBXAS1	7
746	brown	brown	GO:0072539	T-helper 17 cell differentiation	5/613	29/18723	0.00228979	0.0121211	0.00915334	BATF/IL12RB1/LY9/SLAMF6/TBX21	5
747	brown	brown	GO:0002643	regulation of tolerance induction	4/613	18/18723	0.0024141	0.012745	0.00962447	CD3E/HLA-B/LILRB2/LILRB4	4
748	brown	brown	GO:0048535	lymph node development	4/613	18/18723	0.0024141	0.012745	0.00962447	IL15/IL7R/LTB/TNFRSF11A	4
749	brown	brown	GO:0016447	somatic recombination of immunoglobulin gene segments	7/613	57/18723	0.00249105	0.0131162	0.00990476	BATF/CD28/CD40/CD40LG/IL10/PTPRC/TBX21	7
750	brown	brown	GO:0061756	leukocyte adhesion to vascular endothelial cell	7/613	57/18723	0.00249105	0.0131162	0.00990476	ALOX5/CCR2/ITGB2/ITGB7/PTAFR/SELPLG/SPN	7
751	brown	brown	GO:0046330	positive regulation of JNK cascade	9/613	89/18723	0.00252404	0.0132722	0.0100226	CARD9/CD27/FCGR2B/MYD88/NCF1/PYCARD/RASGRP1/RASSF2/TLR4	9
752	brown	brown	GO:0097696	receptor signaling pathway via STAT	14/613	181/18723	0.00259142	0.0136084	0.0102765	CCL5/CCR2/CD300A/CD40/CSF1R/HCLS1/IFNG/IL10/IL10RA/IL15/IL7R/LYN/PTPRC/STAT4	14
753	brown	brown	GO:0042088	T-helper 1 type immune response	6/613	43/18723	0.00261305	0.0137037	0.0103484	CCR2/EBI3/HLA-DRB1/IL12RB1/SPN/TLR4	6
754	brown	brown	GO:0052547	regulation of peptidase activity	27/613	461/18723	0.00270851	0.0141855	0.0107123	ADORA2A/ARRB2/BIRC3/BST2/CARD9/CASP1/CD27/CLEC7A/CR1/CST3/CST7/ECM1/FASLG/FBLN1/GPX1/GRN/LAPTM5/LCK/LGALS9/LYN/NAIP/NLRC4/NLRP3/PSMB8/PYCARD/RPS6KA1/SYK	27
755	brown	brown	GO:0046849	bone remodeling	9/613	90/18723	0.0027251	0.0142535	0.0107636	ATP6AP1/CSF1R/INPP5D/RAC2/RASSF2/SYK/TMEM119/TNFRSF11A/TPP1	9
756	brown	brown	GO:0006885	regulation of pH	9/613	91/18723	0.00293862	0.0153346	0.01158	ATP6AP1/ATP6AP2/FASLG/GRN/LACC1/RAB39A/SLAMF8/SLC9A9/TASL	9
757	brown	brown	GO:0045124	regulation of bone resorption	6/613	44/18723	0.00294343	0.0153346	0.01158	ATP6AP1/CSF1R/INPP5D/SYK/TMEM119/TNFRSF11A	6
758	brown	brown	GO:0150076	neuroinflammatory response	6/613	44/18723	0.00294343	0.0153346	0.01158	CD200R1/CST7/GRN/IFNG/PTPRC/TREM2	6
759	brown	brown	GO:0002523	leukocyte migration involved in inflammatory response	4/613	19/18723	0.00297951	0.0154411	0.0116604	ALOX5/NINJ1/NLRP3/SLAMF8	4
760	brown	brown	GO:0002902	regulation of B cell apoptotic process	4/613	19/18723	0.00297951	0.0154411	0.0116604	BTK/CD74/IL10/LYN	4
761	brown	brown	GO:0140131	positive regulation of lymphocyte chemotaxis	4/613	19/18723	0.00297951	0.0154411	0.0116604	CCL4/CCL5/CCR2/XCL2	4
762	brown	brown	GO:1903978	regulation of microglial cell activation	4/613	19/18723	0.00297951	0.0154411	0.0116604	CST7/GRN/PTPRC/TREM2	4
763	brown	brown	GO:0035306	positive regulation of dephosphorylation	7/613	59/18723	0.00303906	0.015729	0.0118779	CD300A/CD33/FCRL3/IFNG/LILRB2/PLEK/PTPRC	7
764	brown	brown	GO:0032970	regulation of actin filament-based process	24/613	397/18723	0.00305628	0.0157974	0.0119295	ABI3/ARHGAP18/ARHGDIB/ARPC1B/ARPC3/BST2/CAPG/CARMIL2/CORO1A/CSF1R/FMN1/GMFG/GPR65/HCK/HCLS1/NCKAP1L/PLEK/PYCARD/RAC2/RHOH/S100A10/TRPM2/VASP/WAS	24
765	brown	brown	GO:0022604	regulation of cell morphogenesis	20/613	309/18723	0.0030718	0.0158569	0.0119744	ARHGAP15/ARHGAP18/CASS4/CCL13/CORO1A/CSF1R/EPB41L3/FBLN1/FGD2/FGD3/FGR/FMNL1/HCK/HEXB/ITGB2/LST1/RAC2/RHOH/S100A10/SEMA4D	20
766	brown	brown	GO:0001782	B cell homeostasis	5/613	31/18723	0.0031046	0.0159845	0.0120707	CD74/GAPT/LYN/NCKAP1L/TNFSF13B	5
767	brown	brown	GO:0002230	positive regulation of defense response to virus by host	5/613	31/18723	0.0031046	0.0159845	0.0120707	DDX58/IL12RB1/LILRB1/PTPN22/PYCARD	5
768	brown	brown	GO:1903531	negative regulation of secretion by cell	12/613	147/18723	0.00329991	0.0169679	0.0128134	CCR2/CD300A/CD84/FCGR2B/HLA-F/LGALS9/LILRB1/NCKAP1L/P2RY12/SLC30A1/SPI1/UCP2	12
769	brown	brown	GO:0006809	nitric oxide biosynthetic process	8/613	76/18723	0.00336144	0.0172618	0.0130353	AIF1/CLEC7A/DDAH2/IFNG/IL10/P2RX4/SIRPA/TLR4	8
770	brown	brown	GO:0007254	JNK cascade	13/613	167/18723	0.0034355	0.0176192	0.0133052	CARD9/CD27/FCGR2B/MAP4K1/MYD88/NCF1/PTPN22/PYCARD/RASGRP1/RASSF2/SIRPA/TLR4/TLR7	13
771	brown	brown	GO:0043280	positive regulation of cysteine-type endopeptidase activity involved in apoptotic process	11/613	129/18723	0.00344685	0.0176545	0.0133319	CARD9/CASP1/CLEC7A/FASLG/LAPTM5/LCK/LGALS9/NLRC4/NLRP3/PYCARD/SYK	11
772	brown	brown	GO:0002524	hypersensitivity	3/613	10/18723	0.00352804	0.0179771	0.0135755	BTK/FCGR2B/HLA-E	3
773	brown	brown	GO:0033089	positive regulation of T cell differentiation in thymus	3/613	10/18723	0.00352804	0.0179771	0.0135755	IL7R/RASGRP1/TESPA1	3
774	brown	brown	GO:0034756	regulation of iron ion transport	3/613	10/18723	0.00352804	0.0179771	0.0135755	B2M/HFE/IFNG	3
775	brown	brown	GO:2000425	regulation of apoptotic cell clearance	3/613	10/18723	0.00352804	0.0179771	0.0135755	C2/CD300LF/TREM2	3
776	brown	brown	GO:0030865	cortical cytoskeleton organization	7/613	61/18723	0.00367477	0.0187006	0.0141219	EPB41L3/FMNL1/LCP1/NCKAP1L/PLEK/RAC2/RHOH	7
777	brown	brown	GO:0060249	anatomical structure homeostasis	20/613	314/18723	0.00368056	0.018706	0.0141259	ATP6AP1/B2M/CCR2/CLN8/CORO1A/CSF1/CSF1R/GAA/INPP5D/LIPA/LYZ/OAS1/P2RX4/RAC2/SASH3/SYK/TLR4/TMEM119/TNFRSF11A/TPP1	20
778	brown	brown	GO:0045851	pH reduction	6/613	46/18723	0.00369658	0.0187633	0.0141692	ATP6AP1/ATP6AP2/FASLG/GRN/RAB39A/SLAMF8	6
779	brown	brown	GO:1902905	positive regulation of supramolecular fiber organization	15/613	209/18723	0.00379149	0.0192203	0.0145143	ARPC1B/ARPC3/CARMIL2/CORO1A/FMN1/GMFG/GPR65/GPX1/HCK/NCKAP1L/PLEK/PYCARD/S100A10/VASP/WAS	15
780	brown	brown	GO:0046578	regulation of Ras protein signal transduction	14/613	189/18723	0.00383199	0.0194007	0.0146505	ARHGDIB/CSF1/CYTH4/GPR174/GPR18/GPR65/LPAR6/P2RY10/P2RY8/PIK3CG/PSD4/RASAL3/RASGRP1/RASGRP4	14
781	brown	brown	GO:0007259	receptor signaling pathway via JAK-STAT	13/613	170/18723	0.00399877	0.0202191	0.0152686	CCL5/CCR2/CD300A/CD40/CSF1R/HCLS1/IFNG/IL10/IL10RA/IL15/LYN/PTPRC/STAT4	13
782	brown	brown	GO:0055067	monovalent inorganic cation homeostasis	12/613	151/18723	0.00410191	0.0207141	0.0156424	ADORA2A/ATP6AP1/ATP6AP2/COMT/FASLG/GRN/LACC1/RAB39A/SLAMF8/SLC12A5/SLC9A9/TASL	12
783	brown	brown	GO:0050901	leukocyte tethering or rolling	5/613	33/18723	0.0041099	0.020728	0.0156528	CCR2/ITGB7/PTAFR/SELPLG/SPN	5
784	brown	brown	GO:0043270	positive regulation of ion transport	18/613	275/18723	0.00430485	0.0216835	0.0163744	ADORA2A/ARRB2/CCL4/CCL5/CCR1/CCR2/CTSS/FGF14/IFNG/KCNE3/LILRA2/P2RX4/P2RY12/P2RY6/PTAFR/PTGES/TNFRSF11A/TREM2	18
785	brown	brown	GO:0031589	cell-substrate adhesion	22/613	363/18723	0.00432835	0.0217538	0.0164275	ACVRL1/CASS4/CD3E/CD96/CORO1A/CSF1/ECM2/FBLN1/FBLN2/FERMT3/FMN1/ITGAL/ITGB2/ITGB7/LPXN/LYVE1/MYO1G/PARVG/PTPRJ/RAC2/S100A10/SIGLEC1	22
786	brown	brown	GO:0046328	regulation of JNK cascade	11/613	133/18723	0.00435137	0.0217538	0.0164275	CARD9/CD27/FCGR2B/MYD88/NCF1/PTPN22/PYCARD/RASGRP1/RASSF2/SIRPA/TLR4	11
787	brown	brown	GO:0030449	regulation of complement activation	4/613	21/18723	0.00436839	0.0217538	0.0164275	C4BPB/CR1/TREM2/VSIG4	4
788	brown	brown	GO:0032303	regulation of icosanoid secretion	4/613	21/18723	0.00436839	0.0217538	0.0164275	P2RX4/PTGES/SYK/TNFRSF11A	4
789	brown	brown	GO:0032516	positive regulation of phosphoprotein phosphatase activity	4/613	21/18723	0.00436839	0.0217538	0.0164275	CD300A/CD33/FCRL3/PTPRC	4
790	brown	brown	GO:0046514	ceramide catabolic process	4/613	21/18723	0.00436839	0.0217538	0.0164275	GALC/GM2A/HEXA/HEXB	4
791	brown	brown	GO:0051767	nitric-oxide synthase biosynthetic process	4/613	21/18723	0.00436839	0.0217538	0.0164275	FCER2/IFNG/TLR2/TLR4	4
792	brown	brown	GO:0051769	regulation of nitric-oxide synthase biosynthetic process	4/613	21/18723	0.00436839	0.0217538	0.0164275	FCER2/IFNG/TLR2/TLR4	4
793	brown	brown	GO:0090026	positive regulation of monocyte chemotaxis	4/613	21/18723	0.00436839	0.0217538	0.0164275	AIF1/CCL5/CCR1/CCR2	4
794	brown	brown	GO:0043547	positive regulation of GTPase activity	17/613	255/18723	0.00453672	0.0225636	0.017039	ADAP2/ARAP2/ARHGAP45/CCL13/CCL4/CCL5/CD40/DOCK8/GPR65/RASGRP1/RGS1/RGS10/S100A10/SEMA4D/TBC1D10C/VAV1/XCL2	17
795	brown	brown	GO:0039528	cytoplasmic pattern recognition receptor signaling pathway in response to virus	5/613	34/18723	0.00469105	0.022994	0.017364	BIRC3/DDX58/DHX58/IFIH1/RNF135	5
796	brown	brown	GO:0001787	natural killer cell proliferation	3/613	11/18723	0.00473388	0.022994	0.017364	HLA-E/IL15/PTPN22	3
797	brown	brown	GO:0002645	positive regulation of tolerance induction	3/613	11/18723	0.00473388	0.022994	0.017364	CD3E/LILRB2/LILRB4	3
798	brown	brown	GO:0002732	positive regulation of dendritic cell cytokine production	3/613	11/18723	0.00473388	0.022994	0.017364	CLEC7A/DDX58/SCIMP	3
799	brown	brown	GO:0009313	oligosaccharide catabolic process	3/613	11/18723	0.00473388	0.022994	0.017364	GM2A/HEXB/MANBA	3
800	brown	brown	GO:0032308	positive regulation of prostaglandin secretion	3/613	11/18723	0.00473388	0.022994	0.017364	P2RX4/PTGES/TNFRSF11A	3
801	brown	brown	GO:0032493	response to bacterial lipoprotein	3/613	11/18723	0.00473388	0.022994	0.017364	CD14/TLR1/TLR2	3
802	brown	brown	GO:0033632	regulation of cell-cell adhesion mediated by integrin	3/613	11/18723	0.00473388	0.022994	0.017364	CCL5/CD3E/FERMT3	3
803	brown	brown	GO:0042167	heme catabolic process	3/613	11/18723	0.00473388	0.022994	0.017364	BLVRA/BLVRB/SLCO2B1	3
804	brown	brown	GO:0046149	pigment catabolic process	3/613	11/18723	0.00473388	0.022994	0.017364	BLVRA/BLVRB/SLCO2B1	3
805	brown	brown	GO:0048102	autophagic cell death	3/613	11/18723	0.00473388	0.022994	0.017364	LAMP1/LAPTM5/TREM2	3
806	brown	brown	GO:0051132	NK T cell activation	3/613	11/18723	0.00473388	0.022994	0.017364	CD300A/IL15/RASAL3	3
807	brown	brown	GO:0071609	chemokine (C-C motif) ligand 5 production	3/613	11/18723	0.00473388	0.022994	0.017364	IL10/MCOLN2/SIRPA	3
808	brown	brown	GO:0071649	regulation of chemokine (C-C motif) ligand 5 production	3/613	11/18723	0.00473388	0.022994	0.017364	IL10/MCOLN2/SIRPA	3
809	brown	brown	GO:0097048	dendritic cell apoptotic process	3/613	11/18723	0.00473388	0.022994	0.017364	LGALS9/LILRB1/LYN	3
810	brown	brown	GO:1900227	positive regulation of NLRP3 inflammasome complex assembly	3/613	11/18723	0.00473388	0.022994	0.017364	GBP5/MYD88/TLR4	3
811	brown	brown	GO:1903265	positive regulation of tumor necrosis factor-mediated signaling pathway	3/613	11/18723	0.00473388	0.022994	0.017364	CASP1/CASP4/LAPTM5	3
812	brown	brown	GO:2000343	positive regulation of chemokine (C-X-C motif) ligand 2 production	3/613	11/18723	0.00473388	0.022994	0.017364	CD74/MCOLN2/TLR4	3
813	brown	brown	GO:2000668	regulation of dendritic cell apoptotic process	3/613	11/18723	0.00473388	0.022994	0.017364	LGALS9/LILRB1/LYN	3
814	brown	brown	GO:0021782	glial cell development	10/613	116/18723	0.00479382	0.0232565	0.0175623	ADORA2A/C1QA/C5AR1/GRN/IFNG/LYN/NRROS/TLR2/TLR4/TREM2	10
815	brown	brown	GO:0006665	sphingolipid metabolic process	12/613	155/18723	0.00505336	0.0244856	0.0184904	CERKL/CLN8/GALC/GLB1/GM2A/HEXA/HEXB/NAAA/PLA2G15/PSAP/ST3GAL5/SUMF1	12
816	brown	brown	GO:0032692	negative regulation of interleukin-1 production	6/613	49/18723	0.00508218	0.024595	0.018573	ARRB2/CD33/IL10/LILRB4/NLRP3/TREM2	6
817	brown	brown	GO:0040013	negative regulation of locomotion	23/613	391/18723	0.00512668	0.02478	0.0187127	ACVRL1/ADORA2A/AIF1/ALOX15B/ARHGAP4/ARHGDIB/BST2/C5AR2/CD200R1/CD300A/CD74/FBLN1/GPR18/IFITM1/KLRC4-KLRK1/KLRK1/PODN/PTPRJ/SEMA4D/SLAMF8/SP100/TMIGD3/WAS	23
818	brown	brown	GO:0032693	negative regulation of interleukin-10 production	4/613	22/18723	0.00520284	0.0251174	0.0189675	FCGR2B/LILRB1/LILRB4/TYROBP	4
819	brown	brown	GO:0006691	leukotriene metabolic process	5/613	35/18723	0.00532825	0.0256914	0.019401	ALOX5/ALOX5AP/DPEP2/SYK/TLR2	5
820	brown	brown	GO:0072593	reactive oxygen species metabolic process	16/613	239/18723	0.00557132	0.0268307	0.0202613	ALOX5/CLEC7A/CYBA/CYBB/GPX1/ITGAM/ITGB2/NCF1/NCF2/NCF4/NRROS/RAC2/SYK/TLR4/TYROBP/VAV1	16
821	brown	brown	GO:0002562	somatic diversification of immune receptors via germline recombination within a single locus	7/613	66/18723	0.0057045	0.0273719	0.02067	BATF/CD28/CD40/CD40LG/IL10/PTPRC/TBX21	7
822	brown	brown	GO:0016444	somatic cell DNA recombination	7/613	66/18723	0.0057045	0.0273719	0.02067	BATF/CD28/CD40/CD40LG/IL10/PTPRC/TBX21	7
823	brown	brown	GO:0050922	negative regulation of chemotaxis	7/613	66/18723	0.0057045	0.0273719	0.02067	AIF1/C5AR2/GPR18/KLRC4-KLRK1/KLRK1/SEMA4D/SLAMF8	7
824	brown	brown	GO:0032273	positive regulation of protein polymerization	11/613	138/18723	0.00573694	0.0274942	0.0207623	ARPC1B/ARPC3/CARMIL2/CORO1A/FMN1/GMFG/HCK/NCKAP1L/PYCARD/VASP/WAS	11
825	brown	brown	GO:0045191	regulation of isotype switching	5/613	36/18723	0.00602427	0.0288362	0.0217758	CD28/CD40/IL10/PTPRC/TBX21	5
826	brown	brown	GO:0003081	regulation of systemic arterial blood pressure by renin-angiotensin	4/613	23/18723	0.00613757	0.0288888	0.0218155	ATP6AP2/CTSZ/CYBA/PCSK5	4
827	brown	brown	GO:0006929	substrate-dependent cell migration	4/613	23/18723	0.00613757	0.0288888	0.0218155	P2RY12/PTPRC/SHTN1/VEGFC	4
828	brown	brown	GO:0072677	eosinophil migration	4/613	23/18723	0.00613757	0.0288888	0.0218155	CCL13/CCL4/CCL5/CD300A	4
829	brown	brown	GO:0010950	positive regulation of endopeptidase activity	13/613	179/18723	0.0061493	0.0288888	0.0218155	CARD9/CASP1/CLEC7A/CR1/FASLG/LAPTM5/LCK/LGALS9/LYN/NLRC4/NLRP3/PYCARD/SYK	13
830	brown	brown	GO:0002863	positive regulation of inflammatory response to antigenic stimulus	3/613	12/18723	0.00615963	0.0288888	0.0218155	BTK/CD28/HLA-E	3
831	brown	brown	GO:0006787	porphyrin-containing compound catabolic process	3/613	12/18723	0.00615963	0.0288888	0.0218155	BLVRA/BLVRB/SLCO2B1	3
832	brown	brown	GO:0032306	regulation of prostaglandin secretion	3/613	12/18723	0.00615963	0.0288888	0.0218155	P2RX4/PTGES/TNFRSF11A	3
833	brown	brown	GO:0033015	tetrapyrrole catabolic process	3/613	12/18723	0.00615963	0.0288888	0.0218155	BLVRA/BLVRB/SLCO2B1	3
834	brown	brown	GO:0034145	positive regulation of toll-like receptor 4 signaling pathway	3/613	12/18723	0.00615963	0.0288888	0.0218155	IFI35/NINJ1/PTPN22	3
835	brown	brown	GO:0042117	monocyte activation	3/613	12/18723	0.00615963	0.0288888	0.0218155	CD33/CSF1/LILRB4	3
836	brown	brown	GO:0043380	regulation of memory T cell differentiation	3/613	12/18723	0.00615963	0.0288888	0.0218155	HLA-DRA/HLA-DRB1/IL12RB1	3
837	brown	brown	GO:0045916	negative regulation of complement activation	3/613	12/18723	0.00615963	0.0288888	0.0218155	C4BPB/CR1/VSIG4	3
838	brown	brown	GO:0061517	macrophage proliferation	3/613	12/18723	0.00615963	0.0288888	0.0218155	CSF1/CSF1R/TREM2	3
839	brown	brown	GO:0140052	cellular response to oxidised low-density lipoprotein particle stimulus	3/613	12/18723	0.00615963	0.0288888	0.0218155	MYD88/TLR4/TREM2	3
840	brown	brown	GO:0140289	protein mono-ADP-ribosylation	3/613	12/18723	0.00615963	0.0288888	0.0218155	PARP15/PARP4/PARP8	3
841	brown	brown	GO:2000508	regulation of dendritic cell chemotaxis	3/613	12/18723	0.00615963	0.0288888	0.0218155	LGALS9/SLAMF8/SPI1	3
842	brown	brown	GO:2001204	regulation of osteoclast development	3/613	12/18723	0.00615963	0.0288888	0.0218155	ATP6AP1/LILRB1/TYROBP	3
843	brown	brown	GO:0016445	somatic diversification of immunoglobulins	7/613	67/18723	0.00619481	0.0289226	0.021841	BATF/CD28/CD40/CD40LG/IL10/PTPRC/TBX21	7
844	brown	brown	GO:0043124	negative regulation of I-kappaB kinase/NF-kappaB signaling	6/613	51/18723	0.00619601	0.0289226	0.021841	LILRB4/NLRC3/PPM1N/PYCARD/RHOH/TREM2	6
845	brown	brown	GO:0046850	regulation of bone remodeling	6/613	51/18723	0.00619601	0.0289226	0.021841	ATP6AP1/CSF1R/INPP5D/SYK/TMEM119/TNFRSF11A	6
846	brown	brown	GO:0010921	regulation of phosphatase activity	8/613	84/18723	0.00619613	0.0289226	0.021841	CD300A/CD33/FCRL3/IFNG/NCKAP1L/PLEK/PTPRC/SEMA4D	8
847	brown	brown	GO:0060402	calcium ion transport into cytosol	12/613	160/18723	0.00648147	0.0302188	0.0228199	CCR5/CORO1A/CYBA/FASLG/LCK/LYN/MCOLN2/P2RX4/P2RY6/PTPN6/PTPRC/TRPM2	12
848	brown	brown	GO:0030004	cellular monovalent inorganic cation homeostasis	9/613	103/18723	0.00667402	0.0310799	0.0234701	ATP6AP1/ATP6AP2/FASLG/GRN/LACC1/RAB39A/SLAMF8/SLC9A9/TASL	9
849	brown	brown	GO:0051051	negative regulation of transport	26/613	470/18723	0.0067099	0.031201	0.0235616	ANO9/BST2/CCR2/CD300A/CD300LF/CD33/CD74/CD84/COMT/CORO1A/FCGR2B/HLA-F/KCNE3/LGALS9/LILRB1/LILRB2/NCKAP1L/P2RY12/SIRPA/SLC30A1/SP100/SPI1/TIFAB/TLR2/TRAT1/UCP2	26
850	brown	brown	GO:0042531	positive regulation of tyrosine phosphorylation of STAT protein	7/613	68/18723	0.00671584	0.031201	0.0235616	CCL5/CD40/CSF1R/HCLS1/IFNG/IL15/LYN	7
851	brown	brown	GO:0045766	positive regulation of angiogenesis	13/613	181/18723	0.00673378	0.0312109	0.0235691	ACVRL1/C3AR1/C5AR1/CD40/CYBB/ECM1/GRN/IL10/ITGAX/NINJ1/PIK3CD/SLC39A12/VEGFC	13
852	brown	brown	GO:1904018	positive regulation of vasculature development	13/613	181/18723	0.00673378	0.0312109	0.0235691	ACVRL1/C3AR1/C5AR1/CD40/CYBB/ECM1/GRN/IL10/ITGAX/NINJ1/PIK3CD/SLC39A12/VEGFC	13
853	brown	brown	GO:0045010	actin nucleation	6/613	52/18723	0.00681498	0.0315502	0.0238253	ARPC1B/ARPC3/CORO1A/FMN1/GMFG/WAS	6
854	brown	brown	GO:0097553	calcium ion transmembrane import into cytosol	11/613	142/18723	0.00707787	0.0327289	0.0247154	CCR5/CORO1A/CYBA/FASLG/LCK/LYN/MCOLN2/P2RY6/PTPN6/PTPRC/TRPM2	11
855	brown	brown	GO:0034103	regulation of tissue remodeling	8/613	86/18723	0.00712714	0.0328798	0.0248293	ATP6AP1/CSF1R/CST3/IL15/INPP5D/SYK/TMEM119/TNFRSF11A	8
856	brown	brown	GO:2000117	negative regulation of cysteine-type endopeptidase activity	8/613	86/18723	0.00712714	0.0328798	0.0248293	ADORA2A/ARRB2/BIRC3/CD27/CST7/GPX1/NAIP/RPS6KA1	8
857	brown	brown	GO:0001779	natural killer cell differentiation	4/613	24/18723	0.00717751	0.0328816	0.0248307	IL15/PIK3CD/PTPRC/RASGRP1	4
858	brown	brown	GO:0001783	B cell apoptotic process	4/613	24/18723	0.00717751	0.0328816	0.0248307	BTK/CD74/IL10/LYN	4
859	brown	brown	GO:0002438	acute inflammatory response to antigenic stimulus	4/613	24/18723	0.00717751	0.0328816	0.0248307	BTK/CD6/FCGR2B/HLA-E	4
860	brown	brown	GO:0002726	positive regulation of T cell cytokine production	4/613	24/18723	0.00717751	0.0328816	0.0248307	B2M/HLA-A/NLRP3/SASH3	4
861	brown	brown	GO:0035458	cellular response to interferon-beta	4/613	24/18723	0.00717751	0.0328816	0.0248307	IFITM2/MNDA/OAS1/PYHIN1	4
862	brown	brown	GO:0071676	negative regulation of mononuclear cell migration	4/613	24/18723	0.00717751	0.0328816	0.0248307	CD200R1/KLRC4-KLRK1/KLRK1/SLAMF8	4
863	brown	brown	GO:0008037	cell recognition	15/613	225/18723	0.00740869	0.0339014	0.0256008	C4BPB/CD209/CD226/CD5/CD6/CLEC7A/DOCK2/DOCK8/EMB/FOLR2/NCR3/PRF1/ROBO3/SPON2/TREM2	15
864	brown	brown	GO:0051495	positive regulation of cytoskeleton organization	15/613	226/18723	0.00770415	0.0352126	0.026591	ARPC1B/ARPC3/CARMIL2/CORO1A/FMN1/GMFG/GPR65/HCK/HCLS1/NCKAP1L/PLEK/PYCARD/S100A10/VASP/WAS	15
865	brown	brown	GO:2000146	negative regulation of cell motility	21/613	359/18723	0.00773741	0.0353095	0.0266641	ACVRL1/AIF1/ALOX15B/ARHGAP4/ARHGDIB/BST2/C5AR2/CD200R1/CD300A/CD74/FBLN1/GPR18/IFITM1/KLRC4-KLRK1/KLRK1/PODN/PTPRJ/SLAMF8/SP100/TMIGD3/WAS	21
866	brown	brown	GO:0002551	mast cell chemotaxis	3/613	13/18723	0.00781476	0.0353095	0.0266641	PIK3CD/RAC2/VEGFC	3
867	brown	brown	GO:0002638	negative regulation of immunoglobulin production	3/613	13/18723	0.00781476	0.0353095	0.0266641	CR1/FCGR2B/FCRL3	3
868	brown	brown	GO:0032905	transforming growth factor beta1 production	3/613	13/18723	0.00781476	0.0353095	0.0266641	ATP6AP2/NRROS/TYROBP	3
869	brown	brown	GO:0042362	fat-soluble vitamin biosynthetic process	3/613	13/18723	0.00781476	0.0353095	0.0266641	GFI1/IFNG/PLTP	3
870	brown	brown	GO:0043379	memory T cell differentiation	3/613	13/18723	0.00781476	0.0353095	0.0266641	HLA-DRA/HLA-DRB1/IL12RB1	3
871	brown	brown	GO:0070234	positive regulation of T cell apoptotic process	3/613	13/18723	0.00781476	0.0353095	0.0266641	CCL5/LGALS9/PDCD1	3
872	brown	brown	GO:0070486	leukocyte aggregation	3/613	13/18723	0.00781476	0.0353095	0.0266641	RAC2/SEMA4D/ZAP70	3
873	brown	brown	GO:0072672	neutrophil extravasation	3/613	13/18723	0.00781476	0.0353095	0.0266641	JAML/PIK3CD/PIK3CG	3
874	brown	brown	GO:1900121	negative regulation of receptor binding	3/613	13/18723	0.00781476	0.0353095	0.0266641	B2M/HFE/IL10	3
875	brown	brown	GO:0032535	regulation of cellular component size	22/613	383/18723	0.00797987	0.0360143	0.0271964	ARHGAP18/ARHGAP4/ARPC1B/ARPC3/CAPG/CARMIL2/CLN8/CORO1A/FMN1/GMFG/HCK/HCLS1/IL7R/NCKAP1L/PLEK/PYCARD/SEMA4D/SHTN1/SLC12A5/VASP/VAV1/WAS	22
876	brown	brown	GO:0046777	protein autophosphorylation	15/613	227/18723	0.00800895	0.0361043	0.0272643	BTK/CSF1R/FGR/HCK/ITK/LYN/MAP4K1/NEK6/PTPRC/RASSF2/SYK/TEC/TXK/VEGFC/ZAP70	15
877	brown	brown	GO:0043433	negative regulation of DNA-binding transcription factor activity	13/613	185/18723	0.00803469	0.036179	0.0273207	ARRB2/CMKLR1/EOMES/GFI1/IL10/NFKBIE/NLRC3/NLRP3/PYCARD/SP100/SPI1/TMIGD3/TRIM21	13
878	brown	brown	GO:0031579	membrane raft organization	4/613	25/18723	0.0083273	0.0373687	0.0282192	CD2/DOCK2/PTPRC/S100A10	4
879	brown	brown	GO:0140448	signaling receptor ligand precursor processing	4/613	25/18723	0.0083273	0.0373687	0.0282192	ATP6AP2/CASP1/CTSZ/PCSK5	4
880	brown	brown	GO:1904996	positive regulation of leukocyte adhesion to vascular endothelial cell	4/613	25/18723	0.0083273	0.0373687	0.0282192	ALOX5/CCR2/ITGB2/PTAFR	4
881	brown	brown	GO:0052548	regulation of endopeptidase activity	24/613	432/18723	0.0085412	0.0382851	0.0289112	ADORA2A/ARRB2/BIRC3/BST2/CARD9/CASP1/CD27/CLEC7A/CR1/CST3/CST7/FASLG/GPX1/LAPTM5/LCK/LGALS9/LYN/NAIP/NLRC4/NLRP3/PSMB8/PYCARD/RPS6KA1/SYK	24
882	brown	brown	GO:0045638	negative regulation of myeloid cell differentiation	8/613	90/18723	0.00930114	0.0416261	0.0314341	C1QC/GPR171/INPP5D/LILRB1/LILRB3/LILRB4/LYN/TLR4	8
883	brown	brown	GO:0051258	protein polymerization	18/613	297/18723	0.00930762	0.0416261	0.0314341	AIF1/ARHGAP18/ARPC1B/ARPC3/CAPG/CARMIL2/CORO1A/FMN1/GMFG/HCK/HCLS1/NCKAP1L/PSTPIP1/PYCARD/RNF135/SLC39A12/VASP/WAS	18
884	brown	brown	GO:0030866	cortical actin cytoskeleton organization	5/613	40/18723	0.00944992	0.0420719	0.0317708	EPB41L3/FMNL1/LCP1/NCKAP1L/PLEK	5
885	brown	brown	GO:0055081	anion homeostasis	5/613	40/18723	0.00944992	0.0420719	0.0317708	CYB561D2/FASLG/KCNE3/SLC12A5/TBXAS1	5
886	brown	brown	GO:0150077	regulation of neuroinflammatory response	5/613	40/18723	0.00944992	0.0420719	0.0317708	CD200R1/CST7/GRN/PTPRC/TREM2	5
887	brown	brown	GO:1901223	negative regulation of NIK/NF-kappaB signaling	5/613	40/18723	0.00944992	0.0420719	0.0317708	IFI35/NLRC3/NLRP3/RASSF2/SPI1	5
888	brown	brown	GO:2001056	positive regulation of cysteine-type endopeptidase activity	11/613	148/18723	0.00953423	0.0423994	0.0320181	CARD9/CASP1/CLEC7A/FASLG/LAPTM5/LCK/LGALS9/NLRC4/NLRP3/PYCARD/SYK	11
889	brown	brown	GO:0001573	ganglioside metabolic process	4/613	26/18723	0.00959132	0.0425574	0.0321375	GM2A/HEXA/HEXB/ST3GAL5	4
890	brown	brown	GO:0002418	immune response to tumor cell	4/613	26/18723	0.00959132	0.0425574	0.0321375	CD226/HLA-A/HLA-DRB1/PRF1	4
891	brown	brown	GO:0002475	antigen processing and presentation via MHC class Ib	3/613	14/18723	0.00970704	0.0428303	0.0323435	B2M/HLA-E/HLA-F	3
892	brown	brown	GO:0002756	MyD88-independent toll-like receptor signaling pathway	3/613	14/18723	0.00970704	0.0428303	0.0323435	CD300LF/CD40/TLR4	3
893	brown	brown	GO:0002864	regulation of acute inflammatory response to antigenic stimulus	3/613	14/18723	0.00970704	0.0428303	0.0323435	BTK/FCGR2B/HLA-E	3
894	brown	brown	GO:0090715	immunological memory formation process	3/613	14/18723	0.00970704	0.0428303	0.0323435	HLA-DRA/HLA-DRB1/IL12RB1	3
895	brown	brown	GO:0097531	mast cell migration	3/613	14/18723	0.00970704	0.0428303	0.0323435	PIK3CD/RAC2/VEGFC	3
896	brown	brown	GO:0051656	establishment of organelle localization	22/613	390/18723	0.0097379	0.0428935	0.0323912	ADGRE2/ATP6AP1/BTK/CD300A/CD84/FGR/LAMP1/LAT2/LGALS9/LYN/MILR1/MREG/MYO1F/MYO1G/MYO7A/NEFH/PIK3CD/PIK3CG/RAC2/RASGRP1/SEPTIN1/SYK	22
897	brown	brown	GO:0031529	ruffle organization	6/613	56/18723	0.00974308	0.0428935	0.0323912	ABI3/AIF1/CARMIL2/CSF1R/P2RY12/PLEK	6
898	brown	brown	GO:0051271	negative regulation of cellular component movement	21/613	367/18723	0.00979528	0.0430752	0.0325284	ACVRL1/AIF1/ALOX15B/ARHGAP4/ARHGDIB/BST2/C5AR2/CD200R1/CD300A/CD74/FBLN1/GPR18/IFITM1/KLRC4-KLRK1/KLRK1/PODN/PTPRJ/SLAMF8/SP100/TMIGD3/WAS	21
899	brown	brown	GO:0007160	cell-matrix adhesion	15/613	233/18723	0.0100451	0.0440756	0.0332839	ACVRL1/CD3E/CD96/CSF1/ECM2/FERMT3/FMN1/ITGAL/ITGB2/ITGB7/LYVE1/PARVG/PTPRJ/S100A10/SIGLEC1	15
900	brown	brown	GO:0032271	regulation of protein polymerization	15/613	233/18723	0.0100451	0.0440756	0.0332839	ARHGAP18/ARPC1B/ARPC3/CAPG/CARMIL2/CORO1A/FMN1/GMFG/HCK/HCLS1/NCKAP1L/PYCARD/SLC39A12/VASP/WAS	15
901	brown	brown	GO:0110053	regulation of actin filament organization	17/613	278/18723	0.0103962	0.0455654	0.034409	ARHGAP18/ARPC1B/ARPC3/CAPG/CARMIL2/CORO1A/FMN1/GMFG/GPR65/HCK/HCLS1/NCKAP1L/PLEK/PYCARD/S100A10/VASP/WAS	17
902	brown	brown	GO:0051289	protein homotetramerization	6/613	57/18723	0.0105963	0.046391	0.0350323	ALDH1A3/B2M/GBP5/PKD2L1/TRPM2/VASP	6
903	brown	brown	GO:0039529	RIG-I signaling pathway	4/613	27/18723	0.0109737	0.0478312	0.0361199	BIRC3/DDX58/DHX58/RNF135	4
904	brown	brown	GO:0045830	positive regulation of isotype switching	4/613	27/18723	0.0109737	0.0478312	0.0361199	CD28/CD40/PTPRC/TBX21	4
905	brown	brown	GO:0060333	interferon-gamma-mediated signaling pathway	4/613	27/18723	0.0109737	0.0478312	0.0361199	HCK/IFNG/SP100/TXK	4
906	brown	brown	GO:1903203	regulation of oxidative stress-induced neuron death	4/613	27/18723	0.0109737	0.0478312	0.0361199	IL10/TLR4/TREM2/TRPM2	4
907	brown	brown	GO:0051651	maintenance of location in cell	14/613	214/18723	0.0110748	0.0482186	0.0364125	CCR5/CD4/CORO1A/CYBA/FASLG/GAA/LCK/LYN/MCOLN2/P2RY6/PTPN6/PTPRC/SP100/TRPM2	14
908	brown	brown	GO:0051453	regulation of intracellular pH	7/613	75/18723	0.0113179	0.0491689	0.0371301	ATP6AP2/FASLG/GRN/RAB39A/SLAMF8/SLC9A9/TASL	7
909	brown	brown	GO:2001259	positive regulation of cation channel activity	7/613	75/18723	0.0113179	0.0491689	0.0371301	CCR2/CTSS/FGF14/IFNG/KCNE3/P2RY6/TREM2	7
910	pink	pink	GO:0009060	aerobic respiration	31/171	189/18723	3.58542e-30	3.32464e-27	2.88381e-27	ACO1/ACO2/ATP5F1B/ATP5PB/CAT/CS/CYC1/DHTKD1/DLAT/DLD/DLST/DNAJC15/FH/GHITM/MDH2/MLXIPL/NDUFA9/NDUFAF1/NDUFS1/NDUFS2/NIPSNAP2/NNT/OGDH/PDHA1/PDHB/SDHA/SDHB/SDHC/SUCLA2/UQCRC1/UQCRC2	31
911	pink	pink	GO:0045333	cellular respiration	33/171	230/18723	4.07681e-30	3.32464e-27	2.88381e-27	ACO1/ACO2/ATP5F1B/ATP5PB/CAT/CS/CYC1/DHTKD1/DLAT/DLD/DLST/DNAJC15/ETFDH/FH/GHITM/MDH2/MLXIPL/NDUFA9/NDUFAF1/NDUFS1/NDUFS2/NIPSNAP2/NNT/OGDH/PDHA1/PDHB/SDHA/SDHB/SDHC/SUCLA2/UQCRC1/UQCRC2/UQCRFS1	33
912	pink	pink	GO:0015980	energy derivation by oxidation of organic compounds	35/171	318/18723	7.23879e-28	3.93549e-25	3.41366e-25	ACO1/ACO2/ATP5F1B/ATP5PB/CAT/CS/CYC1/DHTKD1/DLAT/DLD/DLST/DNAJC15/ETFDH/FH/GHITM/MDH2/MLXIPL/NDUFA9/NDUFAF1/NDUFS1/NDUFS2/NIPSNAP2/NNT/OGDH/PDHA1/PDHB/SDHA/SDHB/SDHC/SORBS1/SUCLA2/UGP2/UQCRC1/UQCRC2/UQCRFS1	35
913	pink	pink	GO:0006091	generation of precursor metabolites and energy	40/171	490/18723	8.28408e-27	3.37783e-24	2.92995e-24	ACO1/ACO2/ACOX1/ACSS2/ATP5F1B/ATP5PB/CAT/CS/CYC1/DHTKD1/DLAT/DLD/DLST/DNAJC15/ETFA/ETFDH/FECH/FH/GHITM/MDH2/MLXIPL/NDUFA9/NDUFAF1/NDUFS1/NDUFS2/NIPSNAP2/NNT/OGDH/PDHA1/PDHB/PGM1/SDHA/SDHB/SDHC/SORBS1/SUCLA2/UGP2/UQCRC1/UQCRC2/UQCRFS1	40
914	pink	pink	GO:0006099	tricarboxylic acid cycle	16/171	30/18723	1.49047e-25	4.8619e-23	4.21724e-23	ACO1/ACO2/CS/DHTKD1/DLAT/DLST/FH/MDH2/NNT/OGDH/PDHA1/PDHB/SDHA/SDHB/SDHC/SUCLA2	16
915	pink	pink	GO:0046395	carboxylic acid catabolic process	26/171	236/18723	7.87978e-21	2.14199e-18	1.85797e-18	ACACB/ACOX1/AIG1/ALDH1L1/BCKDHB/CPT2/CRAT/DECR1/DLST/ECHDC1/ETFA/ETFDH/FAH/GCDH/GPT2/HADH/HADHA/HADHB/MCCC1/MCCC2/MLYCD/MTHFS/PCCB/PLIN5/SCP2/SHMT1	26
916	pink	pink	GO:0016054	organic acid catabolic process	26/171	240/18723	1.21311e-20	2.82656e-18	2.45177e-18	ACACB/ACOX1/AIG1/ALDH1L1/BCKDHB/CPT2/CRAT/DECR1/DLST/ECHDC1/ETFA/ETFDH/FAH/GCDH/GPT2/HADH/HADHA/HADHB/MCCC1/MCCC2/MLYCD/MTHFS/PCCB/PLIN5/SCP2/SHMT1	26
917	pink	pink	GO:0006790	sulfur compound metabolic process	28/171	339/18723	5.56896e-19	1.13537e-16	9.84827e-17	ACACB/ACOT2/ACSL1/ACSM5/ACSS2/BTD/DLAT/DLD/DLST/GCDH/GCLC/GHR/GLRX5/HAGH/ISCA1/MCCC1/MLYCD/MMUT/MPC2/NFU1/OGDH/OPLAH/PDHA1/PDHB/PDHX/PPCS/SLC25A10/SUCLA2	28
918	pink	pink	GO:0033865	nucleoside bisphosphate metabolic process	19/171	128/18723	6.01096e-18	8.91261e-16	7.73084e-16	ACACB/ACOT2/ACSL1/ACSM5/ACSS2/DLAT/DLD/DLST/GCDH/MCCC2/MLYCD/MPC2/OGDH/PDHA1/PDHB/PDHX/PPCS/SLC25A16/SUCLA2	19
919	pink	pink	GO:0033875	ribonucleoside bisphosphate metabolic process	19/171	128/18723	6.01096e-18	8.91261e-16	7.73084e-16	ACACB/ACOT2/ACSL1/ACSM5/ACSS2/DLAT/DLD/DLST/GCDH/MCCC2/MLYCD/MPC2/OGDH/PDHA1/PDHB/PDHX/PPCS/SLC25A16/SUCLA2	19
920	pink	pink	GO:0034032	purine nucleoside bisphosphate metabolic process	19/171	128/18723	6.01096e-18	8.91261e-16	7.73084e-16	ACACB/ACOT2/ACSL1/ACSM5/ACSS2/DLAT/DLD/DLST/GCDH/MCCC2/MLYCD/MPC2/OGDH/PDHA1/PDHB/PDHX/PPCS/SLC25A16/SUCLA2	19
921	pink	pink	GO:0006637	acyl-CoA metabolic process	17/171	96/18723	1.59299e-17	1.99858e-15	1.73358e-15	ACACB/ACOT2/ACSL1/ACSM5/ACSS2/DLAT/DLD/DLST/GCDH/MLYCD/MPC2/OGDH/PDHA1/PDHB/PDHX/PPCS/SUCLA2	17
922	pink	pink	GO:0035383	thioester metabolic process	17/171	96/18723	1.59299e-17	1.99858e-15	1.73358e-15	ACACB/ACOT2/ACSL1/ACSM5/ACSS2/DLAT/DLD/DLST/GCDH/MLYCD/MPC2/OGDH/PDHA1/PDHB/PDHX/PPCS/SUCLA2	17
923	pink	pink	GO:0006631	fatty acid metabolic process	28/171	390/18723	2.23962e-17	2.60916e-15	2.2632e-15	ACACB/ACOT2/ACOX1/ACSL1/ACSM5/ACSS2/AIG1/ASAH1/CES2/CPT2/CRAT/DECR1/DLD/ECHDC1/ECHDC3/ETFA/ETFDH/GCDH/HADH/HADHA/HADHB/MLXIPL/MLYCD/PCCB/PLIN5/PTGR1/PTGR2/SCP2	28
924	pink	pink	GO:0009062	fatty acid catabolic process	17/171	100/18723	3.2945e-17	3.58222e-15	3.10724e-15	ACACB/ACOX1/AIG1/CPT2/CRAT/DECR1/ECHDC1/ETFA/ETFDH/GCDH/HADH/HADHA/HADHB/MLYCD/PCCB/PLIN5/SCP2	17
925	pink	pink	GO:0009150	purine ribonucleotide metabolic process	27/171	368/18723	5.10437e-17	4.98528e-15	4.32425e-15	ACACB/ACOT2/ACSL1/ACSM5/ACSS2/ADCY5/ATP5F1B/ATP5MC3/ATP5PB/DHTKD1/DLAT/DLD/DLST/DMAC2L/GCDH/MCCC2/MLXIPL/MLYCD/MPC2/OGDH/PDHA1/PDHB/PDHX/PGM1/PPCS/SLC25A16/SUCLA2	27
926	pink	pink	GO:0072329	monocarboxylic acid catabolic process	18/171	122/18723	5.19618e-17	4.98528e-15	4.32425e-15	ACACB/ACOX1/AIG1/CPT2/CRAT/DECR1/ECHDC1/ETFA/ETFDH/FAH/GCDH/HADH/HADHA/HADHB/MLYCD/PCCB/PLIN5/SCP2	18
927	pink	pink	GO:0044282	small molecule catabolic process	27/171	376/18723	8.77215e-17	7.94854e-15	6.8946e-15	ACACB/ACOX1/AIG1/ALDH1L1/BCKDHB/CPT2/CRAT/DECR1/DLST/ECHDC1/ETFA/ETFDH/FAH/GCDH/GPT2/HADH/HADHA/HADHB/HAGH/MCCC1/MCCC2/MLYCD/MTHFS/PCCB/PLIN5/SCP2/SHMT1	27
928	pink	pink	GO:0072521	purine-containing compound metabolic process	28/171	416/18723	1.1954e-16	1.02615e-14	8.90091e-15	ACACB/ACOT2/ACSL1/ACSM5/ACSS2/ADCY5/ATP5F1B/ATP5MC3/ATP5PB/DHTKD1/DLAT/DLD/DLST/DMAC2L/GCDH/MCCC2/MLXIPL/MLYCD/MPC2/OGDH/PDHA1/PDHB/PDHX/PGM1/PPCS/SHMT1/SLC25A16/SUCLA2	28
929	pink	pink	GO:0006635	fatty acid beta-oxidation	15/171	74/18723	1.57405e-16	1.23334e-14	1.0698e-14	ACACB/ACOX1/CPT2/CRAT/DECR1/ECHDC1/ETFA/ETFDH/GCDH/HADH/HADHA/HADHB/MLYCD/PLIN5/SCP2	15
930	pink	pink	GO:0009259	ribonucleotide metabolic process	27/171	385/18723	1.58799e-16	1.23334e-14	1.0698e-14	ACACB/ACOT2/ACSL1/ACSM5/ACSS2/ADCY5/ATP5F1B/ATP5MC3/ATP5PB/DHTKD1/DLAT/DLD/DLST/DMAC2L/GCDH/MCCC2/MLXIPL/MLYCD/MPC2/OGDH/PDHA1/PDHB/PDHX/PGM1/PPCS/SLC25A16/SUCLA2	27
931	pink	pink	GO:0006163	purine nucleotide metabolic process	27/171	396/18723	3.21032e-16	2.27654e-14	1.97468e-14	ACACB/ACOT2/ACSL1/ACSM5/ACSS2/ADCY5/ATP5F1B/ATP5MC3/ATP5PB/DHTKD1/DLAT/DLD/DLST/DMAC2L/GCDH/MCCC2/MLXIPL/MLYCD/MPC2/OGDH/PDHA1/PDHB/PDHX/PGM1/PPCS/SLC25A16/SUCLA2	27
932	pink	pink	GO:0019693	ribose phosphate metabolic process	27/171	396/18723	3.21032e-16	2.27654e-14	1.97468e-14	ACACB/ACOT2/ACSL1/ACSM5/ACSS2/ADCY5/ATP5F1B/ATP5MC3/ATP5PB/DHTKD1/DLAT/DLD/DLST/DMAC2L/GCDH/MCCC2/MLXIPL/MLYCD/MPC2/OGDH/PDHA1/PDHB/PDHX/PGM1/PPCS/SLC25A16/SUCLA2	27
933	pink	pink	GO:0043648	dicarboxylic acid metabolic process	16/171	96/18723	4.04647e-16	2.74991e-14	2.38529e-14	ALDH1L1/ASS1/DLD/DLST/FH/GCLC/GPT2/L2HGDH/MDH2/MTHFS/NIT2/OGDH/SDHA/SDHB/SHMT1/SUCLA2	16
934	pink	pink	GO:0035384	thioester biosynthetic process	12/171	45/18723	5.05117e-15	3.16864e-13	2.74849e-13	ACACB/ACSL1/ACSS2/DLAT/DLD/GCDH/MLYCD/MPC2/PDHA1/PDHB/PDHX/PPCS	12
935	pink	pink	GO:0071616	acyl-CoA biosynthetic process	12/171	45/18723	5.05117e-15	3.16864e-13	2.74849e-13	ACACB/ACSL1/ACSS2/DLAT/DLD/GCDH/MLYCD/MPC2/PDHA1/PDHB/PDHX/PPCS	12
936	pink	pink	GO:0033866	nucleoside bisphosphate biosynthetic process	13/171	60/18723	6.90673e-15	3.88444e-13	3.36938e-13	ACACB/ACSL1/ACSS2/DLAT/DLD/GCDH/MLYCD/MPC2/PDHA1/PDHB/PDHX/PPCS/SLC25A16	13
937	pink	pink	GO:0034030	ribonucleoside bisphosphate biosynthetic process	13/171	60/18723	6.90673e-15	3.88444e-13	3.36938e-13	ACACB/ACSL1/ACSS2/DLAT/DLD/GCDH/MLYCD/MPC2/PDHA1/PDHB/PDHX/PPCS/SLC25A16	13
938	pink	pink	GO:0034033	purine nucleoside bisphosphate biosynthetic process	13/171	60/18723	6.90673e-15	3.88444e-13	3.36938e-13	ACACB/ACSL1/ACSS2/DLAT/DLD/GCDH/MLYCD/MPC2/PDHA1/PDHB/PDHX/PPCS/SLC25A16	13
939	pink	pink	GO:0044242	cellular lipid catabolic process	20/171	214/18723	7.70375e-15	4.18827e-13	3.63293e-13	ACACB/ACOX1/AIG1/ASAH1/CPT2/CRAT/DECR1/ECHDC1/ETFA/ETFDH/GCDH/GDE1/HADH/HADHA/HADHB/MLYCD/PCCB/PLIN5/PNPLA4/SCP2	20
940	pink	pink	GO:0006084	acetyl-CoA metabolic process	11/171	35/18723	9.20082e-15	4.84082e-13	4.19895e-13	ACACB/ACSS2/DLAT/DLD/DLST/MLYCD/MPC2/PDHA1/PDHB/PDHX/PPCS	11
941	pink	pink	GO:0006085	acetyl-CoA biosynthetic process	9/171	18/18723	1.62063e-14	8.26016e-13	7.1649e-13	ACSS2/DLAT/DLD/MLYCD/MPC2/PDHA1/PDHB/PDHX/PPCS	9
942	pink	pink	GO:0009152	purine ribonucleotide biosynthetic process	18/171	169/18723	1.85801e-14	9.18307e-13	7.96544e-13	ACACB/ACSL1/ACSS2/ADCY5/ATP5F1B/ATP5MC3/ATP5PB/DLAT/DLD/DMAC2L/GCDH/MLYCD/MPC2/PDHA1/PDHB/PDHX/PPCS/SLC25A16	18
943	pink	pink	GO:0072522	purine-containing compound biosynthetic process	19/171	200/18723	2.787e-14	1.30725e-12	1.13392e-12	ACACB/ACSL1/ACSS2/ADCY5/ATP5F1B/ATP5MC3/ATP5PB/DLAT/DLD/DMAC2L/GCDH/MLYCD/MPC2/PDHA1/PDHB/PDHX/PPCS/SHMT1/SLC25A16	19
944	pink	pink	GO:0019395	fatty acid oxidation	15/171	103/18723	2.80527e-14	1.30725e-12	1.13392e-12	ACACB/ACOX1/CPT2/CRAT/DECR1/ECHDC1/ETFA/ETFDH/GCDH/HADH/HADHA/HADHB/MLYCD/PLIN5/SCP2	15
945	pink	pink	GO:0009117	nucleotide metabolic process	27/171	489/18723	5.62511e-14	2.54849e-12	2.21057e-12	ACACB/ACOT2/ACSL1/ACSM5/ACSS2/ADCY5/ATP5F1B/ATP5MC3/ATP5PB/DHTKD1/DLAT/DLD/DLST/DMAC2L/GCDH/MCCC2/MLXIPL/MLYCD/MPC2/OGDH/PDHA1/PDHB/PDHX/PGM1/PPCS/SLC25A16/SUCLA2	27
946	pink	pink	GO:0034440	lipid oxidation	15/171	108/18723	5.7849e-14	2.55005e-12	2.21192e-12	ACACB/ACOX1/CPT2/CRAT/DECR1/ECHDC1/ETFA/ETFDH/GCDH/HADH/HADHA/HADHB/MLYCD/PLIN5/SCP2	15
947	pink	pink	GO:0009260	ribonucleotide biosynthetic process	18/171	182/18723	6.82913e-14	2.93114e-12	2.54248e-12	ACACB/ACSL1/ACSS2/ADCY5/ATP5F1B/ATP5MC3/ATP5PB/DLAT/DLD/DMAC2L/GCDH/MLYCD/MPC2/PDHA1/PDHB/PDHX/PPCS/SLC25A16	18
948	pink	pink	GO:0006753	nucleoside phosphate metabolic process	27/171	497/18723	8.30268e-14	3.47222e-12	3.01182e-12	ACACB/ACOT2/ACSL1/ACSM5/ACSS2/ADCY5/ATP5F1B/ATP5MC3/ATP5PB/DHTKD1/DLAT/DLD/DLST/DMAC2L/GCDH/MCCC2/MLXIPL/MLYCD/MPC2/OGDH/PDHA1/PDHB/PDHX/PGM1/PPCS/SLC25A16/SUCLA2	27
949	pink	pink	GO:0046034	ATP metabolic process	21/171	277/18723	1.02261e-13	4.16968e-12	3.6168e-12	ATP5F1B/ATP5MC3/ATP5PB/CYC1/DHTKD1/DLD/DMAC2L/DNAJC15/GHITM/MLXIPL/NDUFA9/NDUFAF1/NDUFS1/NDUFS2/NIPSNAP2/OGDH/PGM1/SDHA/SDHC/UQCRC1/UQCRC2	21
950	pink	pink	GO:0046390	ribose phosphate biosynthetic process	18/171	190/18723	1.44512e-13	5.74874e-12	4.98648e-12	ACACB/ACSL1/ACSS2/ADCY5/ATP5F1B/ATP5MC3/ATP5PB/DLAT/DLD/DMAC2L/GCDH/MLYCD/MPC2/PDHA1/PDHB/PDHX/PPCS/SLC25A16	18
951	pink	pink	GO:0006164	purine nucleotide biosynthetic process	18/171	191/18723	1.58305e-13	6.14752e-12	5.33239e-12	ACACB/ACSL1/ACSS2/ADCY5/ATP5F1B/ATP5MC3/ATP5PB/DLAT/DLD/DMAC2L/GCDH/MLYCD/MPC2/PDHA1/PDHB/PDHX/PPCS/SLC25A16	18
952	pink	pink	GO:0006119	oxidative phosphorylation	16/171	141/18723	2.06844e-13	7.84563e-12	6.80534e-12	ATP5F1B/ATP5PB/CYC1/DLD/DNAJC15/GHITM/MLXIPL/NDUFA9/NDUFAF1/NDUFS1/NDUFS2/NIPSNAP2/SDHA/SDHC/UQCRC1/UQCRC2	16
953	pink	pink	GO:0016042	lipid catabolic process	21/171	320/18723	1.68775e-12	6.25617e-11	5.42663e-11	ACACB/ACOX1/AIG1/ASAH1/CPT2/CRAT/DECR1/ECHDC1/ETFA/ETFDH/GCDH/GDE1/HADH/HADHA/HADHB/MLYCD/PCCB/PLAAT3/PLIN5/PNPLA4/SCP2	21
954	pink	pink	GO:0022904	respiratory electron transport chain	14/171	114/18723	2.32627e-12	8.43145e-11	7.31348e-11	CYC1/DLD/DNAJC15/ETFDH/GHITM/NDUFA9/NDUFAF1/NDUFS1/NDUFS2/SDHA/SDHB/SDHC/UQCRC1/UQCRFS1	14
955	pink	pink	GO:0006839	mitochondrial transport	18/171	254/18723	2.0187e-11	7.00534e-10	6.07646e-10	ATP5F1B/ATP5PB/BOK/CHCHD4/CPT2/DNAJC15/GCLC/MAIP1/MFN2/MIPEP/MPC2/MPV17L/MRS2/SLC25A10/SLC25A16/SLC25A20/SLC25A3/VDAC2	18
956	pink	pink	GO:0009165	nucleotide biosynthetic process	18/171	254/18723	2.0187e-11	7.00534e-10	6.07646e-10	ACACB/ACSL1/ACSS2/ADCY5/ATP5F1B/ATP5MC3/ATP5PB/DLAT/DLD/DMAC2L/GCDH/MLYCD/MPC2/PDHA1/PDHB/PDHX/PPCS/SLC25A16	18
957	pink	pink	GO:1901293	nucleoside phosphate biosynthetic process	18/171	256/18723	2.3e-11	7.8152e-10	6.77894e-10	ACACB/ACSL1/ACSS2/ADCY5/ATP5F1B/ATP5MC3/ATP5PB/DLAT/DLD/DMAC2L/GCDH/MLYCD/MPC2/PDHA1/PDHB/PDHX/PPCS/SLC25A16	18
958	pink	pink	GO:0022900	electron transport chain	15/171	175/18723	7.11312e-11	2.36765e-09	2.05371e-09	CYC1/DLD/DNAJC15/ETFA/ETFDH/GHITM/NDUFA9/NDUFAF1/NDUFS1/NDUFS2/SDHA/SDHB/SDHC/UQCRC1/UQCRFS1	15
959	pink	pink	GO:0044272	sulfur compound biosynthetic process	14/171	148/18723	8.37655e-11	2.73243e-09	2.37012e-09	ACACB/ACSL1/ACSS2/DLAT/DLD/GCDH/GCLC/HAGH/MLYCD/MPC2/PDHA1/PDHB/PDHX/PPCS	14
960	pink	pink	GO:0006086	acetyl-CoA biosynthetic process from pyruvate	6/171	11/18723	2.36448e-10	7.56171e-09	6.55906e-09	DLAT/DLD/MPC2/PDHA1/PDHB/PDHX	6
961	pink	pink	GO:0030258	lipid modification	15/171	212/18723	1.05427e-09	3.24426e-08	2.81408e-08	ACACB/ACOX1/CPT2/CRAT/DECR1/ECHDC1/ETFA/ETFDH/GCDH/HADH/HADHA/HADHB/MLYCD/PLIN5/SCP2	15
962	pink	pink	GO:0042773	ATP synthesis coupled electron transport	11/171	95/18723	1.07413e-09	3.24426e-08	2.81408e-08	CYC1/DLD/DNAJC15/GHITM/NDUFA9/NDUFAF1/NDUFS1/NDUFS2/SDHA/SDHC/UQCRC1	11
963	pink	pink	GO:0042775	mitochondrial ATP synthesis coupled electron transport	11/171	95/18723	1.07413e-09	3.24426e-08	2.81408e-08	CYC1/DLD/DNAJC15/GHITM/NDUFA9/NDUFAF1/NDUFS1/NDUFS2/SDHA/SDHC/UQCRC1	11
964	pink	pink	GO:0019646	aerobic electron transport chain	10/171	87/18723	6.76912e-09	2.00735e-07	1.74119e-07	CYC1/DLD/DNAJC15/NDUFA9/NDUFAF1/NDUFS1/NDUFS2/SDHA/SDHC/UQCRC1	10
965	pink	pink	GO:0006520	cellular amino acid metabolic process	16/171	284/18723	7.76397e-09	2.26126e-07	1.96142e-07	ASS1/BCKDHB/DLST/FAH/GCDH/GCLC/GPT2/MCCC1/MCCC2/MMUT/MTHFS/NAT8L/NIT2/PCBD2/PEPD/SHMT1	16
966	pink	pink	GO:1990542	mitochondrial transmembrane transport	10/171	102/18723	3.20423e-08	9.16859e-07	7.95288e-07	ATP5F1B/ATP5PB/CHCHD4/CPT2/DNAJC15/MAIP1/MPC2/MRS2/SLC25A20/SLC25A3	10
967	pink	pink	GO:0006090	pyruvate metabolic process	10/171	106/18723	4.64376e-08	1.30586e-06	1.13271e-06	DHTKD1/DLAT/DLD/MLXIPL/MPC2/OGDH/PDHA1/PDHB/PDHX/PGM1	10
968	pink	pink	GO:1901605	alpha-amino acid metabolic process	12/171	195/18723	2.40859e-07	6.65832e-06	5.77545e-06	ASS1/DLST/FAH/GCDH/GCLC/GPT2/MMUT/MTHFS/NAT8L/NIT2/PCBD2/SHMT1	12
969	pink	pink	GO:0006103	2-oxoglutarate metabolic process	5/171	18/18723	4.66396e-07	1.26782e-05	1.09971e-05	DLD/DLST/GPT2/L2HGDH/OGDH	5
970	pink	pink	GO:0006575	cellular modified amino acid metabolic process	11/171	188/18723	1.27706e-06	3.41457e-05	2.96182e-05	ALDH1L1/ALDH9A1/ASS1/CPT2/CRAT/GCLC/HAGH/MTHFS/OPLAH/SHMT1/SLC6A8	11
971	pink	pink	GO:0072350	tricarboxylic acid metabolic process	4/171	14/18723	6.26096e-06	0.000164704	0.000142865	ACO1/ACO2/ASS1/CS	4
972	pink	pink	GO:0006120	mitochondrial electron transport, NADH to ubiquinone	6/171	51/18723	6.81095e-06	0.000176328	0.000152948	DLD/DNAJC15/NDUFA9/NDUFAF1/NDUFS1/NDUFS2	6
973	pink	pink	GO:0007006	mitochondrial membrane organization	8/171	116/18723	1.12968e-05	0.000287891	0.000249718	BOK/GCLC/GHITM/IMMT/MAIP1/MFN2/MPV17L/VDAC2	8
974	pink	pink	GO:1902600	proton transmembrane transport	9/171	157/18723	1.42548e-05	0.000357686	0.000310258	ATP5F1B/ATP5MC3/ATP5PB/CYC1/DMAC2L/NNT/SLC25A3/UQCRC1/UQCRFS1	9
975	pink	pink	GO:0007031	peroxisome organization	5/171	36/18723	1.79653e-05	0.00044396	0.000385093	PEX11A/PEX14/PEX19/PLAAT3/SCP2	5
976	pink	pink	GO:0009063	cellular amino acid catabolic process	7/171	110/18723	6.77144e-05	0.00164839	0.00142982	BCKDHB/DLST/FAH/GPT2/MCCC1/MCCC2/SHMT1	7
977	pink	pink	GO:0033539	fatty acid beta-oxidation using acyl-CoA dehydrogenase	3/171	11/18723	0.000117038	0.0028072	0.00243498	ETFA/ETFDH/GCDH	3
978	pink	pink	GO:0033540	fatty acid beta-oxidation using acyl-CoA oxidase	3/171	12/18723	0.000155004	0.00366394	0.00317812	ACOX1/CRAT/SCP2	3
979	pink	pink	GO:0042743	hydrogen peroxide metabolic process	5/171	58/18723	0.000185699	0.00432679	0.00375308	ACOX1/CAT/MPV17L/NNT/PRDX2	5
980	pink	pink	GO:0097345	mitochondrial outer membrane permeabilization	4/171	32/18723	0.000197835	0.00449995	0.00390328	BOK/GCLC/MPV17L/VDAC2	4
981	pink	pink	GO:0009437	carnitine metabolic process	3/171	13/18723	0.000200154	0.00449995	0.00390328	ALDH9A1/CPT2/CRAT	3
982	pink	pink	GO:0006767	water-soluble vitamin metabolic process	5/171	59/18723	0.000201408	0.00449995	0.00390328	BTD/GCLC/MCCC1/MTHFS/SHMT1	5
983	pink	pink	GO:0033108	mitochondrial respiratory chain complex assembly	6/171	93/18723	0.00021016	0.00463205	0.00401786	CHCHD4/NDUFA9/NDUFAF1/NDUFS1/NDUFS2/UQCRFS1	6
984	pink	pink	GO:0042558	pteridine-containing compound metabolic process	4/171	33/18723	0.000223528	0.00486099	0.00421645	ALDH1L1/MTHFS/PCBD2/SHMT1	4
985	pink	pink	GO:0120162	positive regulation of cold-induced thermogenesis	6/171	97/18723	0.000264398	0.00567411	0.00492175	ACSL1/CPT2/DECR1/FH/HADH/MFN2	6
986	pink	pink	GO:0045454	cell redox homeostasis	4/171	35/18723	0.000281983	0.00597292	0.00518093	DLD/GCLC/NNT/PRDX2	4
987	pink	pink	GO:0046459	short-chain fatty acid metabolic process	3/171	15/18723	0.000314174	0.00656946	0.00569838	ACSS2/CRAT/PCCB	3
988	pink	pink	GO:0097428	protein maturation by iron-sulfur cluster transfer	3/171	16/18723	0.000384086	0.00792967	0.00687823	GLRX5/ISCA1/NFU1	3
989	pink	pink	GO:1902110	positive regulation of mitochondrial membrane permeability involved in apoptotic process	4/171	38/18723	0.000389148	0.00793376	0.00688178	BOK/GCLC/MPV17L/VDAC2	4
990	pink	pink	GO:0006066	alcohol metabolic process	11/171	353/18723	0.000412712	0.00831029	0.00720839	ACO2/ACSS2/ASAH1/CAT/COQ3/GDE1/ITPK1/PCBD2/PNPLA4/RETSAT/SC5D	11
991	pink	pink	GO:0008637	apoptotic mitochondrial changes	6/171	107/18723	0.000448637	0.00878593	0.00762095	BOK/GCLC/GHITM/MPV17L/NDUFS1/VDAC2	6
992	pink	pink	GO:0006006	glucose metabolic process	8/171	196/18723	0.000448818	0.00878593	0.00762095	ACACB/DLAT/MLYCD/PDHA1/PDHB/PGM1/SLC25A10/SORBS1	8
993	pink	pink	GO:0006577	amino-acid betaine metabolic process	3/171	17/18723	0.000463268	0.00878593	0.00762095	ALDH9A1/CPT2/CRAT	3
994	pink	pink	GO:0006744	ubiquinone biosynthetic process	3/171	17/18723	0.000463268	0.00878593	0.00762095	COQ3/COQ8A/NDUFA9	3
995	pink	pink	GO:1901663	quinone biosynthetic process	3/171	17/18723	0.000463268	0.00878593	0.00762095	COQ3/COQ8A/NDUFA9	3
996	pink	pink	GO:1902686	mitochondrial outer membrane permeabilization involved in programmed cell death	4/171	40/18723	0.000475012	0.0089051	0.00772433	BOK/GCLC/MPV17L/VDAC2	4
997	pink	pink	GO:0015936	coenzyme A metabolic process	3/171	18/18723	0.000552201	0.0101196	0.00877775	MCCC2/PPCS/SLC25A16	3
998	pink	pink	GO:1902001	fatty acid transmembrane transport	3/171	18/18723	0.000552201	0.0101196	0.00877775	ACSL1/CPT2/SLC25A20	3
999	pink	pink	GO:0005996	monosaccharide metabolic process	9/171	257/18723	0.000607279	0.0110052	0.009546	ACACB/DLAT/GCLC/MLYCD/PDHA1/PDHB/PGM1/SLC25A10/SORBS1	9
1000	pink	pink	GO:0035794	positive regulation of mitochondrial membrane permeability	4/171	43/18723	0.000627936	0.0112545	0.00976225	BOK/GCLC/MPV17L/VDAC2	4
1001	pink	pink	GO:0046394	carboxylic acid biosynthetic process	10/171	314/18723	0.000638125	0.0113017	0.00980311	ACACB/ACSM5/ACSS2/ASS1/MLXIPL/MLYCD/PCBD2/SCP2/SHMT1/SUCLA2	10
1002	pink	pink	GO:0006743	ubiquinone metabolic process	3/171	19/18723	0.000651353	0.0113017	0.00980311	COQ3/COQ8A/NDUFA9	3
1003	pink	pink	GO:0046653	tetrahydrofolate metabolic process	3/171	19/18723	0.000651353	0.0113017	0.00980311	ALDH1L1/MTHFS/SHMT1	3
1004	pink	pink	GO:0016053	organic acid biosynthetic process	10/171	316/18723	0.000670083	0.0115043	0.00997885	ACACB/ACSM5/ACSS2/ASS1/MLXIPL/MLYCD/PCBD2/SCP2/SHMT1/SUCLA2	10
1005	pink	pink	GO:0042180	cellular ketone metabolic process	8/171	211/18723	0.000729148	0.0122963	0.0106658	ACACB/COQ3/COQ8A/HAGH/MLXIPL/MLYCD/NDUFA9/PLIN5	8
1006	pink	pink	GO:0032868	response to insulin	9/171	264/18723	0.000735486	0.0122963	0.0106658	CAT/ECHDC3/EIF4EBP2/ESRRA/GCLC/GHR/HADH/HADHA/SORBS1	9
1007	pink	pink	GO:0009064	glutamine family amino acid metabolic process	5/171	78/18723	0.000738832	0.0122963	0.0106658	ASS1/FAH/GCLC/MTHFS/NIT2	5
1008	pink	pink	GO:1902108	regulation of mitochondrial membrane permeability involved in apoptotic process	4/171	45/18723	0.000747448	0.012314	0.0106812	BOK/GCLC/MPV17L/VDAC2	4
1009	pink	pink	GO:0042398	cellular modified amino acid biosynthetic process	4/171	46/18723	0.000812854	0.0132577	0.0114997	ALDH9A1/GCLC/HAGH/MTHFS	4
1010	pink	pink	GO:0031998	regulation of fatty acid beta-oxidation	3/171	21/18723	0.000882101	0.014105	0.0122347	ACACB/MLYCD/PLIN5	3
1011	pink	pink	GO:1901028	regulation of mitochondrial outer membrane permeabilization involved in apoptotic signaling pathway	3/171	21/18723	0.000882101	0.014105	0.0122347	BOK/GCLC/MPV17L	3
1012	pink	pink	GO:1905710	positive regulation of membrane permeability	4/171	48/18723	0.000955608	0.015132	0.0131256	BOK/GCLC/MPV17L/VDAC2	4
1013	pink	pink	GO:0010310	regulation of hydrogen peroxide metabolic process	3/171	22/18723	0.00101456	0.0154603	0.0134103	MPV17L/NNT/PRDX2	3
1014	pink	pink	GO:0070585	protein localization to mitochondrion	6/171	125/18723	0.00101775	0.0154603	0.0134103	CHCHD4/DNAJC15/MAIP1/MFN2/MIPEP/MTCH2	6
1015	pink	pink	GO:0006692	prostanoid metabolic process	4/171	49/18723	0.00103321	0.0154603	0.0134103	ACOX1/CES2/PTGR1/PTGR2	4
1016	pink	pink	GO:0006693	prostaglandin metabolic process	4/171	49/18723	0.00103321	0.0154603	0.0134103	ACOX1/CES2/PTGR1/PTGR2	4
1017	pink	pink	GO:0009066	aspartate family amino acid metabolic process	4/171	49/18723	0.00103321	0.0154603	0.0134103	ASS1/DLST/NAT8L/NIT2	4
1018	pink	pink	GO:0010823	negative regulation of mitochondrion organization	4/171	49/18723	0.00103321	0.0154603	0.0134103	BOK/GCLC/GHITM/MPV17L	4
1019	pink	pink	GO:0001659	temperature homeostasis	7/171	174/18723	0.001109	0.0164435	0.0142632	ACSL1/CPT2/DECR1/FH/HADH/MFN2/PTGER3	7
1020	pink	pink	GO:1900078	positive regulation of cellular response to insulin stimulus	3/171	25/18723	0.00148511	0.0218217	0.0189283	ECHDC3/ESRRA/SORBS1	3
1021	pink	pink	GO:0043434	response to peptide hormone	11/171	414/18723	0.0015152	0.0220651	0.0191394	ASS1/CAT/CYC1/ECHDC3/EIF4EBP2/ESRRA/GCLC/GHR/HADH/HADHA/SORBS1	11
1022	pink	pink	GO:0019318	hexose metabolic process	8/171	237/18723	0.00153644	0.0221765	0.019236	ACACB/DLAT/MLYCD/PDHA1/PDHB/PGM1/SLC25A10/SORBS1	8
1023	pink	pink	GO:0006760	folic acid-containing compound metabolic process	3/171	26/18723	0.00166762	0.0230499	0.0199936	ALDH1L1/MTHFS/SHMT1	3
1024	pink	pink	GO:0015985	energy coupled proton transport, down electrochemical gradient	3/171	26/18723	0.00166762	0.0230499	0.0199936	ATP5F1B/ATP5MC3/ATP5PB	3
1025	pink	pink	GO:0015986	ATP synthesis coupled proton transport	3/171	26/18723	0.00166762	0.0230499	0.0199936	ATP5F1B/ATP5MC3/ATP5PB	3
1026	pink	pink	GO:0016226	iron-sulfur cluster assembly	3/171	26/18723	0.00166762	0.0230499	0.0199936	GLRX5/ISCA1/NFU1	3
1027	pink	pink	GO:0031163	metallo-sulfur cluster assembly	3/171	26/18723	0.00166762	0.0230499	0.0199936	GLRX5/ISCA1/NFU1	3
1028	pink	pink	GO:0006754	ATP biosynthetic process	4/171	57/18723	0.00182035	0.0245371	0.0212836	ATP5F1B/ATP5MC3/ATP5PB/DMAC2L	4
1029	pink	pink	GO:0010257	NADH dehydrogenase complex assembly	4/171	57/18723	0.00182035	0.0245371	0.0212836	NDUFA9/NDUFAF1/NDUFS1/NDUFS2	4
1030	pink	pink	GO:0032981	mitochondrial respiratory chain complex I assembly	4/171	57/18723	0.00182035	0.0245371	0.0212836	NDUFA9/NDUFAF1/NDUFS1/NDUFS2	4
1031	pink	pink	GO:0106106	cold-induced thermogenesis	6/171	144/18723	0.00209837	0.0278247	0.0241353	ACSL1/CPT2/DECR1/FH/HADH/MFN2	6
1032	pink	pink	GO:0120161	regulation of cold-induced thermogenesis	6/171	144/18723	0.00209837	0.0278247	0.0241353	ACSL1/CPT2/DECR1/FH/HADH/MFN2	6
1033	pink	pink	GO:0006641	triglyceride metabolic process	5/171	100/18723	0.00224372	0.0295122	0.025599	ACSL1/CAT/PLAAT3/PLIN5/PNPLA4	5
1034	pink	pink	GO:0009072	aromatic amino acid family metabolic process	3/171	30/18723	0.00253536	0.0330813	0.0286949	FAH/GCDH/PCBD2	3
1035	pink	pink	GO:0046902	regulation of mitochondrial membrane permeability	4/171	63/18723	0.00263126	0.0340602	0.029544	BOK/GCLC/MPV17L/VDAC2	4
1036	pink	pink	GO:0006766	vitamin metabolic process	5/171	106/18723	0.00289103	0.0371281	0.0322051	BTD/GCLC/MCCC1/MTHFS/SHMT1	5
1037	pink	pink	GO:0042744	hydrogen peroxide catabolic process	3/171	32/18723	0.0030563	0.038944	0.0337802	CAT/NNT/PRDX2	3
1038	pink	pink	GO:1990845	adaptive thermogenesis	6/171	157/18723	0.00322804	0.0408134	0.0354017	ACSL1/CPT2/DECR1/FH/HADH/MFN2	6
1039	pink	pink	GO:0046486	glycerolipid metabolic process	10/171	392/18723	0.0032978	0.0413747	0.0358886	ACSL1/AGPAT3/CAT/GDE1/HADHA/PCYT2/PIGP/PLAAT3/PLIN5/PNPLA4	10
1040	pink	pink	GO:0046320	regulation of fatty acid oxidation	3/171	33/18723	0.00333958	0.041579	0.0360659	ACACB/MLYCD/PLIN5	3
1041	pink	pink	GO:0009206	purine ribonucleoside triphosphate biosynthetic process	4/171	68/18723	0.00347293	0.0429117	0.0372218	ATP5F1B/ATP5MC3/ATP5PB/DMAC2L	4
1042	pink	pink	GO:0016559	peroxisome fission	2/171	10/18723	0.0035564	0.0432872	0.0375475	PEX11A/PEX19	2
1043	pink	pink	GO:0035999	tetrahydrofolate interconversion	2/171	10/18723	0.0035564	0.0432872	0.0375475	MTHFS/SHMT1	2
1044	pink	pink	GO:0000038	very long-chain fatty acid metabolic process	3/171	34/18723	0.00363842	0.0436164	0.037833	ACOT2/ACOX1/ACSL1	3
1045	pink	pink	GO:0009145	purine nucleoside triphosphate biosynthetic process	4/171	69/18723	0.0036608	0.0436164	0.037833	ATP5F1B/ATP5MC3/ATP5PB/DMAC2L	4
1046	pink	pink	GO:0001676	long-chain fatty acid metabolic process	5/171	112/18723	0.00366367	0.0436164	0.037833	ACOT2/ACSL1/AIG1/CPT2/SCP2	5
1047	pink	pink	GO:0033559	unsaturated fatty acid metabolic process	5/171	116/18723	0.00425467	0.0496272	0.0430468	ACOX1/CES2/PTGR1/PTGR2/SCP2	5
1048	pink	pink	GO:1990748	cellular detoxification	5/171	116/18723	0.00425467	0.0496272	0.0430468	CAT/MTARC1/NNT/PRDX2/PRXL2A	5
1049	pink	pink	GO:0044743	protein transmembrane import into intracellular organelle	3/171	36/18723	0.00428383	0.0496272	0.0430468	CHCHD4/DNAJC15/PEX14	3
1050	pink	pink	GO:0006122	mitochondrial electron transport, ubiquinol to cytochrome c	2/171	11/18723	0.0043207	0.0496272	0.0430468	CYC1/UQCRC1	2
1051	pink	pink	GO:0015937	coenzyme A biosynthetic process	2/171	11/18723	0.0043207	0.0496272	0.0430468	PPCS/SLC25A16	2

## Sheet: S4
	Cluster	group	ID	Description	GeneRatio	BgRatio	pvalue	p.adjust	qvalue	geneID	Count
1	brown	brown	GO:0009897	external side of plasma membrane	70/644	421/19550	1.13705e-29	4.09337e-27	3.1598e-27	ATP6AP2/B2M/CCR1/CCR2/CCR4/CCR5/CCRL2/CD14/CD163/CD2/CD200R1/CD209/CD226/CD27/CD28/CD33/CD3D/CD3E/CD3G/CD4/CD40/CD40LG/CD48/CD5/CD6/CD69/CD74/CD84/CD86/CD8A/CSF2RA/CTSB/CXCR6/EBI3/FASLG/FCER1G/FCER2/FCGR2B/FCGR3A/FCRL6/FOLR2/HFE/HLA-DRB1/HLA-E/HLA-F/IL12RB1/IL12RB2/IL2RG/IL7R/ITGAM/ITGAX/ITGB2/KCNJ5/KLRC4-KLRK1/KLRK1/LAMP1/LILRB1/LY75/LY9/MSR1/P2RY12/PDCD1/PTPRC/SLAMF6/SLAMF7/SPN/TLR4/TLR8/TNFRSF…	70
2	brown	brown	GO:0042611	MHC protein complex	18/644	25/19550	6.40806e-22	1.15345e-19	8.90383e-20	B2M/CD74/HLA-A/HLA-B/HLA-C/HLA-DMA/HLA-DMB/HLA-DOA/HLA-DOB/HLA-DPA1/HLA-DPB1/HLA-DQA1/HLA-DQA2/HLA-DQB1/HLA-DRA/HLA-DRB1/HLA-E/HLA-F	18
3	brown	brown	GO:0030139	endocytic vesicle	50/644	336/19550	2.79546e-19	3.35455e-17	2.58948e-17	AP2A2/ARRB2/B2M/CD163/CD3D/CD3G/CD4/CD74/CORO1A/CTSS/CYBA/CYBB/FCGR1A/FCGR1B/FMNL1/GNLY/HLA-A/HLA-B/HLA-C/HLA-DPA1/HLA-DPB1/HLA-DQA1/HLA-DQA2/HLA-DQB1/HLA-DRA/HLA-DRB1/HLA-E/HLA-F/IL7R/LAMP1/LYN/MARCO/MPEG1/MSR1/NCF1/NCF2/NCF4/RAB39A/RAB7B/RAC2/SCIMP/STAB1/SYK/TAPBP/TLR1/TLR2/TLR7/TRIM14/UNC93B1/WAS	50
4	brown	brown	GO:0070820	tertiary granule	34/644	164/19550	5.28644e-18	4.7578e-16	3.67269e-16	AP2A2/ATP6AP2/B2M/CD300A/CD33/CD53/CFP/CLEC12A/CR1/CST3/CTSS/CYBA/CYBB/DOK3/FCER1G/GAA/GPR84/GSDMD/ITGAM/ITGAX/ITGB2/LAIR1/LAMP1/LILRB2/LYZ/NBEAL2/NCKAP1L/OSCAR/PTAFR/PTPN6/SIGLEC14/SIRPA/TBC1D10C/TRPM2	34
5	brown	brown	GO:0030667	secretory granule membrane	46/644	311/19550	1.01462e-17	7.30529e-16	5.63917e-16	ACRBP/AP2A2/ATP6AP2/BST2/C3AR1/C5AR1/CD14/CD300A/CD33/CD53/CLEC12A/CR1/CYBA/CYBB/DOK3/FCER1G/FCGR2A/GAA/GPR84/HLA-B/HLA-C/ITGAL/ITGAM/ITGAX/ITGB2/LAIR1/LAMP1/LILRB2/LILRB3/MANBA/MOXD1/NBEAL2/NCKAP1L/NFAM1/PSAP/PTAFR/PTPRC/PTPRJ/RAB4B/SIGLEC14/SIGLEC9/SIRPA/TBC1D10C/TLR2/TRPM2/TYROBP	46
6	brown	brown	GO:0030666	endocytic vesicle membrane	36/644	193/19550	2.05388e-17	1.23233e-15	9.51272e-16	AP2A2/B2M/CD163/CD3D/CD3G/CD4/CD74/CORO1A/CYBA/CYBB/FCGR1A/FCGR1B/HLA-A/HLA-B/HLA-C/HLA-DPA1/HLA-DPB1/HLA-DQA1/HLA-DQA2/HLA-DQB1/HLA-DRA/HLA-DRB1/HLA-E/HLA-F/IL7R/LAMP1/LYN/MARCO/MSR1/RAB39A/RAB7B/RAC2/STAB1/TAPBP/TLR1/TLR2	36
7	brown	brown	GO:0042613	MHC class II protein complex	13/644	17/19550	1.00713e-16	5.17954e-15	3.99824e-15	B2M/CD74/HLA-DMA/HLA-DMB/HLA-DOA/HLA-DOB/HLA-DPA1/HLA-DPB1/HLA-DQA1/HLA-DQA2/HLA-DQB1/HLA-DRA/HLA-DRB1	13
8	brown	brown	GO:0005775	vacuolar lumen	33/644	174/19550	2.71387e-16	1.22124e-14	9.42712e-15	ACP2/ADA2/ARHGAP45/ARSA/ARSB/CD74/CHID1/CTSB/CTSS/FASLG/FUCA2/GAA/GALC/GLB1/GM2A/GNS/GRN/HEXA/HEXB/IFI30/LIPA/LYZ/MANBA/MNDA/NAAA/NPC2/PLAC8/PSAP/PYCARD/RNASE2/RNASE3/RNASET2/TPP1	33
9	brown	brown	GO:0045335	phagocytic vesicle	29/644	137/19550	8.42211e-16	3.36884e-14	2.60051e-14	B2M/CORO1A/CTSS/CYBA/CYBB/FMNL1/GNLY/HLA-A/HLA-B/HLA-C/HLA-E/HLA-F/LAMP1/MPEG1/NCF1/NCF2/NCF4/RAB39A/RAB7B/RAC2/SCIMP/SYK/TAPBP/TLR1/TLR2/TLR7/TRIM14/UNC93B1/WAS	29
10	brown	brown	GO:0101002	ficolin-1-rich granule	33/644	185/19550	1.79329e-15	6.45584e-14	4.98346e-14	ALOX5/AMPD3/AP2A2/ARSB/ATP6AP2/BIN2/CD300A/CR1/CST3/CTSB/CTSS/CTSZ/DOK3/FCER1G/GAA/GLB1/GMFG/GNS/GSDMD/HK3/ITGAX/ITGB2/LAMP1/LILRB2/MNDA/NBEAL2/NCKAP1L/OSTF1/PLEKHO2/SIGLEC14/SIRPA/TBC1D10C/TRPM2	33
11	brown	brown	GO:0060205	cytoplasmic vesicle lumen	43/644	325/19550	7.34149e-15	2.40267e-13	1.85469e-13	ADA2/ALOX5/AMPD3/ARHGAP45/ARHGAP9/ARSA/ARSB/B2M/BIN2/CFP/CTSW/CTSZ/DOCK2/ECM1/F13A1/FASLG/FERMT3/FGR/FUCA2/GHDC/GLB1/GM2A/GMFG/GNS/GRN/GSDMD/HEXB/HK3/LYZ/MNDA/NPC2/OSCAR/OSTF1/PLAC8/PTPN6/PYCARD/RNASE2/RNASE3/RNASET2/S100A11/SELENOP/TOR4A/VEGFC	43
12	brown	brown	GO:0031983	vesicle lumen	43/644	327/19550	9.15504e-15	2.74651e-13	2.12011e-13	ADA2/ALOX5/AMPD3/ARHGAP45/ARHGAP9/ARSA/ARSB/B2M/BIN2/CFP/CTSW/CTSZ/DOCK2/ECM1/F13A1/FASLG/FERMT3/FGR/FUCA2/GHDC/GLB1/GM2A/GMFG/GNS/GRN/GSDMD/HEXB/HK3/LYZ/MNDA/NPC2/OSCAR/OSTF1/PLAC8/PTPN6/PYCARD/RNASE2/RNASE3/RNASET2/S100A11/SELENOP/TOR4A/VEGFC	43
13	brown	brown	GO:0001772	immunological synapse	17/644	44/19550	1.54129e-14	4.26818e-13	3.29474e-13	CARD11/CD28/CD37/CD3E/CD53/CD6/CORO1A/GZMA/GZMB/HLA-DRA/HLA-DRB1/LCK/PRKCQ/PTPRJ/RHOH/SCIMP/ZAP70	17
14	brown	brown	GO:0034774	secretory granule lumen	42/644	322/19550	2.51446e-14	6.46576e-13	4.99111e-13	ADA2/ALOX5/AMPD3/ARHGAP45/ARHGAP9/ARSA/ARSB/B2M/BIN2/CFP/CTSW/CTSZ/DOCK2/ECM1/F13A1/FERMT3/FGR/FUCA2/GHDC/GLB1/GM2A/GMFG/GNS/GRN/GSDMD/HEXB/HK3/LYZ/MNDA/NPC2/OSCAR/OSTF1/PLAC8/PTPN6/PYCARD/RNASE2/RNASE3/RNASET2/S100A11/SELENOP/TOR4A/VEGFC	42
15	brown	brown	GO:0043202	lysosomal lumen	23/644	97/19550	6.27647e-14	1.50635e-12	1.1628e-12	ACP2/ARSA/ARSB/CD74/CHID1/CTSB/CTSS/FASLG/GAA/GALC/GLB1/GM2A/GNS/HEXA/HEXB/IFI30/LIPA/MANBA/NAAA/NPC2/PSAP/RNASET2/TPP1	23
16	brown	brown	GO:0071556	integral component of lumenal side of endoplasmic reticulum membrane	14/644	29/19550	7.57263e-14	1.60362e-12	1.23788e-12	CD74/HLA-A/HLA-B/HLA-C/HLA-DPA1/HLA-DPB1/HLA-DQA1/HLA-DQA2/HLA-DQB1/HLA-DRA/HLA-DRB1/HLA-E/HLA-F/TAPBP	14
17	brown	brown	GO:0098553	lumenal side of endoplasmic reticulum membrane	14/644	29/19550	7.57263e-14	1.60362e-12	1.23788e-12	CD74/HLA-A/HLA-B/HLA-C/HLA-DPA1/HLA-DPB1/HLA-DQA1/HLA-DQA2/HLA-DQB1/HLA-DRA/HLA-DRB1/HLA-E/HLA-F/TAPBP	14
18	brown	brown	GO:0005765	lysosomal membrane	46/644	395/19550	9.93266e-14	1.88198e-12	1.45275e-12	ACP2/AP1B1/AP2A2/ATP6AP2/ATP6V1B2/BST2/C3AR1/CD74/GAA/GIMAP5/GLMP/GRN/HLA-DMA/HLA-DMB/HLA-DOA/HLA-DOB/HLA-DPA1/HLA-DPB1/HLA-DQA1/HLA-DQA2/HLA-DQB1/HLA-DRA/HLA-DRB1/HLA-F/IFITM1/IFITM2/IFITM3/LAMP1/LAPTM5/LYN/MANBA/MARCHF1/MFSD1/MREG/MYO7A/NFAM1/P2RX4/PSAP/SLC15A3/SLC29A3/TASL/TLR7/TLR8/TRAF3IP3/TRPM2/VASN	46
19	brown	brown	GO:0098852	lytic vacuole membrane	46/644	395/19550	9.93266e-14	1.88198e-12	1.45275e-12	ACP2/AP1B1/AP2A2/ATP6AP2/ATP6V1B2/BST2/C3AR1/CD74/GAA/GIMAP5/GLMP/GRN/HLA-DMA/HLA-DMB/HLA-DOA/HLA-DOB/HLA-DPA1/HLA-DPB1/HLA-DQA1/HLA-DQA2/HLA-DQB1/HLA-DRA/HLA-DRB1/HLA-F/IFITM1/IFITM2/IFITM3/LAMP1/LAPTM5/LYN/MANBA/MARCHF1/MFSD1/MREG/MYO7A/NFAM1/P2RX4/PSAP/SLC15A3/SLC29A3/TASL/TLR7/TLR8/TRAF3IP3/TRPM2/VASN	46
20	brown	brown	GO:0070821	tertiary granule membrane	20/644	73/19550	1.41916e-13	2.55449e-12	1.97189e-12	ATP6AP2/CD300A/CD33/CD53/CLEC12A/CYBA/CYBB/FCER1G/GAA/GPR84/ITGAM/ITGAX/ITGB2/LAIR1/LILRB2/NBEAL2/PTAFR/SIGLEC14/SIRPA/TRPM2	20
21	brown	brown	GO:0005774	vacuolar membrane	47/644	444/19550	1.76076e-12	3.01845e-11	2.33003e-11	ACP2/AP1B1/AP2A2/ATP6AP2/ATP6V1B2/BST2/C3AR1/CD74/GAA/GIMAP5/GLMP/GRN/HLA-DMA/HLA-DMB/HLA-DOA/HLA-DOB/HLA-DPA1/HLA-DPB1/HLA-DQA1/HLA-DQA2/HLA-DQB1/HLA-DRA/HLA-DRB1/HLA-F/IFITM1/IFITM2/IFITM3/LAMP1/LAPTM5/LYN/MANBA/MARCHF1/MFSD1/MREG/MYO7A/NFAM1/P2RX4/PSAP/SLC15A3/SLC29A3/TASL/TLR7/TLR8/TMEM150B/TRAF3IP3/TRPM2/VASN	47
22	brown	brown	GO:0098576	lumenal side of membrane	14/644	36/19550	2.99386e-12	4.89904e-11	3.78172e-11	CD74/HLA-A/HLA-B/HLA-C/HLA-DPA1/HLA-DPB1/HLA-DQA1/HLA-DQA2/HLA-DQB1/HLA-DRA/HLA-DRB1/HLA-E/HLA-F/TAPBP	14
23	brown	brown	GO:0101003	ficolin-1-rich granule membrane	17/644	61/19550	7.15024e-12	1.11727e-10	8.62458e-11	AP2A2/ATP6AP2/CD300A/CR1/DOK3/FCER1G/GAA/ITGAX/ITGB2/LAMP1/LILRB2/NBEAL2/NCKAP1L/SIGLEC14/SIRPA/TBC1D10C/TRPM2	17
24	brown	brown	GO:0005766	primary lysosome	26/644	155/19550	7.75885e-12	1.11727e-10	8.62458e-11	ADA2/ARHGAP45/ARSA/ARSB/BST2/C3AR1/FUCA2/GAA/GLB1/GM2A/GNS/GRN/HEXA/HEXB/LAMP1/LYZ/MANBA/MNDA/NFAM1/NPC2/PLAC8/PSAP/PYCARD/RNASE2/RNASE3/RNASET2	26
25	brown	brown	GO:0042582	azurophil granule	26/644	155/19550	7.75885e-12	1.11727e-10	8.62458e-11	ADA2/ARHGAP45/ARSA/ARSB/BST2/C3AR1/FUCA2/GAA/GLB1/GM2A/GNS/GRN/HEXA/HEXB/LAMP1/LYZ/MANBA/MNDA/NFAM1/NPC2/PLAC8/PSAP/PYCARD/RNASE2/RNASE3/RNASET2	26
26	brown	brown	GO:0035578	azurophil granule lumen	18/644	91/19550	8.2599e-10	1.14368e-08	8.82839e-09	ADA2/ARHGAP45/ARSA/ARSB/FUCA2/GLB1/GM2A/GNS/GRN/HEXB/LYZ/MNDA/NPC2/PLAC8/PYCARD/RNASE2/RNASE3/RNASET2	18
27	brown	brown	GO:0030670	phagocytic vesicle membrane	16/644	76/19550	2.75761e-09	3.67681e-08	2.83824e-08	B2M/CORO1A/CYBA/CYBB/HLA-A/HLA-B/HLA-C/HLA-E/HLA-F/LAMP1/RAB39A/RAB7B/RAC2/TAPBP/TLR1/TLR2	16
28	brown	brown	GO:0030669	clathrin-coated endocytic vesicle membrane	15/644	72/19550	1.00655e-08	1.28969e-07	9.95548e-08	AP2A2/CD3D/CD3G/CD4/CD74/FCGR1A/FCGR1B/HLA-DPA1/HLA-DPB1/HLA-DQA1/HLA-DQA2/HLA-DQB1/HLA-DRA/HLA-DRB1/IL7R	15
29	brown	brown	GO:0012507	ER to Golgi transport vesicle membrane	14/644	62/19550	1.03892e-08	1.28969e-07	9.95548e-08	B2M/CD74/HLA-A/HLA-B/HLA-C/HLA-DPA1/HLA-DPB1/HLA-DQA1/HLA-DQA2/HLA-DQB1/HLA-DRA/HLA-DRB1/HLA-E/HLA-F	14
30	brown	brown	GO:0042581	specific granule	22/644	160/19550	1.47437e-08	1.76924e-07	1.36573e-07	B2M/C3AR1/CD33/CD53/CFP/CLEC12A/CTSZ/CYBA/CYBB/DOCK2/GHDC/GPR84/GSDMD/ITGAL/ITGAM/ITGB2/LAIR1/LYZ/OSCAR/PTPN6/PTPRJ/TRPM2	22
31	brown	brown	GO:0045121	membrane raft	33/644	335/19550	2.27883e-08	2.56369e-07	1.97899e-07	BIRC3/BST2/BTK/CARD11/CD14/CD2/CD226/CD4/CD48/CD8A/CR1/FASLG/HCK/INPP5D/ITGAM/ITGB2/KCNA3/KCNE3/LAT2/LCK/LCP2/LYN/MS4A4A/NFAM1/P2RY12/PTPRC/S100A10/SELPLG/TLR1/TLR2/TPP1/TREM2/ZAP70	33
32	brown	brown	GO:0098857	membrane microdomain	33/644	335/19550	2.27883e-08	2.56369e-07	1.97899e-07	BIRC3/BST2/BTK/CARD11/CD14/CD2/CD226/CD4/CD48/CD8A/CR1/FASLG/HCK/INPP5D/ITGAM/ITGB2/KCNA3/KCNE3/LAT2/LCK/LCP2/LYN/MS4A4A/NFAM1/P2RY12/PTPRC/S100A10/SELPLG/TLR1/TLR2/TPP1/TREM2/ZAP70	33
33	brown	brown	GO:0030662	coated vesicle membrane	23/644	181/19550	3.16021e-08	3.44751e-07	2.66123e-07	AP1B1/AP1G2/AP2A2/B2M/CD3D/CD3G/CD4/CD74/FCGR1A/FCGR1B/HLA-A/HLA-B/HLA-C/HLA-DPA1/HLA-DPB1/HLA-DQA1/HLA-DQA2/HLA-DQB1/HLA-DRA/HLA-DRB1/HLA-E/HLA-F/IL7R	23
34	brown	brown	GO:0030665	clathrin-coated vesicle membrane	17/644	116/19550	2.52289e-07	2.6713e-06	2.06205e-06	AP1B1/AP1G2/AP2A2/CD3D/CD3G/CD4/CD74/FCGR1A/FCGR1B/HLA-DPA1/HLA-DPB1/HLA-DQA1/HLA-DQA2/HLA-DQB1/HLA-DRA/HLA-DRB1/IL7R	17
35	brown	brown	GO:0045334	clathrin-coated endocytic vesicle	15/644	91/19550	2.67748e-07	2.75398e-06	2.12588e-06	AP2A2/CD3D/CD3G/CD4/CD74/FCGR1A/FCGR1B/HLA-DPA1/HLA-DPB1/HLA-DQA1/HLA-DQA2/HLA-DQB1/HLA-DRA/HLA-DRB1/IL7R	15
36	brown	brown	GO:0030134	COPII-coated ER to Golgi transport vesicle	15/644	94/19550	4.14253e-07	4.14253e-06	3.19774e-06	B2M/CD74/CTSZ/HLA-A/HLA-B/HLA-C/HLA-DPA1/HLA-DPB1/HLA-DQA1/HLA-DQA2/HLA-DQB1/HLA-DRA/HLA-DRB1/HLA-E/HLA-F	15
37	brown	brown	GO:0061702	inflammasome complex	7/644	17/19550	5.94138e-07	5.7808e-06	4.46237e-06	CASP1/CASP4/GSDMD/NAIP/NLRC4/NLRP3/PYCARD	7
38	brown	brown	GO:0001726	ruffle	20/644	178/19550	1.80202e-06	1.70717e-05	1.31782e-05	ADGRE2/AIF1/ARHGAP18/ARHGAP45/CAPG/CARMIL2/DDX58/FGD2/FGD3/FGR/FRMD4B/LCP1/PLEK/PSD4/PTPRJ/S100A11/S100A6/SAMSN1/SCIMP/TLR4	20
39	brown	brown	GO:1904813	ficolin-1-rich granule lumen	16/644	124/19550	3.19705e-06	2.95113e-05	2.27806e-05	ALOX5/AMPD3/ARSB/BIN2/CST3/CTSB/CTSS/CTSZ/GLB1/GMFG/GNS/GSDMD/HK3/MNDA/OSTF1/PLEKHO2	16
40	brown	brown	GO:0098802	plasma membrane signaling receptor complex	27/644	306/19550	3.64369e-06	3.27932e-05	2.5314e-05	ACVRL1/APBB1IP/B2M/CD247/CD3D/CD3E/CD3G/CD4/CD40/CD8A/CD8B/CSF2RB/HFE/IL12RB1/ITGAL/ITGAM/ITGAX/ITGB2/ITGB7/LYN/PTPN6/SYK/TLR1/TLR2/TRAT1/TSPAN32/ZAP70	27
41	brown	brown	GO:0031252	cell leading edge	33/644	422/19550	4.42901e-06	3.88888e-05	3.00195e-05	ABI3/ADGRE2/ADORA2A/AIF1/APBB1IP/ARHGAP18/ARHGAP45/ARPC3/ATP6AP2/CAPG/CARMIL2/CORO1A/DDX58/DOCK8/EPB41L3/FGD2/FGD3/FGR/FRMD4B/LCP1/MYO1G/PLEK/PSD4/PSTPIP1/PTPRJ/RAC2/S100A11/S100A6/SAMSN1/SCIMP/SHTN1/TLR4/VASP	33
42	brown	brown	GO:0005770	late endosome	25/644	282/19550	7.64713e-06	6.55468e-05	5.05975e-05	BST2/CD74/CHID1/CST7/CTSS/GIMAP5/GRN/HLA-DMA/HLA-DMB/HLA-DRA/HLA-DRB1/IFITM2/IFITM3/LAMP1/MARCHF1/MCOLN2/MREG/PSAP/RAB7B/RASGEF1B/SIGLEC1/SLA2/SLC29A3/SLC31A2/SLC9A9	25
43	brown	brown	GO:0035579	specific granule membrane	13/644	91/19550	8.62479e-06	7.22075e-05	5.57392e-05	C3AR1/CD33/CD53/CLEC12A/CYBA/CYBB/GPR84/ITGAL/ITGAM/ITGB2/LAIR1/PTPRJ/TRPM2	13
44	brown	brown	GO:0009898	cytoplasmic side of plasma membrane	18/644	172/19550	1.57797e-05	0.000129106	9.96611e-05	CARMIL2/CD2/FGR/GM2A/GNA15/GNGT2/HCK/LCK/LILRB4/LYN/PTPN22/PTPN7/PTPRC/RGS1/S100A6/SLA/SYK/ZAP70	18
45	brown	brown	GO:0098636	protein complex involved in cell adhesion	8/644	36/19550	1.77483e-05	0.000141986	0.000109603	CD28/ITGAL/ITGAM/ITGAX/ITGB2/ITGB7/LYN/TSPAN32	8
46	brown	brown	GO:0030176	integral component of endoplasmic reticulum membrane	17/644	162/19550	2.60478e-05	0.000203852	0.00015736	B2M/CD74/HLA-A/HLA-B/HLA-C/HLA-DPA1/HLA-DPB1/HLA-DQA1/HLA-DQA2/HLA-DQB1/HLA-DRA/HLA-DRB1/HLA-E/HLA-F/HSD11B1/SLC37A2/TAPBP	17
47	brown	brown	GO:0098562	cytoplasmic side of membrane	19/644	197/19550	2.93855e-05	0.000225081	0.000173747	CARMIL2/CD2/FGR/GM2A/GNA15/GNGT2/HCK/LCK/LILRB4/LYN/PTPN22/PTPN7/PTPRC/RASAL3/RGS1/S100A6/SLA/SYK/ZAP70	19
48	brown	brown	GO:0031227	intrinsic component of endoplasmic reticulum membrane	17/644	170/19550	4.83403e-05	0.000362552	0.000279865	B2M/CD74/HLA-A/HLA-B/HLA-C/HLA-DPA1/HLA-DPB1/HLA-DQA1/HLA-DQA2/HLA-DQB1/HLA-DRA/HLA-DRB1/HLA-E/HLA-F/HSD11B1/SLC37A2/TAPBP	17
49	brown	brown	GO:0008305	integrin complex	7/644	31/19550	5.37365e-05	0.000394799	0.000304757	ITGAL/ITGAM/ITGAX/ITGB2/ITGB7/LYN/TSPAN32	7
50	brown	brown	GO:0030135	coated vesicle	24/644	299/19550	5.83202e-05	0.000419905	0.000324138	AP1B1/AP1G2/AP2A2/B2M/CD3D/CD3G/CD4/CD74/CTSZ/FCGR1A/FCGR1B/HLA-A/HLA-B/HLA-C/HLA-DPA1/HLA-DPB1/HLA-DQA1/HLA-DQA2/HLA-DQB1/HLA-DRA/HLA-DRB1/HLA-E/HLA-F/IL7R	24
51	brown	brown	GO:0043020	NADPH oxidase complex	5/644	14/19550	5.97022e-05	0.000421427	0.000325312	CYBA/CYBB/NCF1/NCF2/NCF4	5
52	brown	brown	GO:0031256	leading edge membrane	17/644	180/19550	9.88328e-05	0.000684227	0.000528175	ADGRE2/ADORA2A/AIF1/ARHGAP45/ATP6AP2/DDX58/DOCK8/EPB41L3/FGD2/FGR/LCP1/MYO1G/PLEK/PSD4/PTPRJ/SCIMP/VASP	17
53	brown	brown	GO:0031234	extrinsic component of cytoplasmic side of plasma membrane	12/644	101/19550	0.000120922	0.000821355	0.000634029	CARMIL2/FGR/GNA15/GNGT2/HCK/LCK/LYN/RGS1/S100A6/SLA/SYK/ZAP70	12
54	brown	brown	GO:0035580	specific granule lumen	9/644	62/19550	0.000184152	0.00122768	0.000947683	B2M/CFP/CTSZ/DOCK2/GHDC/GSDMD/LYZ/OSCAR/PTPN6	9
55	brown	brown	GO:0036019	endolysosome	6/644	27/19550	0.000204463	0.0013383	0.00103308	AP2A2/CTSB/CTSS/TASL/TLR7/TLR8	6
56	brown	brown	GO:0001891	phagocytic cup	6/644	28/19550	0.000253035	0.00162665	0.00125566	AIF1/BIN2/CORO1A/LCP1/MYO1G/TLR4	6
57	brown	brown	GO:0030136	clathrin-coated vesicle	17/644	196/19550	0.000276186	0.00174434	0.0013465	AP1B1/AP1G2/AP2A2/CD3D/CD3G/CD4/CD74/FCGR1A/FCGR1B/HLA-DPA1/HLA-DPB1/HLA-DQA1/HLA-DQA2/HLA-DQB1/HLA-DRA/HLA-DRB1/IL7R	17
58	brown	brown	GO:0031902	late endosome membrane	14/644	146/19550	0.000339814	0.00210919	0.00162815	GIMAP5/HLA-DMA/HLA-DMB/HLA-DRA/HLA-DRB1/IFITM2/IFITM3/LAMP1/MARCHF1/MCOLN2/MREG/RAB7B/SLC29A3/SLC9A9	14
59	brown	brown	GO:1904724	tertiary granule lumen	8/644	55/19550	0.000411948	0.00251358	0.00194031	B2M/CFP/CST3/CTSS/GSDMD/LYZ/OSCAR/PTPN6	8
60	brown	brown	GO:0019898	extrinsic component of membrane	22/644	309/19550	0.000622303	0.00373382	0.00288225	ALOX15B/CARMIL2/FGR/GNA15/GNGT2/HCK/LCK/LYN/NAAA/NCF1/PIK3CD/PIK3CG/PIK3R5/RGS1/S100A10/S100A6/SLA/SLA2/SYK/SYTL1/SYTL3/ZAP70	22
61	brown	brown	GO:0001931	uropod	4/644	13/19550	0.000657736	0.00377241	0.00291203	PSTPIP1/SCIMP/SELPLG/SPN	4
62	brown	brown	GO:0031254	cell trailing edge	4/644	13/19550	0.000657736	0.00377241	0.00291203	PSTPIP1/SCIMP/SELPLG/SPN	4
63	brown	brown	GO:0019897	extrinsic component of plasma membrane	15/644	174/19550	0.000660171	0.00377241	0.00291203	CARMIL2/FGR/GNA15/GNGT2/HCK/LCK/LYN/RGS1/S100A10/S100A6/SLA/SYK/SYTL1/SYTL3/ZAP70	15
64	brown	brown	GO:0044853	plasma membrane raft	11/644	116/19550	0.00156482	0.00869223	0.00670979	CD8A/CR1/FASLG/HCK/ITGAM/ITGB2/LCP2/MS4A4A/P2RY12/SELPLG/TREM2	11
65	brown	brown	GO:0032587	ruffle membrane	10/644	99/19550	0.00156943	0.00869223	0.00670979	ADGRE2/AIF1/ARHGAP45/DDX58/FGD2/FGR/LCP1/PLEK/PSD4/PTPRJ	10
66	brown	brown	GO:0032588	trans-Golgi network membrane	10/644	100/19550	0.00169359	0.00923774	0.00713089	AP1B1/CD74/HLA-DPA1/HLA-DPB1/HLA-DQA1/HLA-DQA2/HLA-DQB1/HLA-DRA/HLA-DRB1/MARCHF1	10
67	brown	brown	GO:0031901	early endosome membrane	14/644	173/19550	0.00180553	0.00966253	0.00745879	B2M/CD8B/FCGR1A/FCGR1B/FGD2/HLA-A/HLA-B/HLA-C/HLA-DRA/HLA-E/HLA-F/IFITM3/MARCHF1/SNX20	14
68	brown	brown	GO:0030658	transport vesicle membrane	16/644	212/19550	0.00182514	0.00966253	0.00745879	AP1G2/B2M/CD74/HLA-A/HLA-B/HLA-C/HLA-DPA1/HLA-DPB1/HLA-DQA1/HLA-DQA2/HLA-DQB1/HLA-DRA/HLA-DRB1/HLA-E/HLA-F/LAMP1	16
69	brown	brown	GO:0005767	secondary lysosome	4/644	17/19550	0.00197132	0.0102851	0.0079394	LAMP1/NCF1/NCF2/NCF4	4
70	brown	brown	GO:0036020	endolysosome membrane	4/644	18/19550	0.00246912	0.0126983	0.00980223	AP2A2/TASL/TLR7/TLR8	4
71	brown	brown	GO:0031253	cell projection membrane	22/644	346/19550	0.00263532	0.0133622	0.0103147	ADGRE2/ADORA2A/AIF1/ARHGAP45/ATP6AP2/DDX58/DOCK8/EPB41L3/FGD2/FGR/LCP1/P2RY12/PDE6G/PKD2L1/PLB1/PLEK/PSD4/PTPRJ/SCIMP/SYTL1/TBC1D10C/VASP	22
72	brown	brown	GO:0035577	azurophil granule membrane	7/644	58/19550	0.00285216	0.0142608	0.0110083	BST2/C3AR1/GAA/LAMP1/MANBA/NFAM1/PSAP	7
73	brown	brown	GO:0030027	lamellipodium	15/644	202/19550	0.00291894	0.0143948	0.0111117	ABI3/AIF1/APBB1IP/ARPC3/CAPG/CARMIL2/CORO1A/DOCK8/FGD2/FGD3/MYO1G/PSTPIP1/RAC2/SHTN1/VASP	15
74	brown	brown	GO:0042101	T cell receptor complex	12/644	148/19550	0.00366803	0.0178445	0.0137747	APBB1IP/CD247/CD3D/CD3E/CD3G/CD4/CD8A/CD8B/PTPN6/SYK/TRAT1/ZAP70	12
75	brown	brown	GO:0005884	actin filament	10/644	114/19550	0.00442753	0.0212521	0.0164052	AIF1/ARPC3/CORO1A/FMN1/HCK/HCLS1/LCP1/PSTPIP1/RAC2/WAS	10
76	brown	brown	GO:0005802	trans-Golgi network	17/644	259/19550	0.00562933	0.0266653	0.0205837	AP1B1/CD74/CHID1/GRN/HLA-DPA1/HLA-DPB1/HLA-DQA1/HLA-DQA2/HLA-DQB1/HLA-DRA/HLA-DRB1/LAP3/MARCHF1/MS4A6A/MS4A7/PCSK5/RAB7B	17
77	brown	brown	GO:0032009	early phagosome	3/644	12/19550	0.00626618	0.0292964	0.0226148	SYK/TLR7/UNC93B1	3
78	brown	brown	GO:0031089	platelet dense granule lumen	3/644	14/19550	0.00987192	0.0455627	0.0351712	CTSW/ECM1/SELENOP	3
79	brown	brown	GO:0055038	recycling endosome membrane	8/644	92/19550	0.0109341	0.0498262	0.0384623	ACAP1/B2M/HLA-A/HLA-B/HLA-C/HLA-E/HLA-F/MCOLN2	8
80	pink	pink	GO:0005759	mitochondrial matrix	59/178	480/19550	1.70872e-50	3.3491e-48	2.51812e-48	ACO2/ACOT2/ACSM5/ACSS2/ATP5F1B/ATP5PB/BCKDHB/BDH1/BTD/COQ3/CS/DBT/DECR1/DHTKD1/DLAT/DLD/DLST/DNAJC15/ETFA/ETFDH/FECH/FH/GCDH/GLRX5/GPT2/HADH/HADHA/HADHB/HAGH/ISCA1/LACTB2/MAIP1/MCCC1/MCCC2/MDH2/MIPEP/MLYCD/MMUT/MRPL19/MRPL35/MRPL44/MRPS35/MRPS9/MTHFS/MTRES1/NAT8L/NDUFA9/NDUFAF1/NDUFS1/NDUFS2/OGDH/PCCB/PDHA1/PDHB/PDHX/PDP2/POLDIP2/SUCLA2/VDAC2	59
81	pink	pink	GO:0005743	mitochondrial inner membrane	46/178	495/19550	2.19164e-33	2.1478e-31	1.61489e-31	ATP5F1B/ATP5MC3/ATP5PB/BDH1/BOK/COQ3/COQ8A/CPT2/CRAT/CYC1/DMAC2L/DNAJC15/ETFDH/FECH/GHITM/HADHA/HADHB/HIGD1A/IMMT/L2HGDH/LDHB/MAIP1/MPC2/MRPL19/MRPL35/MRPL44/MRPS35/MRPS9/MRS2/MTCH2/NDUFA9/NDUFAF1/NDUFS1/NDUFS2/NNT/SDHA/SDHB/SDHC/SLC25A10/SLC25A16/SLC25A20/SLC25A3/TMEM177/UQCRC1/UQCRC2/UQCRFS1	46
82	pink	pink	GO:1990204	oxidoreductase complex	21/178	112/19550	5.85313e-22	3.82405e-20	2.87522e-20	BCKDHB/CYC1/DBT/DLAT/DLD/DLST/MTARC1/NDUFA9/NDUFAF1/NDUFS1/NDUFS2/OGDH/PDHA1/PDHB/PDHX/SDHA/SDHB/SDHC/UQCRC1/UQCRC2/UQCRFS1	21
83	pink	pink	GO:0098798	mitochondrial protein-containing complex	28/178	268/19550	9.6234e-22	4.71547e-20	3.54546e-20	ATP5F1B/ATP5MC3/ATP5PB/BCKDHB/CYC1/DBT/DLAT/DNAJC15/HADHA/IMMT/MCCC1/MCCC2/MRPL19/MRPL35/MRPL44/MRPS35/MRPS9/NDUFA9/NDUFAF1/NDUFS1/NDUFS2/PDHB/SDHA/SDHB/SDHC/UQCRC1/UQCRC2/UQCRFS1	28
84	pink	pink	GO:0098800	inner mitochondrial membrane protein complex	16/178	147/19550	3.90613e-13	1.5312e-11	1.15128e-11	ATP5F1B/ATP5MC3/ATP5PB/CYC1/DNAJC15/IMMT/NDUFA9/NDUFAF1/NDUFS1/NDUFS2/SDHA/SDHB/SDHC/UQCRC1/UQCRC2/UQCRFS1	16
85	pink	pink	GO:0070469	respirasome	13/178	100/19550	6.78747e-12	2.11426e-10	1.58967e-10	CYC1/HIGD1A/NDUFA9/NDUFAF1/NDUFS1/NDUFS2/NNT/SDHA/SDHB/SDHC/UQCRC1/UQCRC2/UQCRFS1	13
86	pink	pink	GO:0045239	tricarboxylic acid cycle enzyme complex	7/178	13/19550	7.55094e-12	2.11426e-10	1.58967e-10	BCKDHB/DBT/DLD/DLST/FH/OGDH/SUCLA2	7
87	pink	pink	GO:0005746	mitochondrial respirasome	12/178	89/19550	2.8859e-11	7.07045e-10	5.31613e-10	CYC1/NDUFA9/NDUFAF1/NDUFS1/NDUFS2/NNT/SDHA/SDHB/SDHC/UQCRC1/UQCRC2/UQCRFS1	12
88	pink	pink	GO:0005777	peroxisome	14/178	142/19550	4.68227e-11	9.17724e-10	6.90018e-10	ACOT2/ACOX1/ACSL1/CAT/CRAT/HSDL2/MLYCD/MPV17L/PEX11A/PEX14/PEX19/PLAAT3/SCP2/VWA8	14
89	pink	pink	GO:0042579	microbody	14/178	142/19550	4.68227e-11	9.17724e-10	6.90018e-10	ACOT2/ACOX1/ACSL1/CAT/CRAT/HSDL2/MLYCD/MPV17L/PEX11A/PEX14/PEX19/PLAAT3/SCP2/VWA8	14
90	pink	pink	GO:0098803	respiratory chain complex	11/178	90/19550	5.83041e-10	1.03887e-08	7.81107e-09	CYC1/NDUFA9/NDUFAF1/NDUFS1/NDUFS2/SDHA/SDHB/SDHC/UQCRC1/UQCRC2/UQCRFS1	11
91	pink	pink	GO:0031968	organelle outer membrane	15/178	230/19550	3.16502e-09	5.16954e-08	3.88687e-08	ACACB/ACSL1/ASS1/ATP5MC3/BOK/HADHB/IMMT/MAOA/MFN2/MTARC1/NIPSNAP2/NLRX1/RETSAT/RTN4IP1/VDAC2	15
92	pink	pink	GO:0019867	outer membrane	15/178	232/19550	3.56223e-09	5.37074e-08	4.03815e-08	ACACB/ACSL1/ASS1/ATP5MC3/BOK/HADHB/IMMT/MAOA/MFN2/MTARC1/NIPSNAP2/NLRX1/RETSAT/RTN4IP1/VDAC2	15
93	pink	pink	GO:0005741	mitochondrial outer membrane	14/178	205/19550	5.99575e-09	8.39405e-08	6.31131e-08	ACACB/ACSL1/ASS1/ATP5MC3/BOK/HADHB/IMMT/MAOA/MFN2/MTARC1/NIPSNAP2/NLRX1/RTN4IP1/VDAC2	14
94	pink	pink	GO:0005778	peroxisomal membrane	8/178	65/19550	1.3083e-07	1.60266e-06	1.20501e-06	ACOX1/ACSL1/CAT/MPV17L/PEX11A/PEX14/PEX19/PLAAT3	8
95	pink	pink	GO:0031903	microbody membrane	8/178	65/19550	1.3083e-07	1.60266e-06	1.20501e-06	ACOX1/ACSL1/CAT/MPV17L/PEX11A/PEX14/PEX19/PLAAT3	8
96	pink	pink	GO:0031304	intrinsic component of mitochondrial inner membrane	7/178	56/19550	7.3384e-07	7.99071e-06	6.00805e-06	ETFDH/GHITM/IMMT/L2HGDH/MPC2/SLC25A3/TMEM177	7
97	pink	pink	GO:0031305	integral component of mitochondrial inner membrane	7/178	56/19550	7.3384e-07	7.99071e-06	6.00805e-06	ETFDH/GHITM/IMMT/L2HGDH/MPC2/SLC25A3/TMEM177	7
98	pink	pink	GO:0098573	intrinsic component of mitochondrial membrane	8/178	88/19550	1.39461e-06	1.43865e-05	1.08169e-05	ETFDH/GHITM/IMMT/L2HGDH/MFN2/MPC2/SLC25A3/TMEM177	8
99	pink	pink	GO:0009295	nucleoid	6/178	44/19550	2.77362e-06	2.58871e-05	1.9464e-05	ATP5F1B/DBT/HADHA/HADHB/POLDIP2/VDAC2	6
100	pink	pink	GO:0042645	mitochondrial nucleoid	6/178	44/19550	2.77362e-06	2.58871e-05	1.9464e-05	ATP5F1B/DBT/HADHA/HADHB/POLDIP2/VDAC2	6
101	pink	pink	GO:0005750	mitochondrial respiratory chain complex III	4/178	14/19550	6.19328e-06	5.26272e-05	3.95693e-05	CYC1/UQCRC1/UQCRC2/UQCRFS1	4
102	pink	pink	GO:0045275	respiratory chain complex III	4/178	14/19550	6.19328e-06	5.26272e-05	3.95693e-05	CYC1/UQCRC1/UQCRC2/UQCRFS1	4
103	pink	pink	GO:0005782	peroxisomal matrix	6/178	51/19550	6.71266e-06	5.26272e-05	3.95693e-05	ACOT2/ACOX1/CAT/CRAT/MLYCD/SCP2	6
104	pink	pink	GO:0031907	microbody lumen	6/178	51/19550	6.71266e-06	5.26272e-05	3.95693e-05	ACOT2/ACOX1/CAT/CRAT/MLYCD/SCP2	6
105	pink	pink	GO:0032592	integral component of mitochondrial membrane	7/178	87/19550	1.45885e-05	0.000109975	8.2688e-05	ETFDH/GHITM/IMMT/L2HGDH/MPC2/SLC25A3/TMEM177	7
106	pink	pink	GO:0045259	proton-transporting ATP synthase complex	4/178	22/19550	4.2752e-05	0.000310348	0.000233344	ATP5F1B/ATP5MC3/ATP5PB/DMAC2L	4
107	pink	pink	GO:0045263	proton-transporting ATP synthase complex, coupling factor F(o)	3/178	14/19550	0.000250908	0.00175636	0.00132057	ATP5MC3/ATP5PB/DMAC2L	3
108	pink	pink	GO:0070069	cytochrome complex	4/178	42/19550	0.000567625	0.00383636	0.00288448	CYC1/UQCRC1/UQCRC2/UQCRFS1	4
109	pink	pink	GO:0005753	mitochondrial proton-transporting ATP synthase complex	3/178	21/19550	0.000874788	0.00556751	0.0041861	ATP5F1B/ATP5MC3/ATP5PB	3
110	pink	pink	GO:0005747	mitochondrial respiratory chain complex I	4/178	48/19550	0.000945782	0.00556751	0.0041861	NDUFA9/NDUFAF1/NDUFS1/NDUFS2	4
111	pink	pink	GO:0030964	NADH dehydrogenase complex	4/178	48/19550	0.000945782	0.00556751	0.0041861	NDUFA9/NDUFAF1/NDUFS1/NDUFS2	4
112	pink	pink	GO:0045271	respiratory chain complex I	4/178	48/19550	0.000945782	0.00556751	0.0041861	NDUFA9/NDUFAF1/NDUFS1/NDUFS2	4
113	pink	pink	GO:0000313	organellar ribosome	5/178	84/19550	0.00102167	0.00556751	0.0041861	MRPL19/MRPL35/MRPL44/MRPS35/MRPS9	5
114	pink	pink	GO:0005761	mitochondrial ribosome	5/178	84/19550	0.00102167	0.00556751	0.0041861	MRPL19/MRPL35/MRPL44/MRPS35/MRPS9	5
115	pink	pink	GO:0016469	proton-transporting two-sector ATPase complex	4/178	49/19550	0.0010226	0.00556751	0.0041861	ATP5F1B/ATP5MC3/ATP5PB/DMAC2L	4
116	pink	pink	GO:0033177	proton-transporting two-sector ATPase complex, proton-transporting domain	3/178	24/19550	0.00130483	0.00691207	0.00519704	ATP5MC3/ATP5PB/DMAC2L	3
117	pink	pink	GO:0031300	intrinsic component of organelle membrane	10/178	417/19550	0.00499353	0.0257511	0.0193617	ETFDH/GHITM/IMMT/L2HGDH/MFN2/MPC2/PEX11A/RTN4/SLC25A3/TMEM177	10
118	pink	pink	GO:0000276	mitochondrial proton-transporting ATP synthase complex, coupling factor F(o)	2/178	12/19550	0.00512395	0.0257511	0.0193617	ATP5MC3/ATP5PB	2
119	pink	pink	GO:0005758	mitochondrial intermembrane space	4/178	86/19550	0.00790363	0.0382772	0.0287799	CAT/CHCHD4/IMMT/NDUFS1	4
120	pink	pink	GO:0031314	extrinsic component of mitochondrial inner membrane	2/178	15/19550	0.00800697	0.0382772	0.0287799	COQ3/COQ8A	2
121	pink	pink	GO:1990351	transporter complex	9/178	381/19550	0.00833931	0.0389168	0.0292607	CYC1/NDUFA9/NDUFAF1/NDUFS1/NDUFS2/PEX14/UQCRC1/UQCRC2/UQCRFS1	9
122	pink	pink	GO:0031301	integral component of organelle membrane	9/178	387/19550	0.00918181	0.041852	0.0314676	ETFDH/GHITM/IMMT/L2HGDH/MPC2/PEX11A/RTN4/SLC25A3/TMEM177	9

## Sheet: S5
	Cluster	group	ID	Description	GeneRatio	BgRatio	pvalue	p.adjust	qvalue	geneID	Count
1	brown	brown	GO:0140375	immune receptor activity	46/627	144/18368	3.1773e-32	2.11926e-29	1.77929e-29	C3AR1/C5AR1/C5AR2/CCR1/CCR2/CCR4/CCR5/CCRL2/CD200R1/CD4/CD74/CMKLR1/CR1/CSF2RA/CSF2RB/CXCR6/EBI3/FCER1G/FCGR1B/FCGR2B/FPR3/HLA-DOA/HLA-DOB/HLA-DPA1/HLA-DQA1/HLA-DQA2/HLA-DQB1/HLA-DRA/HLA-DRB1/IL10RA/IL12RB1/IL12RB2/IL2RG/IL7R/KIR3DL1/KLRC1/KLRD1/KLRF1/LILRA1/LILRA2/LILRA4/LILRA6/LILRB1/LILRB2/LILRB3/LILRB5	46
2	brown	brown	GO:0023023	MHC protein complex binding	19/627	36/18368	5.17147e-19	1.72469e-16	1.44801e-16	B2M/CD4/CD74/CD8A/HLA-DMA/HLA-DMB/HLA-DOA/HLA-DOB/HLA-DPA1/HLA-DPB1/HLA-DQA1/HLA-DQA2/HLA-DQB1/HLA-DRA/HLA-DRB1/KLRC1/KLRD1/LILRB1/LILRB2	19
3	brown	brown	GO:0023026	MHC class II protein complex binding	14/627	27/18368	3.36625e-14	7.48429e-12	6.28366e-12	B2M/CD4/CD74/HLA-DMA/HLA-DMB/HLA-DOA/HLA-DOB/HLA-DPA1/HLA-DPB1/HLA-DQA1/HLA-DQA2/HLA-DQB1/HLA-DRA/HLA-DRB1	14
4	brown	brown	GO:0032396	inhibitory MHC class I receptor activity	9/627	12/18368	1.194e-11	1.76107e-09	1.47856e-09	KIR3DL1/LILRA1/LILRA2/LILRA4/LILRA6/LILRB1/LILRB2/LILRB3/LILRB5	9
5	brown	brown	GO:0030246	carbohydrate binding	35/627	271/18368	1.32015e-11	1.76107e-09	1.47856e-09	CD209/CD33/CD69/CHID1/CLEC12A/CLEC1B/CLEC4G/CLEC7A/CLECL1/FCER2/GAA/GALNT12/GALNT4/GALNT6/HK3/HLA-DRA/HLA-DRB1/KLRB1/KLRC1/KLRC3/KLRC4-KLRK1/KLRD1/KLRF1/KLRK1/LGALS9/LY75/MANBA/MRC1/PRG4/SIGLEC1/SIGLEC10/SIGLEC11/SIGLEC14/SIGLEC7/SIGLEC9	35
6	brown	brown	GO:0042287	MHC protein binding	14/627	40/18368	2.58234e-11	2.8707e-09	2.41018e-09	CD4/CD74/CD8A/CD8B/CLEC7A/FCRL6/HLA-E/KIR3DL2/KLRD1/LILRB1/LILRB2/MARCHF1/PILRA/TAPBP	14
7	brown	brown	GO:0032393	MHC class I receptor activity	10/627	17/18368	3.13614e-11	2.98829e-09	2.50891e-09	KIR3DL1/KLRF1/LILRA1/LILRA2/LILRA4/LILRA6/LILRB1/LILRB2/LILRB3/LILRB5	10
8	brown	brown	GO:0032395	MHC class II receptor activity	8/627	10/18368	7.47522e-11	6.23247e-09	5.23265e-09	HLA-DOA/HLA-DOB/HLA-DPA1/HLA-DQA1/HLA-DQA2/HLA-DQB1/HLA-DRA/HLA-DRB1	8
9	brown	brown	GO:0042605	peptide antigen binding	13/627	36/18368	8.47449e-11	6.28054e-09	5.27302e-09	CD209/HLA-A/HLA-B/HLA-C/HLA-DPA1/HLA-DPB1/HLA-DQA1/HLA-DQB1/HLA-DRA/HLA-DRB1/HLA-E/HLA-F/TAPBP	13
10	brown	brown	GO:0042608	T cell receptor binding	8/627	11/18368	2.65883e-10	1.77344e-08	1.48894e-08	CD3E/CD3G/DOCK2/HLA-A/HLA-DRA/HLA-DRB1/HLA-E/LCK	8
11	brown	brown	GO:0045028	G protein-coupled purinergic nucleotide receptor activity	8/627	14/18368	4.41747e-09	2.6786e-07	2.2489e-07	GPR171/GPR34/P2RY10/P2RY12/P2RY13/P2RY6/P2RY8/PTAFR	8
12	brown	brown	GO:0019955	cytokine binding	21/627	139/18368	1.04648e-08	5.76514e-07	4.84029e-07	ACVRL1/CCR1/CCR2/CCR4/CCR5/CCRL2/CD4/CD74/CSF1R/CSF2RA/CXCR6/EBI3/IL10RA/IL12RB1/IL12RB2/IL2RG/NRROS/TMC8/TNFRSF11A/TNFRSF14/VASN	21
13	brown	brown	GO:0001614	purinergic nucleotide receptor activity	9/627	21/18368	1.21007e-08	5.76514e-07	4.84029e-07	GPR171/GPR34/P2RX4/P2RY10/P2RY12/P2RY13/P2RY6/P2RY8/PTAFR	9
14	brown	brown	GO:0016502	nucleotide receptor activity	9/627	21/18368	1.21007e-08	5.76514e-07	4.84029e-07	GPR171/GPR34/P2RX4/P2RY10/P2RY12/P2RY13/P2RY6/P2RY8/PTAFR	9
15	brown	brown	GO:0003823	antigen binding	23/627	171/18368	2.02863e-08	9.02066e-07	7.57356e-07	CD209/CD40/CD48/HLA-A/HLA-B/HLA-C/HLA-DPA1/HLA-DPB1/HLA-DQA1/HLA-DQB1/HLA-DRA/HLA-DRB1/HLA-E/HLA-F/IL7R/KIR2DL3/KLRD1/LILRA1/LILRA2/SIRPA/SPON2/TAPBP/TSPAN4	23
16	brown	brown	GO:0004896	cytokine receptor activity	17/627	97/18368	2.78215e-08	1.15981e-06	9.73753e-07	CCR1/CCR2/CCR4/CCR5/CCRL2/CD4/CD74/CMKLR1/CSF2RA/CSF2RB/CXCR6/EBI3/IL10RA/IL12RB1/IL12RB2/IL2RG/IL7R	17
17	brown	brown	GO:0033218	amide binding	37/627	400/18368	4.19368e-08	1.6454e-06	1.38145e-06	C1QA/CD14/CD209/CD300LF/CD74/CLN8/CMKLR1/CST3/EBI3/FCGR2B/FOLR2/HLA-A/HLA-B/HLA-C/HLA-DPA1/HLA-DPB1/HLA-DQA1/HLA-DQB1/HLA-DRA/HLA-DRB1/HLA-E/HLA-F/ITGAM/ITGB2/LILRB2/MARCO/MSR1/PCSK5/PLTP/PSAP/PTGES/TAPBP/TLR1/TLR2/TLR4/TPP1/TREM2	37
18	brown	brown	GO:0042277	peptide binding	32/627	321/18368	6.25721e-08	2.31865e-06	1.94669e-06	C1QA/CD14/CD209/CD74/CMKLR1/CST3/EBI3/FCGR2B/HLA-A/HLA-B/HLA-C/HLA-DPA1/HLA-DPB1/HLA-DQA1/HLA-DQB1/HLA-DRA/HLA-DRB1/HLA-E/HLA-F/ITGAM/ITGB2/LILRB2/MARCO/MSR1/PCSK5/PTGES/TAPBP/TLR1/TLR2/TLR4/TPP1/TREM2	32
19	brown	brown	GO:0001530	lipopolysaccharide binding	10/627	33/18368	9.09981e-08	3.19451e-06	2.68205e-06	CD14/CD6/LY96/NINJ1/PTAFR/RNASE3/SPON2/TLR2/TLR4/TREM2	10
20	brown	brown	GO:0038187	pattern recognition receptor activity	9/627	26/18368	1.10361e-07	3.68053e-06	3.0901e-06	CD14/CLEC7A/LY96/MARCO/PTAFR/TLR2/TLR4/TLR7/TLR8	9
21	brown	brown	GO:0019865	immunoglobulin binding	8/627	23/18368	5.49015e-07	1.74378e-05	1.46404e-05	FCER1G/FCER2/FCGR1A/FCGR1B/FCGR2A/FCGR2B/FCGR3A/LILRA2	8
22	brown	brown	GO:0019864	IgG binding	6/627	11/18368	6.16605e-07	1.86944e-05	1.56954e-05	FCER1G/FCGR1A/FCGR1B/FCGR2A/FCGR2B/FCGR3A	6
23	brown	brown	GO:0004875	complement receptor activity	6/627	12/18368	1.19757e-06	3.32824e-05	2.79432e-05	C3AR1/C5AR1/C5AR2/CMKLR1/CR1/FPR3	6
24	brown	brown	GO:0035325	Toll-like receptor binding	6/627	12/18368	1.19757e-06	3.32824e-05	2.79432e-05	LY96/MYD88/SYK/TLR1/TLR2/UNC93B1	6
25	brown	brown	GO:0038024	cargo receptor activity	13/627	77/18368	1.86161e-06	4.96677e-05	4.17e-05	APOBR/CD163/CD5/CD6/CXCL16/FOLR2/ITGAM/ITGB2/MARCO/MRC1/MSR1/PRG4/STAB1	13
26	brown	brown	GO:0004715	non-membrane spanning protein tyrosine kinase activity	10/627	45/18368	2.16662e-06	5.55822e-05	4.66658e-05	BTK/FGR/HCK/ITK/LCK/LYN/SYK/TEC/TXK/ZAP70	10
27	brown	brown	GO:0042288	MHC class I protein binding	7/627	20/18368	2.74717e-06	6.78652e-05	5.69783e-05	CD8A/CD8B/HLA-E/LILRB1/LILRB2/PILRA/TAPBP	7
28	brown	brown	GO:0016798	hydrolase activity, acting on glycosyl bonds	17/627	144/18368	8.60877e-06	0.000205073	0.000172175	FUCA2/GAA/GALC/GLB1/GM2A/HEXA/HEXB/LYZ/MANBA/MYD88/NAGPA/PIK3AP1/TLR1/TLR2/TLR4/TLR7/TLR8	17
29	brown	brown	GO:0001637	G protein-coupled chemoattractant receptor activity	7/627	26/18368	1.94973e-05	0.000433489	0.000363949	CCR1/CCR2/CCR4/CCR5/CCRL2/CMKLR1/CXCR6	7
30	brown	brown	GO:0004950	chemokine receptor activity	7/627	26/18368	1.94973e-05	0.000433489	0.000363949	CCR1/CCR2/CCR4/CCR5/CCRL2/CMKLR1/CXCR6	7
31	brown	brown	GO:0001540	amyloid-beta binding	12/627	84/18368	2.69409e-05	0.000579663	0.000486674	C1QA/CD74/CST3/FCGR2B/ITGAM/ITGB2/LILRB2/MARCO/MSR1/TLR2/TLR4/TREM2	12
32	brown	brown	GO:0015026	coreceptor activity	9/627	48/18368	3.02708e-05	0.000630956	0.000529738	CCR5/CD28/CD4/CD86/CD8A/CD8B/CXCR6/LILRA4/LY96	9
33	brown	brown	GO:0003953	NAD+ nucleosidase activity	7/627	28/18368	3.30699e-05	0.000668413	0.000561186	MYD88/PIK3AP1/TLR1/TLR2/TLR4/TLR7/TLR8	7
34	brown	brown	GO:0017124	SH3 domain binding	15/627	130/18368	3.78254e-05	0.000742045	0.000623006	ABI3/CD3E/CYBA/FMN1/GPX1/HCLS1/INPP5D/LYN/NCF1/OSTF1/PTPN22/PTPN6/SIRPA/VASP/WAS	15
35	brown	brown	GO:0001618	virus receptor activity	11/627	76/18368	5.126e-05	0.000976869	0.00082016	CCR5/CD209/CD4/CD86/CLEC4G/CR1/ITGB7/LAMP1/MRC1/SELPLG/TNFRSF14	11
36	brown	brown	GO:0140272	exogenous protein binding	11/627	77/18368	5.79885e-05	0.0010744	0.000902043	CCR5/CD209/CD4/CD86/CLEC4G/CR1/ITGB7/LAMP1/MRC1/SELPLG/TNFRSF14	11
37	brown	brown	GO:0005126	cytokine receptor binding	23/627	271/18368	5.97621e-05	0.00107733	0.000904507	CCL13/CCL4/CCL5/CCR2/CCRL2/CD300LF/CD40LG/CSF1/CXCL16/ECM1/FASLG/IFNG/IL10/IL12RB1/IL15/LTB/MYD88/PYCARD/SYK/TNFSF13B/TNFSF8/VEGFC/XCL2	23
38	brown	brown	GO:0030695	GTPase regulator activity	34/627	488/18368	7.14347e-05	0.00120381	0.0010107	ACAP1/ADAP2/ARAP2/ARHGAP15/ARHGAP18/ARHGAP30/ARHGAP4/ARHGAP45/ARHGAP9/ARHGDIB/CYTH4/DOCK2/DOCK8/FGD2/FGD3/GPSM3/NCKAP1L/P2RY12/PSD4/RASAL3/RASGEF1B/RASGRP1/RASGRP4/RGL1/RGS1/RGS10/RGS18/RHOH/SIRPA/SMAP2/TAGAP/TBC1D10C/VAV1/WAS	34
39	brown	brown	GO:0060589	nucleoside-triphosphatase regulator activity	34/627	488/18368	7.14347e-05	0.00120381	0.0010107	ACAP1/ADAP2/ARAP2/ARHGAP15/ARHGAP18/ARHGAP30/ARHGAP4/ARHGAP45/ARHGAP9/ARHGDIB/CYTH4/DOCK2/DOCK8/FGD2/FGD3/GPSM3/NCKAP1L/P2RY12/PSD4/RASAL3/RASGEF1B/RASGRP1/RASGRP4/RGL1/RGS1/RGS10/RGS18/RHOH/SIRPA/SMAP2/TAGAP/TBC1D10C/VAV1/WAS	34
40	brown	brown	GO:0033691	sialic acid binding	6/627	22/18368	7.21927e-05	0.00120381	0.0010107	CD33/SIGLEC10/SIGLEC11/SIGLEC14/SIGLEC7/SIGLEC9	6
41	brown	brown	GO:0016493	C-C chemokine receptor activity	6/627	23/18368	9.48684e-05	0.00154335	0.00129576	CCR1/CCR2/CCR4/CCR5/CCRL2/CXCR6	6
42	brown	brown	GO:0001784	phosphotyrosine residue binding	8/627	44/18368	0.000105371	0.00167339	0.00140494	FGR/HCK/LCK/PTPN6/SAMSN1/SYK/VAV1/ZAP70	8
43	brown	brown	GO:0019957	C-C chemokine binding	6/627	24/18368	0.000122862	0.00186616	0.00156679	CCR1/CCR2/CCR4/CCR5/CCRL2/CXCR6	6
44	brown	brown	GO:0005178	integrin binding	15/627	144/18368	0.000123105	0.00186616	0.00156679	CD226/CD40LG/ECM2/FBLN1/FCER2/FERMT3/ITGAM/ITGAX/ITGB2/ITGB7/JAML/LCP1/LYN/SYK/TSPAN4	15
45	brown	brown	GO:0005044	scavenger receptor activity	8/627	47/18368	0.000170866	0.00253261	0.00212633	CD163/CD5/CD6/CXCL16/MARCO/MSR1/PRG4/STAB1	8
46	brown	brown	GO:0016175	superoxide-generating NAD(P)H oxidase activity	4/627	10/18368	0.000239622	0.00347452	0.00291714	CYBA/CYBB/NCF1/NCF2	4
47	brown	brown	GO:0005543	phospholipid binding	31/627	466/18368	0.000331382	0.0047028	0.00394838	ADAP2/ARAP2/ARHGAP9/BIN2/BTK/CAPG/CARMIL2/CD300A/CD300LF/DAPP1/FGD2/GSDMA/GSDMD/MREG/MYO1G/NCF1/NCF4/PLA2G15/PLTP/PSAP/PSD4/PTAFR/RASGRP1/SEC14L2/SNX20/SNX24/SNX30/SYTL3/TEC/TPP1/TREM2	31
48	brown	brown	GO:0042169	SH2 domain binding	7/627	40/18368	0.000364983	0.00507174	0.00425813	LAT2/LAX1/LCK/LILRB1/PTPN6/SIGLEC10/SYK	7
49	brown	brown	GO:0046625	sphingolipid binding	6/627	29/18368	0.000374982	0.00510434	0.00428551	CD300LF/CERKL/CLN8/LYN/PLTP/PSAP	6
50	brown	brown	GO:0001848	complement binding	5/627	21/18368	0.000589011	0.00771164	0.00647454	C5AR1/CR1/ITGAM/ITGB2/VSIG4	5
51	brown	brown	GO:0045309	protein phosphorylated amino acid binding	8/627	56/18368	0.000589646	0.00771164	0.00647454	FGR/HCK/LCK/PTPN6/SAMSN1/SYK/VAV1/ZAP70	8
52	brown	brown	GO:0005096	GTPase activator activity	30/627	462/18368	0.000611589	0.00784481	0.00658634	ACAP1/ADAP2/ARAP2/ARHGAP15/ARHGAP18/ARHGAP30/ARHGAP4/ARHGAP45/ARHGAP9/ARHGDIB/CYTH4/DOCK2/DOCK8/FGD2/FGD3/NCKAP1L/P2RY12/PSD4/RASAL3/RASGEF1B/RASGRP1/RASGRP4/RGL1/RGS1/RGS10/RGS18/SMAP2/TAGAP/TBC1D10C/VAV1	30
53	brown	brown	GO:0019956	chemokine binding	6/627	33/18368	0.000778667	0.00979945	0.00822742	CCR1/CCR2/CCR4/CCR5/CCRL2/CXCR6	6
54	brown	brown	GO:0005125	cytokine activity	18/627	235/18368	0.00122412	0.0151202	0.0126946	CCL13/CCL4/CCL5/CD40LG/CMTM7/CSF1/CXCL16/EBI3/FASLG/GRN/IFNG/IL10/IL15/LTB/SECTM1/TNFSF13B/TNFSF8/XCL2	18
55	brown	brown	GO:0001846	opsonin binding	4/627	15/18368	0.00135908	0.0155311	0.0130396	CR1/ITGAM/ITGB2/VSIG4	4
56	brown	brown	GO:0015929	hexosaminidase activity	4/627	15/18368	0.00135908	0.0155311	0.0130396	GM2A/HEXA/HEXB/NAGPA	4
57	brown	brown	GO:0050664	oxidoreductase activity, acting on NAD(P)H, oxygen as acceptor	4/627	15/18368	0.00135908	0.0155311	0.0130396	CYBA/CYBB/NCF1/NCF2	4
58	brown	brown	GO:0030247	polysaccharide binding	5/627	25/18368	0.00137375	0.0155311	0.0130396	CLEC4G/CLEC7A/HLA-DRA/HLA-DRB1/PRG4	5
59	brown	brown	GO:0004553	hydrolase activity, hydrolyzing O-glycosyl compounds	10/627	94/18368	0.00137382	0.0155311	0.0130396	FUCA2/GAA/GALC/GLB1/GM2A/HEXA/HEXB/LYZ/MANBA/NAGPA	10
60	brown	brown	GO:0016799	hydrolase activity, hydrolyzing N-glycosyl compounds	7/627	50/18368	0.00145681	0.0161949	0.0135969	MYD88/PIK3AP1/TLR1/TLR2/TLR4/TLR7/TLR8	7
61	brown	brown	GO:0016004	phospholipase activator activity	4/627	16/18368	0.00176355	0.0189724	0.0159289	BTK/CCL5/GM2A/LCK	4
62	brown	brown	GO:0050700	CARD domain binding	4/627	16/18368	0.00176355	0.0189724	0.0159289	CARD11/CARD9/CASP1/CASP4	4
63	brown	brown	GO:0005547	phosphatidylinositol-3,4,5-trisphosphate binding	6/627	39/18368	0.00192902	0.0204231	0.0171468	ADAP2/ARAP2/ARHGAP9/BTK/DAPP1/MYO1G	6
64	brown	brown	GO:0043028	cysteine-type endopeptidase regulator activity involved in apoptotic process	6/627	40/18368	0.00220502	0.0229805	0.0192939	BIRC3/CASP1/CD27/NAIP/PYCARD/RPS6KA1	6
65	brown	brown	GO:0030169	low-density lipoprotein particle binding	4/627	17/18368	0.00224446	0.0230317	0.0193369	MSR1/PLTP/STAB1/TREM2	4
66	brown	brown	GO:0043325	phosphatidylinositol-3,4-bisphosphate binding	5/627	29/18368	0.00274402	0.0277312	0.0232826	ADAP2/DAPP1/MYO1G/NCF1/PLEK	5
67	brown	brown	GO:0060229	lipase activator activity	4/627	18/18368	0.0028086	0.0279603	0.0234749	BTK/CCL5/GM2A/LCK	4
68	brown	brown	GO:0051219	phosphoprotein binding	9/627	88/18368	0.00308335	0.030244	0.0253923	FGR/HCK/LCK/LYN/PTPN6/SAMSN1/SYK/VAV1/ZAP70	9
69	brown	brown	GO:1990782	protein tyrosine kinase binding	10/627	105/18368	0.0031425	0.0303775	0.0255043	CASS4/CD2/CD247/CD4/DOK2/FCRL3/ITGAX/SIRPA/TRAT1/TREM2	10
70	brown	brown	GO:0004714	transmembrane receptor protein tyrosine kinase activity	11/627	124/18368	0.0034815	0.0331737	0.027852	BTK/CSF1R/FGR/HCK/ITK/LCK/LYN/SYK/TEC/TXK/ZAP70	11
71	brown	brown	GO:0003725	double-stranded RNA binding	8/627	74/18368	0.00366351	0.0339165	0.0284756	DDX58/DHX58/IFIH1/OAS1/SIDT1/TLR7/TLR8/ZBP1	8
72	brown	brown	GO:0019199	transmembrane receptor protein kinase activity	12/627	143/18368	0.00367791	0.0339165	0.0284756	ACVRL1/BTK/CSF1R/FGR/HCK/ITK/LCK/LYN/SYK/TEC/TXK/ZAP70	12
73	brown	brown	GO:0005164	tumor necrosis factor receptor binding	5/627	31/18368	0.003712	0.0339165	0.0284756	CD40LG/FASLG/LTB/TNFSF13B/TNFSF8	5
74	brown	brown	GO:0004726	non-membrane spanning protein tyrosine phosphatase activity	3/627	10/18368	0.00396938	0.0343841	0.0288682	PTPN18/PTPN22/PTPN7	3
75	brown	brown	GO:0005031	tumor necrosis factor-activated receptor activity	3/627	10/18368	0.00396938	0.0343841	0.0288682	TNFRSF11A/TNFRSF14/TNFRSF25	3
76	brown	brown	GO:0016176	superoxide-generating NADPH oxidase activator activity	3/627	10/18368	0.00396938	0.0343841	0.0288682	NCF1/NCF2/NCF4	3
77	brown	brown	GO:0071723	lipopeptide binding	3/627	10/18368	0.00396938	0.0343841	0.0288682	CD14/TLR1/TLR2	3
78	brown	brown	GO:0097001	ceramide binding	4/627	20/18368	0.00421282	0.036025	0.0302459	CD300LF/CLN8/PLTP/PSAP	4
79	brown	brown	GO:0008047	enzyme activator activity	10/627	110/18368	0.00439333	0.0370931	0.0311426	ALOX5AP/BTK/CCL5/GM2A/GMFG/LCK/NCF1/NCF2/NCF4/PSAP	10
80	brown	brown	GO:0019239	deaminase activity	5/627	33/18368	0.00490284	0.0408774	0.0343199	ADA2/AMPD3/APOBEC3H/LACC1/ZBP1	5
81	brown	brown	GO:0043548	phosphatidylinositol 3-kinase binding	5/627	34/18368	0.00558978	0.0455801	0.0382682	CORO1A/HCST/LCK/NLRC3/PIK3AP1	5
82	brown	brown	GO:0048020	CCR chemokine receptor binding	6/627	48/18368	0.00560355	0.0455801	0.0382682	CCL13/CCL4/CCL5/CCR2/CCRL2/XCL2	6
83	brown	brown	GO:0005537	mannose binding	4/627	22/18368	0.00602647	0.0478531	0.0401765	CD209/CLEC4G/MANBA/MRC1	4
84	brown	brown	GO:0043027	cysteine-type endopeptidase inhibitor activity involved in apoptotic process	4/627	22/18368	0.00602647	0.0478531	0.0401765	BIRC3/CD27/NAIP/RPS6KA1	4
85	brown	brown	GO:0032813	tumor necrosis factor receptor superfamily binding	6/627	49/18368	0.00620542	0.0486943	0.0408828	CD40LG/FASLG/LTB/MYD88/TNFSF13B/TNFSF8	6
86	pink	pink	GO:0016903	oxidoreductase activity, acting on the aldehyde or oxo group of donors	10/174	44/18368	8.42986e-12	2.77342e-09	2.19176e-09	ALDH1L1/ALDH9A1/BCKDHB/DHTKD1/DLAT/DLD/OGDH/PDHA1/PDHB/PDHX	10
87	pink	pink	GO:0051536	iron-sulfur cluster binding	11/174	68/18368	3.85326e-11	4.22574e-09	3.33949e-09	ACO1/ACO2/ETFDH/FECH/GLRX5/ISCA1/NDUFS1/NDUFS2/NFU1/SDHB/UQCRFS1	11
88	pink	pink	GO:0051540	metal cluster binding	11/174	68/18368	3.85326e-11	4.22574e-09	3.33949e-09	ACO1/ACO2/ETFDH/FECH/GLRX5/ISCA1/NDUFS1/NDUFS2/NFU1/SDHB/UQCRFS1	11
89	pink	pink	GO:0016627	oxidoreductase activity, acting on the CH-CH group of donors	10/174	60/18368	2.24838e-10	1.84929e-08	1.46145e-08	ACOX1/CRAT/DECR1/GCDH/PTGR1/PTGR2/RETSAT/SDHA/SDHB/SDHC	10
90	pink	pink	GO:0016874	ligase activity	14/174	165/18368	5.77453e-10	3.79964e-08	3.00276e-08	ACACB/ACSL1/ACSM5/ACSS2/ASS1/ATP5F1B/ATP5PB/GCLC/MCCC1/MCCC2/MTHFS/PCCB/PPCS/SUCLA2	14
91	pink	pink	GO:0016620	oxidoreductase activity, acting on the aldehyde or oxo group of donors, NAD or NADP as acceptor	8/174	37/18368	1.68568e-09	9.24312e-08	7.30459e-08	ALDH1L1/ALDH9A1/DLAT/DLD/OGDH/PDHA1/PDHB/PDHX	8
92	pink	pink	GO:0009055	electron transfer activity	11/174	126/18368	3.1801e-08	1.49464e-06	1.18118e-06	CYC1/ETFA/ETFDH/NDUFA9/NDUFS1/NDUFS2/SDHA/SDHB/SDHC/UQCRC1/UQCRFS1	11
93	pink	pink	GO:0051537	2 iron, 2 sulfur cluster binding	6/174	24/18368	7.74437e-08	3.18487e-06	2.51692e-06	FECH/GLRX5/ISCA1/NDUFS1/SDHB/UQCRFS1	6
94	pink	pink	GO:0016746	acyltransferase activity	14/174	250/18368	1.17773e-07	4.07149e-06	3.21759e-06	ACSM5/AGPAT3/CPT2/CRAT/CS/DBT/DLAT/DLST/HADHA/HADHB/NAT8L/PDHX/PLAAT3/SCP2	14
95	pink	pink	GO:0051539	4 iron, 4 sulfur cluster binding	7/174	42/18368	1.23753e-07	4.07149e-06	3.21759e-06	ACO1/ACO2/ETFDH/NDUFS1/NDUFS2/NFU1/SDHB	7
96	pink	pink	GO:0016836	hydro-lyase activity	8/174	64/18368	1.55499e-07	4.65082e-06	3.67542e-06	ACO1/ACO2/ECHDC1/ECHDC3/FH/HADHA/HADHB/PCBD2	8
97	pink	pink	GO:0016829	lyase activity	12/174	196/18368	3.75782e-07	1.03027e-05	8.14195e-06	ACO1/ACO2/ADCY5/ECHDC1/ECHDC3/FECH/FH/HADHA/HADHB/MLYCD/PCBD2/SHMT1	12
98	pink	pink	GO:0016835	carbon-oxygen lyase activity	8/174	79/18368	8.12412e-07	2.05603e-05	1.62482e-05	ACO1/ACO2/ECHDC1/ECHDC3/FH/HADHA/HADHB/PCBD2	8
99	pink	pink	GO:0016747	acyltransferase activity, transferring groups other than amino-acyl groups	12/174	222/18368	1.41125e-06	3.31644e-05	2.62089e-05	ACSM5/AGPAT3/CPT2/CRAT/DBT/DLAT/DLST/HADHA/HADHB/NAT8L/PLAAT3/SCP2	12
100	pink	pink	GO:0004300	enoyl-CoA hydratase activity	4/174	10/18368	1.5627e-06	3.42753e-05	2.70869e-05	ECHDC1/ECHDC3/HADHA/HADHB	4
101	pink	pink	GO:0015078	proton transmembrane transporter activity	9/174	130/18368	4.11927e-06	8.47026e-05	6.69382e-05	ATP5F1B/ATP5MC3/ATP5PB/CYC1/DMAC2L/NNT/SLC25A3/UQCRC1/UQCRFS1	9
102	pink	pink	GO:0016614	oxidoreductase activity, acting on CH-OH group of donors	9/174	136/18368	5.96579e-06	0.000115455	9.12414e-05	BDH1/HADH/HADHA/HADHB/L2HGDH/LDHB/MDH2/PTGR1/PTGR2	9
103	pink	pink	GO:0019842	vitamin binding	9/174	148/18368	1.1852e-05	0.000216628	0.000171195	ACACB/DHTKD1/GPT2/MCCC1/MMUT/MTARC1/MTHFS/OGDH/SHMT1	9
104	pink	pink	GO:0050660	flavin adenine dinucleotide binding	7/174	85/18368	1.60843e-05	0.000278512	0.000220101	ACOX1/DLD/ETFA/ETFDH/GCDH/MAOA/SDHA	7
105	pink	pink	GO:0048038	quinone binding	4/174	18/18368	2.14595e-05	0.000353008	0.000278973	AOC3/ETFDH/NDUFS2/SDHB	4
106	pink	pink	GO:0016616	oxidoreductase activity, acting on the CH-OH group of donors, NAD or NADP as acceptor	8/174	124/18368	2.3892e-05	0.000374307	0.000295805	BDH1/HADH/HADHA/HADHB/LDHB/MDH2/PTGR1/PTGR2	8
107	pink	pink	GO:0016408	C-acyltransferase activity	4/174	20/18368	3.3478e-05	0.000500649	0.00039565	ACSM5/HADHA/HADHB/SCP2	4
108	pink	pink	GO:0043177	organic acid binding	8/174	135/18368	4.40154e-05	0.000629611	0.000497565	ACACB/ASS1/DBT/GCLC/MCCC1/MTHFS/SCP2/SHMT1	8
109	pink	pink	GO:0031406	carboxylic acid binding	9/174	176/18368	4.68118e-05	0.000641712	0.000507128	ACACB/ACOX1/DBT/GCLC/HIF1AN/MCCC1/MTHFS/SCP2/SHMT1	9
110	pink	pink	GO:0015453	oxidoreduction-driven active transmembrane transporter activity	6/174	72/18368	6.17252e-05	0.000812303	0.000641942	CYC1/NDUFA9/NDUFS1/NDUFS2/UQCRC1/UQCRFS1	6
111	pink	pink	GO:0016879	ligase activity, forming carbon-nitrogen bonds	5/174	48/18368	8.86841e-05	0.00112219	0.000886841	ASS1/GCLC/MCCC1/MTHFS/PPCS	5
112	pink	pink	GO:0051287	NAD binding	5/174	56/18368	0.000186117	0.00226788	0.00179224	DLD/HADH/HADHA/NDUFS2/NNT	5
113	pink	pink	GO:0016878	acid-thiol ligase activity	4/174	31/18368	0.000200441	0.00235518	0.00186124	ACSL1/ACSM5/ACSS2/SUCLA2	4
114	pink	pink	GO:0016877	ligase activity, forming carbon-sulfur bonds	4/174	41/18368	0.00059929	0.00679884	0.00537294	ACSL1/ACSM5/ACSS2/SUCLA2	4
115	pink	pink	GO:0033293	monocarboxylic acid binding	5/174	73/18368	0.000642997	0.00705153	0.00557264	ACACB/ACOX1/DBT/MCCC1/SCP2	5
116	pink	pink	GO:1901681	sulfur compound binding	9/174	265/18368	0.000976835	0.0103671	0.00819281	ACACB/DBT/DHTKD1/DLD/GCDH/HADHA/MCCC1/OGDH/SCP2	9
117	pink	pink	GO:0000062	fatty-acyl-CoA binding	3/174	22/18368	0.00112701	0.0115871	0.00915696	GCDH/HADHA/SCP2	3
118	pink	pink	GO:1901567	fatty acid derivative binding	3/174	23/18368	0.00128709	0.0128319	0.0101407	GCDH/HADHA/SCP2	3
119	pink	pink	GO:0033218	amide binding	11/174	400/18368	0.0015415	0.0149162	0.0117879	ACACB/CAT/DLD/GCDH/GHR/HADHA/MCCC1/MTHFS/PEX19/SCP2/VDAC2	11
120	pink	pink	GO:0120227	acyl-CoA binding	3/174	25/18368	0.00164848	0.0150358	0.0118824	GCDH/HADHA/SCP2	3
121	pink	pink	GO:0015399	primary active transmembrane transporter activity	7/174	181/18368	0.00171452	0.0150358	0.0118824	ATP5F1B/CYC1/NDUFA9/NDUFS1/NDUFS2/UQCRC1/UQCRFS1	7
122	pink	pink	GO:0022804	active transmembrane transporter activity	11/174	406/18368	0.00173331	0.0150358	0.0118824	ATP5F1B/CYC1/NDUFA9/NDUFS1/NDUFS2/SLC25A10/SLC25A16/SLC25A3/SLC6A8/UQCRC1/UQCRFS1	11
123	pink	pink	GO:0016407	acetyltransferase activity	5/174	91/18368	0.00173666	0.0150358	0.0118824	CRAT/DBT/DLAT/HADHA/NAT8L	5
124	pink	pink	GO:0016405	CoA-ligase activity	3/174	27/18368	0.00206754	0.0174416	0.0137836	ACSL1/ACSM5/ACSS2	3
125	pink	pink	GO:0016628	oxidoreductase activity, acting on the CH-CH group of donors, NAD or NADP as acceptor	3/174	29/18368	0.00254727	0.0209513	0.0165573	DECR1/PTGR1/PTGR2	3
126	pink	pink	GO:0005506	iron ion binding	6/174	151/18368	0.00318563	0.0255628	0.0202016	ACO2/FBXL5/FECH/HIF1AN/NFU1/SC5D	6
127	pink	pink	GO:0016634	oxidoreductase activity, acting on the CH-CH group of donors, oxygen as acceptor	2/174	10/18368	0.00381949	0.0299193	0.0236444	ACOX1/CRAT	2
128	pink	pink	GO:0016811	hydrolase activity, acting on carbon-nitrogen (but not peptide) bonds, in linear amides	4/174	71/18368	0.00461547	0.0346892	0.027414	ASAH1/BTD/CAT/NIT2	4
129	pink	pink	GO:0019107	myristoyltransferase activity	2/174	11/18368	0.00463929	0.0346892	0.027414	HADHB/SCP2	2
130	pink	pink	GO:0005504	fatty acid binding	3/174	39/18368	0.00594537	0.0425223	0.0336043	ACOX1/DBT/SCP2	3
131	pink	pink	GO:0050997	quaternary ammonium group binding	3/174	39/18368	0.00594537	0.0425223	0.0336043	DHTKD1/OGDH/VDAC2	3
132	pink	pink	GO:0140299	small molecule sensor activity	2/174	13/18368	0.00649804	0.0454863	0.0359466	HIF1AN/NDUFS2	2
133	pink	pink	GO:0016810	hydrolase activity, acting on carbon-nitrogen (but not peptide) bonds	5/174	125/18368	0.00677675	0.046449	0.0367074	ASAH1/BTD/CAT/NIT2/OPLAH	5
134	pink	pink	GO:0008137	NADH dehydrogenase (ubiquinone) activity	3/174	42/18368	0.00731545	0.049118	0.0388167	NDUFA9/NDUFS1/NDUFS2	3

## Sheet: S6
GPR_genes	p_val	avg_log2FC	pct.1	pct.2	p_val_adj	change	genes
ARHGDIB	0	3.19878	0.705	0.042	0	up	ARHGDIB
EMB	0	2.03076	0.532	0.123	0	up	EMB
IL2RG	0	2.02422	0.404	0.016	0	up	IL2RG
CORO1A	0	2.45848	0.524	0.105	0	up	CORO1A
PTPRC	0	3.69286	0.687	0.039	0	up	PTPRC
LCP2	0	0.745764	0.497	0.024	0	up	LCP2
LCP1	0	3.40013	0.63	0.029	0	up	LCP1
FCER1G	0	2.18043	0.372	0.018	0	up	FCER1G
DOCK2	0	1.45962	0.447	0.016	0	up	DOCK2
ITGB2	0	2.47206	0.584	0.035	0	up	ITGB2
CD37	0	1.40841	0.575	0.057	0	up	CD37
PIK3R5	0	1.11109	0.387	0.017	0	up	PIK3R5
EVI2B	0	1.67258	0.482	0.054	0	up	EVI2B
ARHGAP9	0	1.25372	0.435	0.02	0	up	ARHGAP9
INPP5D	0	1.38631	0.54	0.057	0	up	INPP5D
SAMSN1	0	2.66902	0.519	0.018	0	up	SAMSN1
CD53	0	2.50563	0.607	0.021	0	up	CD53
IL10RA	0	1.98028	0.465	0.02	0	up	IL10RA
EVI2A	0	1.75955	0.47	0.074	0	up	EVI2A
SELPLG	0	2.05569	0.501	0.035	0	up	SELPLG
TYROBP	0	1.88423	0.386	0.012	0	up	TYROBP
SLA	0	2.67082	0.499	0.017	0	up	SLA
RAC2	0	1.86217	0.519	0.11	0	up	RAC2
HLA-B	0	3.04038	0.868	0.637	0	up	HLA-B
AOAH	0	1.5641	0.422	0.015	0	up	AOAH
CCL4	0	3.31142	0.399	0.014	0	up	CCL4
NCKAP1L	0	1.26231	0.46	0.015	0	up	NCKAP1L
ALDH1A3	0	-1.79716	0.169	0.711	0	down	ALDH1A3
LAPTM5	0	4.06459	0.697	0.059	0	up	LAPTM5
HCLS1	0	1.97676	0.579	0.042	0	up	HCLS1
CD4	2.21219e-304	1.6008	0.385	0.032	5.23979e-300	up	CD4
ARHGAP4	5.13367e-299	1.10921	0.515	0.136	1.21596e-294	up	ARHGAP4
CST7	1.83066e-298	1.59535	0.356	0.017	4.33611e-294	up	CST7
THEMIS2	4.37139e-298	1.26759	0.36	0.019	1.03541e-293	up	THEMIS2
BIN2	3.16155e-294	1.45719	0.346	0.013	7.48844e-290	up	BIN2
CPXM1	6.09262e-292	-0.946029	0.136	0.569	1.4431e-287	down	CPXM1
HLA-DQB1	4.99194e-286	1.54636	0.38	0.04	1.18239e-281	up	HLA-DQB1
PLEK	7.94934e-285	2.0709	0.334	0.011	1.88288e-280	up	PLEK
CD48	3.79215e-280	1.47754	0.332	0.013	8.98209e-276	up	CD48
MYO1F	1.67096e-278	1.21294	0.425	0.08	3.95783e-274	up	MYO1F
IKZF1	3.29727e-278	1.01914	0.328	0.01	7.80991e-274	up	IKZF1
TAGAP	5.01935e-275	1.8488	0.358	0.032	1.18888e-270	up	TAGAP
FCGR3A	1.17606e-272	2.76707	0.319	0.01	2.7856e-268	up	FCGR3A
SASH3	4.82558e-266	1.04788	0.326	0.016	1.14299e-261	up	SASH3
FERMT3	8.80843e-265	1.052	0.37	0.044	2.08636e-260	up	FERMT3
SH3BGRL3	1.47008e-263	1.554	0.817	0.711	3.48203e-259	up	SH3BGRL3
CYTH4	1.24904e-260	0.775303	0.309	0.01	2.95848e-256	up	CYTH4
CD300A	1.99274e-257	0.98864	0.306	0.01	4.72001e-253	up	CD300A
ARHGAP30	1.94559e-250	1.19713	0.352	0.039	4.60832e-246	up	ARHGAP30
PTPN22	5.80924e-246	1.43205	0.301	0.013	1.37598e-241	up	PTPN22
LDHB	7.99074e-242	-0.785016	0.785	0.972	1.89269e-237	down	LDHB
DOK2	6.3555e-241	0.912807	0.292	0.011	1.50536e-236	up	DOK2
FCGR2A	1.76487e-239	2.69727	0.301	0.017	4.18027e-235	up	FCGR2A
STAB1	1.37694e-238	2.04825	0.31	0.022	3.26143e-234	up	STAB1
CD3E	4.22331e-238	0.948791	0.292	0.013	1.00033e-233	up	CD3E
ITGAL	4.09163e-237	1.61369	0.423	0.11	9.69143e-233	up	ITGAL
ITGAX	1.47467e-233	1.02428	0.322	0.033	3.4929e-229	up	ITGAX
CTSS	3.7469e-233	2.58977	0.557	0.265	8.87491e-229	up	CTSS
NCF4	3.44089e-232	0.556872	0.273	0.005	8.15008e-228	up	NCF4
C3AR1	8.88364e-228	1.52217	0.275	0.009	2.10418e-223	up	C3AR1
MS4A6A	6.20521e-227	2.15502	0.278	0.011	1.46977e-222	up	MS4A6A
CD3D	2.26205e-226	1.41325	0.28	0.012	5.35788e-222	up	CD3D
ASS1	6.8897e-225	-0.753957	0.091	0.431	1.63189e-220	down	ASS1
GPR132	6.31229e-223	1.13593	0.306	0.028	1.49513e-218	up	GPR132
CYBB	1.27661e-221	1.99125	0.27	0.009	3.02378e-217	up	CYBB
CD2	2.23335e-218	1.75396	0.273	0.013	5.2899e-214	up	CD2
MYO1G	3.4673e-216	1.06745	0.282	0.018	8.21266e-212	up	MYO1G
CD14	5.33993e-214	2.38116	0.279	0.019	1.26482e-209	up	CD14
ITGAM	7.55597e-214	0.913994	0.282	0.02	1.78971e-209	up	ITGAM
MSR1	3.00877e-209	1.58845	0.252	0.007	7.12658e-205	up	MSR1
CD163	4.22821e-209	2.52635	0.254	0.008	1.00149e-204	up	CD163
SLCO2B1	6.90479e-208	1.9354	0.26	0.012	1.63547e-203	up	SLCO2B1
ALOX5	9.23325e-207	0.888706	0.274	0.019	2.18699e-202	up	ALOX5
NKG7	1.07593e-205	2.14958	0.257	0.011	2.54845e-201	up	NKG7
RNASE6	1.8451e-205	1.00135	0.253	0.009	4.37031e-201	up	RNASE6
LAT2	4.245e-202	1.1355	0.295	0.035	1.00547e-197	up	LAT2
GZMA	1.20963e-199	1.58929	0.249	0.01	2.86513e-195	up	GZMA
PLCB2	1.75945e-196	0.831277	0.375	0.088	4.16744e-192	up	PLCB2
PTPRE	5.45059e-193	1.1177	0.391	0.102	1.29103e-188	up	PTPRE
MS4A7	9.00113e-193	2.12841	0.308	0.05	2.13201e-188	up	MS4A7
CD247	4.96576e-191	1.46121	0.248	0.014	1.17619e-186	up	CD247
MS4A4A	5.13593e-191	1.52962	0.233	0.006	1.2165e-186	up	MS4A4A
CSF1R	1.41731e-190	2.4167	0.286	0.037	3.35703e-186	up	CSF1R
PIK3CG	6.8176e-189	0.665836	0.238	0.01	1.61482e-184	up	PIK3CG
CD86	8.81776e-189	1.03432	0.231	0.006	2.08857e-184	up	CD86
UCP2	2.64454e-188	1.35408	0.465	0.177	6.26385e-184	up	UCP2
ZAP70	3.94052e-187	1.08324	0.268	0.027	9.33352e-183	up	ZAP70
CCL5	2.34515e-186	2.84615	0.876	0.797	5.55473e-182	up	CCL5
LYN	1.17087e-185	0.560978	0.253	0.017	2.77332e-181	up	LYN
GNA15	2.37019e-185	0.520962	0.228	0.007	5.61404e-181	up	GNA15
LAIR1	3.33232e-184	1.342	0.692	0.535	7.89294e-180	up	LAIR1
C1QC	4.83707e-184	1.973	0.235	0.011	1.14571e-179	up	C1QC
C1QA	8.0021e-184	1.96029	0.233	0.01	1.89538e-179	up	C1QA
PRF1	3.53637e-183	2.55426	0.245	0.017	8.37624e-179	up	PRF1
HCK	1.09733e-181	0.842667	0.224	0.007	2.59914e-177	up	HCK
TLR2	4.93357e-179	1.39566	0.258	0.026	1.16857e-174	up	TLR2
LILRB2	5.34921e-179	0.508454	0.226	0.009	1.26701e-174	up	LILRB2
CD84	8.66331e-179	1.33598	0.503	0.26	2.05199e-174	up	CD84
LCK	1.26561e-177	1.68513	0.241	0.017	2.99773e-173	up	LCK
C1QB	1.31866e-172	2.41983	0.228	0.014	3.12338e-168	up	C1QB
CTSW	3.96595e-172	1.19561	0.255	0.028	9.39375e-168	up	CTSW
GZMH	2.9931e-170	1.48905	0.212	0.007	7.08945e-166	up	GZMH
PSTPIP1	3.06335e-170	0.618619	0.245	0.023	7.25585e-166	up	PSTPIP1
RASSF2	3.72715e-169	0.930825	0.319	0.072	8.82812e-165	up	RASSF2
CD6	2.59228e-167	0.55243	0.219	0.011	6.14007e-163	up	CD6
LPXN	1.67961e-165	1.20396	0.439	0.172	3.97832e-161	up	LPXN
IL7R	7.95636e-161	2.42136	0.206	0.008	1.88454e-156	up	IL7R
VSIG4	7.25555e-160	1.42138	0.196	0.005	1.71855e-155	up	VSIG4
C5AR1	6.931e-153	1.62789	0.301	0.073	1.64168e-148	up	C5AR1
PARVG	3.17379e-148	0.6539	0.433	0.17	7.51743e-144	up	PARVG
LILRB4	1.73301e-145	0.555784	0.183	0.005	4.1048e-141	up	LILRB4
VAV1	1.47828e-144	0.513981	0.195	0.011	3.50145e-140	up	VAV1
GPR34	3.84982e-144	1.57261	0.227	0.029	9.11868e-140	up	GPR34
CD8A	1.58064e-141	2.71487	0.211	0.022	3.74389e-137	up	CD8A
NCF2	3.45028e-138	0.920167	0.228	0.033	8.17234e-134	up	NCF2
ADAP2	6.33552e-138	0.638746	0.198	0.016	1.50063e-133	up	ADAP2
CD28	7.47923e-138	1.05345	0.24	0.041	1.77153e-133	up	CD28
BTK	2.15752e-136	0.944723	0.179	0.008	5.11029e-132	up	BTK
CCR5	9.8526e-136	0.949313	0.178	0.008	2.33369e-131	up	CCR5
LYZ	5.62999e-135	3.47393	0.682	0.559	1.33352e-130	up	LYZ
MNDA	8.34453e-135	0.602296	0.173	0.006	1.97648e-130	up	MNDA
CD5	2.95686e-134	0.99128	0.192	0.015	7.00361e-130	up	CD5
FPR3	4.99032e-132	0.857512	0.184	0.013	1.18201e-127	up	FPR3
IGSF6	9.50082e-132	0.597275	0.196	0.019	2.25036e-127	up	IGSF6
FCGR1A	1.59155e-131	0.778222	0.196	0.019	3.76976e-127	up	FCGR1A
CLEC7A	6.65659e-131	1.12985	0.346	0.131	1.57668e-126	up	CLEC7A
IKZF3	1.1883e-130	1.45584	0.689	0.532	2.8146e-126	up	IKZF3
CSF2RA	6.88307e-129	0.866149	0.323	0.111	1.63032e-124	up	CSF2RA
GZMB	2.10988e-128	1.84521	0.165	0.006	4.99747e-124	up	GZMB
TREM2	3.02136e-127	0.649786	0.158	0.003	7.15638e-123	up	TREM2
SP140	1.44737e-122	0.546331	0.184	0.017	3.42825e-118	up	SP140
ARPC1B	2.66877e-122	1.0222	0.696	0.573	6.32126e-118	up	ARPC1B
SIGLEC1	1.04456e-120	0.594216	0.162	0.008	2.47415e-116	up	SIGLEC1
SMAP2	9.79635e-117	0.648482	0.306	0.096	2.32036e-112	up	SMAP2
SH2D1A	7.73209e-116	1.09147	0.158	0.008	1.83142e-111	up	SH2D1A
GNLY	1.35496e-112	1.69113	0.145	0.005	3.20935e-108	up	GNLY
CD8B	1.58308e-107	0.939611	0.15	0.009	3.74969e-103	up	CD8B
ADCY7	2.21227e-107	0.871086	0.383	0.174	5.23999e-103	up	ADCY7
GZMK	2.00664e-99	1.29871	0.136	0.007	4.75294e-95	up	GZMK
SLA2	4.8116e-93	1.14914	0.289	0.116	1.13967e-88	up	SLA2
PILRA	6.62758e-81	0.555947	0.28	0.121	1.56981e-76	up	PILRA
TBC1D10C	1.06277e-79	0.695934	0.223	0.076	2.51729e-75	up	TBC1D10C
SLAMF7	3.90603e-74	0.802089	0.287	0.132	9.25183e-70	up	SLAMF7
CXCR6	3.40391e-73	1.52602	0.129	0.018	8.0625e-69	up	CXCR6
SIGLEC10	1.54214e-58	0.5588	0.304	0.17	3.6527e-54	up	SIGLEC10
TIGIT	3.48812e-51	0.718133	0.112	0.024	8.26197e-47	up	TIGIT
FCGBP	4.81757e-48	1.36897	0.127	0.036	1.14109e-43	up	FCGBP
SLAMF6	3.68002e-46	0.518811	0.118	0.031	8.7165e-42	up	SLAMF6
GBP5	1.24924e-32	0.770702	0.236	0.145	2.95895e-28	up	GBP5
PLEKHO2	4.3315e-23	0.649229	0.35	0.282	1.02596e-18	up	PLEKHO2
S100A11	5.29958e-20	0.517681	0.724	0.862	1.25526e-15	up	S100A11

## Sheet: S7
algorithm	Train	Test	TCGA_all	GSE17674
Lasso+Stepglm[both]	1	0.97656	0.987662	0.681818
SVM	1	1	1	0.506313
glmBoost+SVM	0.999464	0.999602	0.999454	0.579545
Ridge	1	0.996767	0.998413	0.465909
Lasso+SVM	1	1	1	0.513889
glmBoost+Ridge	0.996987	0.994961	0.99594	0.708333
Enet[alpha=0.1]	1	0.997911	0.998951	0.521465
glmBoost+Enet[alpha=0.1]	0.998895	0.997082	0.997872	0.585859
Enet[alpha=0.2]	1	0.99806	0.99905	0.536616
Enet[alpha=0.3]	1	0.998177	0.999117	0.550505
glmBoost+Enet[alpha=0.3]	0.998929	0.997165	0.997889	0.588384
glmBoost+Enet[alpha=0.2]	0.998895	0.997132	0.99788	0.585859
Enet[alpha=0.4]	1	0.998309	0.999184	0.570707
glmBoost+Enet[alpha=0.4]	0.998929	0.997232	0.997918	0.585859
Lasso+glmBoost	0.998594	0.997165	0.997826	0.642677
Enet[alpha=0.5]	1	0.998425	0.999288	0.59596
glmBoost	0.998594	0.997165	0.997826	0.642677
glmBoost+Enet[alpha=0.5]	0.998945	0.997265	0.997934	0.587121
Enet[alpha=0.6]	1	0.998475	0.999317	0.641414
glmBoost+Enet[alpha=0.6]	0.998945	0.997348	0.997976	0.585859
glmBoost+Enet[alpha=0.7]	0.998962	0.997414	0.998022	0.584596
glmBoost+Enet[alpha=0.8]	0.998996	0.997447	0.998059	0.582071
Enet[alpha=0.8]	1	0.998806	0.999492	0.685606
Enet[alpha=0.9]	1	0.999072	0.999613	0.683081
Lasso	1	0.998806	0.999484	0.683081
Enet[alpha=0.7]	1	0.998558	0.99935	0.671717
glmBoost+Enet[alpha=0.9]	0.998979	0.997563	0.998134	0.584596
glmBoost+Lasso	0.998962	0.997663	0.998201	0.583333
Lasso+plsRglm	1	0.998674	0.999371	0.449495
glmBoost+plsRglm	0.998828	0.997132	0.997805	0.578283
glmBoost+Stepglm[forward]	0.998962	0.997712	0.998172	0.531566
Lasso+Stepglm[forward]	1	1	1	0.537879
RF+SVM	1	0.999801	0.999938	0.631313
Stepglm[forward]	1	0.999702	0.999933	0.847854
plsRglm	0.994292	0.987501	0.990709	0.799242
RF+Ridge	0.998678	0.994612	0.996635	0.693182
RF+Enet[alpha=0.1]	1	0.99758	0.99878	0.777778
RF+plsRglm	0.997907	0.994463	0.996169	0.751263
RF+Stepglm[forward]	1	0.995872	0.997916	0.770202
RF+Enet[alpha=0.2]	1	0.997629	0.998788	0.77399
RF+Enet[alpha=0.3]	1	0.997663	0.998805	0.772727
RF+Enet[alpha=0.6]	0.999983	0.997696	0.998767	0.775253
RF+Lasso	0.999916	0.997779	0.998751	0.825758
RF+Enet[alpha=0.7]	0.999983	0.997679	0.998776	0.785354
RF+Enet[alpha=0.5]	0.999983	0.997629	0.998763	0.770202
RF+glmBoost	0.998577	0.997149	0.997797	0.651515
RF+Enet[alpha=0.9]	0.99995	0.997746	0.998763	0.810606
RF+Enet[alpha=0.4]	0.999983	0.997613	0.998763	0.770202
RF+Enet[alpha=0.8]	0.999933	0.997712	0.998755	0.80303
RF+Stepglm[both]	1	0.978201	0.987177	0.739899
RF+Stepglm[backward]	1	0.978201	0.987177	0.739899
Stepglm[both]+Ridge	0.997522	0.996005	0.996718	0.54798
Stepglm[backward]+Ridge	0.997522	0.996005	0.996718	0.54798
Stepglm[both]+plsRglm	0.998811	0.998409	0.99863	0.436869
Stepglm[backward]+plsRglm	0.998811	0.998409	0.99863	0.436869
Stepglm[both]+Enet[alpha=0.9]	0.999983	0.998293	0.999146	0.736111
Stepglm[backward]+Enet[alpha=0.9]	0.999983	0.998293	0.999146	0.736111
Stepglm[both]+Enet[alpha=0.1]	0.999916	0.998773	0.9994	0.675505
Stepglm[backward]+Enet[alpha=0.1]	0.999916	0.998773	0.9994	0.675505
Stepglm[both]+Enet[alpha=0.8]	0.999983	0.998276	0.999138	0.736111
Stepglm[backward]+Enet[alpha=0.8]	0.999983	0.998276	0.999138	0.736111
Stepglm[both]+Enet[alpha=0.2]	0.99995	0.998641	0.999309	0.709596
Stepglm[backward]+Enet[alpha=0.2]	0.99995	0.998641	0.999309	0.709596
Stepglm[both]+Lasso	0.999967	0.998259	0.999184	0.732323
Stepglm[backward]+Lasso	0.999967	0.998259	0.999184	0.732323
Stepglm[both]+Enet[alpha=0.6]	0.999983	0.998193	0.999113	0.741162
Stepglm[backward]+Enet[alpha=0.6]	0.999983	0.998193	0.999113	0.741162
glmBoost+GBM	1	0.998641	0.999413	0.757576
Stepglm[both]+Enet[alpha=0.7]	0.999983	0.998243	0.999121	0.736111
Stepglm[backward]+Enet[alpha=0.7]	0.999983	0.998243	0.999121	0.736111
Lasso+Stepglm[backward]	1	0.97656	0.987662	0.681818
Stepglm[both]	1	0.987749	0.993874	0.693182
Stepglm[backward]	1	0.987749	0.993874	0.693182
Stepglm[both]+Enet[alpha=0.4]	0.999983	0.998293	0.999159	0.734848
Stepglm[backward]+Enet[alpha=0.4]	0.999983	0.998293	0.999159	0.734848
Stepglm[both]+Enet[alpha=0.3]	0.999967	0.998409	0.999217	0.72601
Stepglm[backward]+Enet[alpha=0.3]	0.999967	0.998409	0.999217	0.72601
Stepglm[both]+Enet[alpha=0.5]	0.999983	0.99821	0.999113	0.737374
Stepglm[backward]+Enet[alpha=0.5]	0.999983	0.99821	0.999113	0.737374
RF	1	0.998525	0.999546	0.755051
Lasso+GBM	1	0.999088	0.99965	0.736111
RF+GBM	1	0.999337	0.999733	0.713384
GBM	1	0.999271	0.999725	0.675505
Stepglm[both]+SVM	0.999866	0.999536	0.999725	0.611111
Stepglm[backward]+SVM	0.999866	0.999536	0.999725	0.611111
Lasso+RF	1	0.999171	0.999683	0.733586
Stepglm[both]+GBM	1	0.997596	0.998888	0.59596
Stepglm[backward]+GBM	1	0.997596	0.998888	0.59596
LDA	1	0.999412	0.999821	0.791667
glmBoost+LDA	0.998259	0.996569	0.997376	0.698232
RF+LDA	0.999598	0.997762	0.998534	0.878788
Stepglm[both]+LDA	0.999766	0.998525	0.99908	0.736111
Stepglm[backward]+LDA	0.999766	0.998525	0.99908	0.736111
Lasso+LDA	1	0.998823	0.99945	0.526515
XGBoost	1	0.997621	0.998884	0.717172
Lasso+XGBoost	1	0.997232	0.99868	0.717172
glmBoost+XGBoost	0.999933	0.99777	0.998859	0.771465
RF+XGBoost	1	0.998127	0.999213	0.729798
Stepglm[both]+XGBoost	0.999933	0.996162	0.998382	0.671086
Stepglm[backward]+XGBoost	0.999933	0.996162	0.998382	0.671086
NaiveBayes	0.929682	0.926903	0.928989	0.566919
Lasso+NaiveBayes	0.966888	0.957977	0.963018	0.592172
glmBoost+NaiveBayes	0.989889	0.986233	0.987933	0.734848
RF+NaiveBayes	0.971458	0.968951	0.969836	0.603535
Stepglm[both]+NaiveBayes	0.978355	0.974654	0.976649	0.546717
Stepglm[backward]+NaiveBayes	0.978355	0.974654	0.976649	0.546717
SVM+Enet[alpha=0.1]	1	0.997911	0.998951	0.521465
SVM+Enet[alpha=0.2]	1	0.99806	0.99905	0.536616
SVM+Enet[alpha=0.3]	1	0.998177	0.999117	0.550505
SVM+Enet[alpha=0.4]	1	0.998309	0.999184	0.570707
SVM+Enet[alpha=0.5]	1	0.998425	0.999288	0.59596
SVM+Enet[alpha=0.6]	1	0.998475	0.999317	0.641414
SVM+Enet[alpha=0.7]	1	0.998558	0.99935	0.671717
SVM+Enet[alpha=0.8]	1	0.998806	0.999492	0.685606
SVM+Enet[alpha=0.9]	1	0.999072	0.999613	0.683081
SVM+GBM	1	0.999271	0.999725	0.675505
SVM+Lasso	1	0.998806	0.999484	0.683081
SVM+LDA	1	0.999412	0.999821	0.791667
SVM+plsRglm	0.994292	0.987501	0.990709	0.799242
SVM+glmBoost	0.998594	0.997165	0.997826	0.642677
SVM+Ridge	1	0.996767	0.998413	0.465909
SVM+Stepglm[backward]	1	0.987749	0.993874	0.693182
SVM+Stepglm[both]	1	0.987749	0.993874	0.693182
SVM+Stepglm[forward]	1	0.999702	0.999933	0.847854
SVM+SVM	1	1	1	0.506313
SVM+NaiveBayes	0.929682	0.926903	0.928989	0.566919
SVM+XGBoost	1	0.997621	0.998884	0.717172

## Sheet: S8
features	algorithm
HCLS1	Lasso+Stepglm[both]
CD48	Lasso+Stepglm[both]
ASS1	Lasso+Stepglm[both]
SLCO2B1	Lasso+Stepglm[both]
ALOX5	Lasso+Stepglm[both]
PRF1	Lasso+Stepglm[both]
ARPC1B	Lasso+Stepglm[both]
ARHGDIB	SVM
EMB	SVM
IL2RG	SVM
CORO1A	SVM
PTPRC	SVM
LCP2	SVM
LCP1	SVM
FCER1G	SVM
DOCK2	SVM
ITGB2	SVM
CD37	SVM
PIK3R5	SVM
EVI2B	SVM
ARHGAP9	SVM
INPP5D	SVM
SAMSN1	SVM
CD53	SVM
IL10RA	SVM
EVI2A	SVM
SELPLG	SVM
TYROBP	SVM
SLA	SVM
RAC2	SVM
HLA_B	SVM
AOAH	SVM
CCL4	SVM
NCKAP1L	SVM
ALDH1A3	SVM
LAPTM5	SVM
HCLS1	SVM
CD4	SVM
ARHGAP4	SVM
CST7	SVM
THEMIS2	SVM
BIN2	SVM
CPXM1	SVM
HLA_DQB1	SVM
PLEK	SVM
CD48	SVM
MYO1F	SVM
IKZF1	SVM
TAGAP	SVM
FCGR3A	SVM
SASH3	SVM
FERMT3	SVM
SH3BGRL3	SVM
CYTH4	SVM
CD300A	SVM
ARHGAP30	SVM
PTPN22	SVM
LDHB	SVM
DOK2	SVM
FCGR2A	SVM
STAB1	SVM
CD3E	SVM
ITGAL	SVM
ITGAX	SVM
CTSS	SVM
NCF4	SVM
C3AR1	SVM
MS4A6A	SVM
CD3D	SVM
ASS1	SVM
GPR132	SVM
CYBB	SVM
CD2	SVM
MYO1G	SVM
CD14	SVM
ITGAM	SVM
MSR1	SVM
CD163	SVM
SLCO2B1	SVM
ALOX5	SVM
NKG7	SVM
RNASE6	SVM
LAT2	SVM
GZMA	SVM
PLCB2	SVM
PTPRE	SVM
MS4A7	SVM
CD247	SVM
MS4A4A	SVM
CSF1R	SVM
PIK3CG	SVM
CD86	SVM
UCP2	SVM
ZAP70	SVM
CCL5	SVM
LYN	SVM
GNA15	SVM
LAIR1	SVM
C1QC	SVM
C1QA	SVM
PRF1	SVM
HCK	SVM
TLR2	SVM
LILRB2	SVM
CD84	SVM
LCK	SVM
C1QB	SVM
CTSW	SVM
GZMH	SVM
PSTPIP1	SVM
RASSF2	SVM
CD6	SVM
LPXN	SVM
IL7R	SVM
VSIG4	SVM
C5AR1	SVM
PARVG	SVM
LILRB4	SVM
VAV1	SVM
GPR34	SVM
CD8A	SVM
NCF2	SVM
ADAP2	SVM
CD28	SVM
BTK	SVM
CCR5	SVM
LYZ	SVM
MNDA	SVM
CD5	SVM
FPR3	SVM
IGSF6	SVM
FCGR1A	SVM
CLEC7A	SVM
IKZF3	SVM
CSF2RA	SVM
GZMB	SVM
TREM2	SVM
SP140	SVM
ARPC1B	SVM
SIGLEC1	SVM
SMAP2	SVM
SH2D1A	SVM
GNLY	SVM
CD8B	SVM
ADCY7	SVM
GZMK	SVM
SLA2	SVM
PILRA	SVM
TBC1D10C	SVM
SLAMF7	SVM
CXCR6	SVM
SIGLEC10	SVM
TIGIT	SVM
FCGBP	SVM
SLAMF6	SVM
GBP5	SVM
PLEKHO2	SVM
S100A11	SVM
ASS1	glmBoost+SVM
PIK3CG	glmBoost+SVM
LAIR1	glmBoost+SVM
PRF1	glmBoost+SVM
TREM2	glmBoost+SVM
ARPC1B	glmBoost+SVM
SMAP2	glmBoost+SVM
ADCY7	glmBoost+SVM
SLA2	glmBoost+SVM
SLAMF6	glmBoost+SVM
PLEKHO2	glmBoost+SVM
ARHGDIB	Ridge
EMB	Ridge
IL2RG	Ridge
CORO1A	Ridge
PTPRC	Ridge
LCP2	Ridge
LCP1	Ridge
FCER1G	Ridge
DOCK2	Ridge
ITGB2	Ridge
CD37	Ridge
PIK3R5	Ridge
EVI2B	Ridge
ARHGAP9	Ridge
INPP5D	Ridge
SAMSN1	Ridge
CD53	Ridge
IL10RA	Ridge
EVI2A	Ridge
SELPLG	Ridge
TYROBP	Ridge
SLA	Ridge
RAC2	Ridge
HLA_B	Ridge
AOAH	Ridge
CCL4	Ridge
NCKAP1L	Ridge
ALDH1A3	Ridge
LAPTM5	Ridge
HCLS1	Ridge
CD4	Ridge
ARHGAP4	Ridge
CST7	Ridge
THEMIS2	Ridge
BIN2	Ridge
CPXM1	Ridge
HLA_DQB1	Ridge
PLEK	Ridge
CD48	Ridge
MYO1F	Ridge
IKZF1	Ridge
TAGAP	Ridge
FCGR3A	Ridge
SASH3	Ridge
FERMT3	Ridge
SH3BGRL3	Ridge
CYTH4	Ridge
CD300A	Ridge
ARHGAP30	Ridge
PTPN22	Ridge
LDHB	Ridge
DOK2	Ridge
FCGR2A	Ridge
STAB1	Ridge
CD3E	Ridge
ITGAL	Ridge
ITGAX	Ridge
CTSS	Ridge
NCF4	Ridge
C3AR1	Ridge
MS4A6A	Ridge
CD3D	Ridge
ASS1	Ridge
GPR132	Ridge
CYBB	Ridge
CD2	Ridge
MYO1G	Ridge
CD14	Ridge
ITGAM	Ridge
MSR1	Ridge
CD163	Ridge
SLCO2B1	Ridge
ALOX5	Ridge
NKG7	Ridge
RNASE6	Ridge
LAT2	Ridge
GZMA	Ridge
PLCB2	Ridge
PTPRE	Ridge
MS4A7	Ridge
CD247	Ridge
MS4A4A	Ridge
CSF1R	Ridge
PIK3CG	Ridge
CD86	Ridge
UCP2	Ridge
ZAP70	Ridge
CCL5	Ridge
LYN	Ridge
GNA15	Ridge
LAIR1	Ridge
C1QC	Ridge
C1QA	Ridge
PRF1	Ridge
HCK	Ridge
TLR2	Ridge
LILRB2	Ridge
CD84	Ridge
LCK	Ridge
C1QB	Ridge
CTSW	Ridge
GZMH	Ridge
PSTPIP1	Ridge
RASSF2	Ridge
CD6	Ridge
LPXN	Ridge
IL7R	Ridge
VSIG4	Ridge
C5AR1	Ridge
PARVG	Ridge
LILRB4	Ridge
VAV1	Ridge
GPR34	Ridge
CD8A	Ridge
NCF2	Ridge
ADAP2	Ridge
CD28	Ridge
BTK	Ridge
CCR5	Ridge
LYZ	Ridge
MNDA	Ridge
CD5	Ridge
FPR3	Ridge
IGSF6	Ridge
FCGR1A	Ridge
CLEC7A	Ridge
IKZF3	Ridge
CSF2RA	Ridge
GZMB	Ridge
TREM2	Ridge
SP140	Ridge
ARPC1B	Ridge
SIGLEC1	Ridge
SMAP2	Ridge
SH2D1A	Ridge
GNLY	Ridge
CD8B	Ridge
ADCY7	Ridge
GZMK	Ridge
SLA2	Ridge
PILRA	Ridge
TBC1D10C	Ridge
SLAMF7	Ridge
CXCR6	Ridge
SIGLEC10	Ridge
TIGIT	Ridge
FCGBP	Ridge
SLAMF6	Ridge
GBP5	Ridge
PLEKHO2	Ridge
S100A11	Ridge
CORO1A	Lasso+SVM
SAMSN1	Lasso+SVM
NCKAP1L	Lasso+SVM
HCLS1	Lasso+SVM
ARHGAP4	Lasso+SVM
CD48	Lasso+SVM
CYTH4	Lasso+SVM
LDHB	Lasso+SVM
CTSS	Lasso+SVM
ASS1	Lasso+SVM
GPR132	Lasso+SVM
CD163	Lasso+SVM
SLCO2B1	Lasso+SVM
ALOX5	Lasso+SVM
PTPRE	Lasso+SVM
PIK3CG	Lasso+SVM
LAIR1	Lasso+SVM
PRF1	Lasso+SVM
TLR2	Lasso+SVM
BTK	Lasso+SVM
LYZ	Lasso+SVM
IGSF6	Lasso+SVM
CSF2RA	Lasso+SVM
TREM2	Lasso+SVM
ARPC1B	Lasso+SVM
SMAP2	Lasso+SVM
ADCY7	Lasso+SVM
SLA2	Lasso+SVM
FCGBP	Lasso+SVM
SLAMF6	Lasso+SVM
PLEKHO2	Lasso+SVM
ASS1	glmBoost+Ridge
PIK3CG	glmBoost+Ridge
LAIR1	glmBoost+Ridge
PRF1	glmBoost+Ridge
TREM2	glmBoost+Ridge
ARPC1B	glmBoost+Ridge
SMAP2	glmBoost+Ridge
ADCY7	glmBoost+Ridge
SLA2	glmBoost+Ridge
SLAMF6	glmBoost+Ridge
PLEKHO2	glmBoost+Ridge
ARHGDIB	Enet[alpha=0.1]
EMB	Enet[alpha=0.1]
CORO1A	Enet[alpha=0.1]
PTPRC	Enet[alpha=0.1]
LCP1	Enet[alpha=0.1]
FCER1G	Enet[alpha=0.1]
ITGB2	Enet[alpha=0.1]
CD37	Enet[alpha=0.1]
PIK3R5	Enet[alpha=0.1]
ARHGAP9	Enet[alpha=0.1]
INPP5D	Enet[alpha=0.1]
SAMSN1	Enet[alpha=0.1]
CD53	Enet[alpha=0.1]
IL10RA	Enet[alpha=0.1]
EVI2A	Enet[alpha=0.1]
SELPLG	Enet[alpha=0.1]
TYROBP	Enet[alpha=0.1]
SLA	Enet[alpha=0.1]
RAC2	Enet[alpha=0.1]
HLA_B	Enet[alpha=0.1]
AOAH	Enet[alpha=0.1]
CCL4	Enet[alpha=0.1]
NCKAP1L	Enet[alpha=0.1]
ALDH1A3	Enet[alpha=0.1]
LAPTM5	Enet[alpha=0.1]
HCLS1	Enet[alpha=0.1]
CD4	Enet[alpha=0.1]
ARHGAP4	Enet[alpha=0.1]
CST7	Enet[alpha=0.1]
THEMIS2	Enet[alpha=0.1]
CPXM1	Enet[alpha=0.1]
HLA_DQB1	Enet[alpha=0.1]
PLEK	Enet[alpha=0.1]
CD48	Enet[alpha=0.1]
MYO1F	Enet[alpha=0.1]
TAGAP	Enet[alpha=0.1]
FCGR3A	Enet[alpha=0.1]
SASH3	Enet[alpha=0.1]
FERMT3	Enet[alpha=0.1]
SH3BGRL3	Enet[alpha=0.1]
CYTH4	Enet[alpha=0.1]
ARHGAP30	Enet[alpha=0.1]
PTPN22	Enet[alpha=0.1]
LDHB	Enet[alpha=0.1]
DOK2	Enet[alpha=0.1]
FCGR2A	Enet[alpha=0.1]
STAB1	Enet[alpha=0.1]
CD3E	Enet[alpha=0.1]
ITGAL	Enet[alpha=0.1]
CTSS	Enet[alpha=0.1]
C3AR1	Enet[alpha=0.1]
MS4A6A	Enet[alpha=0.1]
CD3D	Enet[alpha=0.1]
ASS1	Enet[alpha=0.1]
GPR132	Enet[alpha=0.1]
ITGAM	Enet[alpha=0.1]
MSR1	Enet[alpha=0.1]
CD163	Enet[alpha=0.1]
SLCO2B1	Enet[alpha=0.1]
ALOX5	Enet[alpha=0.1]
NKG7	Enet[alpha=0.1]
RNASE6	Enet[alpha=0.1]
GZMA	Enet[alpha=0.1]
PLCB2	Enet[alpha=0.1]
PTPRE	Enet[alpha=0.1]
MS4A7	Enet[alpha=0.1]
CD247	Enet[alpha=0.1]
MS4A4A	Enet[alpha=0.1]
CSF1R	Enet[alpha=0.1]
PIK3CG	Enet[alpha=0.1]
CD86	Enet[alpha=0.1]
UCP2	Enet[alpha=0.1]
ZAP70	Enet[alpha=0.1]
CCL5	Enet[alpha=0.1]
LYN	Enet[alpha=0.1]
GNA15	Enet[alpha=0.1]
LAIR1	Enet[alpha=0.1]
PRF1	Enet[alpha=0.1]
HCK	Enet[alpha=0.1]
TLR2	Enet[alpha=0.1]
LILRB2	Enet[alpha=0.1]
CD84	Enet[alpha=0.1]
CTSW	Enet[alpha=0.1]
RASSF2	Enet[alpha=0.1]
CD6	Enet[alpha=0.1]
LPXN	Enet[alpha=0.1]
IL7R	Enet[alpha=0.1]
VSIG4	Enet[alpha=0.1]
C5AR1	Enet[alpha=0.1]
PARVG	Enet[alpha=0.1]
LILRB4	Enet[alpha=0.1]
GPR34	Enet[alpha=0.1]
CD8A	Enet[alpha=0.1]
NCF2	Enet[alpha=0.1]
ADAP2	Enet[alpha=0.1]
CD28	Enet[alpha=0.1]
BTK	Enet[alpha=0.1]
CCR5	Enet[alpha=0.1]
LYZ	Enet[alpha=0.1]
MNDA	Enet[alpha=0.1]
CD5	Enet[alpha=0.1]
FPR3	Enet[alpha=0.1]
IGSF6	Enet[alpha=0.1]
FCGR1A	Enet[alpha=0.1]
CLEC7A	Enet[alpha=0.1]
IKZF3	Enet[alpha=0.1]
CSF2RA	Enet[alpha=0.1]
GZMB	Enet[alpha=0.1]
TREM2	Enet[alpha=0.1]
ARPC1B	Enet[alpha=0.1]
SIGLEC1	Enet[alpha=0.1]
SMAP2	Enet[alpha=0.1]
SH2D1A	Enet[alpha=0.1]
CD8B	Enet[alpha=0.1]
ADCY7	Enet[alpha=0.1]
GZMK	Enet[alpha=0.1]
SLA2	Enet[alpha=0.1]
PILRA	Enet[alpha=0.1]
TBC1D10C	Enet[alpha=0.1]
SLAMF7	Enet[alpha=0.1]
CXCR6	Enet[alpha=0.1]
TIGIT	Enet[alpha=0.1]
FCGBP	Enet[alpha=0.1]
SLAMF6	Enet[alpha=0.1]
GBP5	Enet[alpha=0.1]
PLEKHO2	Enet[alpha=0.1]
S100A11	Enet[alpha=0.1]
ASS1	glmBoost+Enet[alpha=0.1]
LAIR1	glmBoost+Enet[alpha=0.1]
PRF1	glmBoost+Enet[alpha=0.1]
TREM2	glmBoost+Enet[alpha=0.1]
ARPC1B	glmBoost+Enet[alpha=0.1]
SMAP2	glmBoost+Enet[alpha=0.1]
ADCY7	glmBoost+Enet[alpha=0.1]
SLA2	glmBoost+Enet[alpha=0.1]
SLAMF6	glmBoost+Enet[alpha=0.1]
PLEKHO2	glmBoost+Enet[alpha=0.1]
ARHGDIB	Enet[alpha=0.2]
EMB	Enet[alpha=0.2]
CORO1A	Enet[alpha=0.2]
PTPRC	Enet[alpha=0.2]
LCP1	Enet[alpha=0.2]
FCER1G	Enet[alpha=0.2]
ITGB2	Enet[alpha=0.2]
CD37	Enet[alpha=0.2]
PIK3R5	Enet[alpha=0.2]
INPP5D	Enet[alpha=0.2]
SAMSN1	Enet[alpha=0.2]
CD53	Enet[alpha=0.2]
IL10RA	Enet[alpha=0.2]
EVI2A	Enet[alpha=0.2]
SELPLG	Enet[alpha=0.2]
TYROBP	Enet[alpha=0.2]
RAC2	Enet[alpha=0.2]
AOAH	Enet[alpha=0.2]
CCL4	Enet[alpha=0.2]
NCKAP1L	Enet[alpha=0.2]
ALDH1A3	Enet[alpha=0.2]
LAPTM5	Enet[alpha=0.2]
HCLS1	Enet[alpha=0.2]
CD4	Enet[alpha=0.2]
ARHGAP4	Enet[alpha=0.2]
CST7	Enet[alpha=0.2]
THEMIS2	Enet[alpha=0.2]
CPXM1	Enet[alpha=0.2]
HLA_DQB1	Enet[alpha=0.2]
PLEK	Enet[alpha=0.2]
CD48	Enet[alpha=0.2]
MYO1F	Enet[alpha=0.2]
TAGAP	Enet[alpha=0.2]
FCGR3A	Enet[alpha=0.2]
FERMT3	Enet[alpha=0.2]
CYTH4	Enet[alpha=0.2]
PTPN22	Enet[alpha=0.2]
LDHB	Enet[alpha=0.2]
DOK2	Enet[alpha=0.2]
CD3E	Enet[alpha=0.2]
ITGAL	Enet[alpha=0.2]
CTSS	Enet[alpha=0.2]
C3AR1	Enet[alpha=0.2]
MS4A6A	Enet[alpha=0.2]
CD3D	Enet[alpha=0.2]
ASS1	Enet[alpha=0.2]
GPR132	Enet[alpha=0.2]
ITGAM	Enet[alpha=0.2]
MSR1	Enet[alpha=0.2]
CD163	Enet[alpha=0.2]
SLCO2B1	Enet[alpha=0.2]
ALOX5	Enet[alpha=0.2]
NKG7	Enet[alpha=0.2]
RNASE6	Enet[alpha=0.2]
GZMA	Enet[alpha=0.2]
PLCB2	Enet[alpha=0.2]
PTPRE	Enet[alpha=0.2]
MS4A7	Enet[alpha=0.2]
CD247	Enet[alpha=0.2]
MS4A4A	Enet[alpha=0.2]
CSF1R	Enet[alpha=0.2]
PIK3CG	Enet[alpha=0.2]
UCP2	Enet[alpha=0.2]
ZAP70	Enet[alpha=0.2]
CCL5	Enet[alpha=0.2]
LYN	Enet[alpha=0.2]
GNA15	Enet[alpha=0.2]
LAIR1	Enet[alpha=0.2]
PRF1	Enet[alpha=0.2]
TLR2	Enet[alpha=0.2]
LILRB2	Enet[alpha=0.2]
CD84	Enet[alpha=0.2]
CTSW	Enet[alpha=0.2]
RASSF2	Enet[alpha=0.2]
CD6	Enet[alpha=0.2]
LPXN	Enet[alpha=0.2]
IL7R	Enet[alpha=0.2]
VSIG4	Enet[alpha=0.2]
C5AR1	Enet[alpha=0.2]
GPR34	Enet[alpha=0.2]
CD8A	Enet[alpha=0.2]
NCF2	Enet[alpha=0.2]
ADAP2	Enet[alpha=0.2]
CD28	Enet[alpha=0.2]
BTK	Enet[alpha=0.2]
CCR5	Enet[alpha=0.2]
LYZ	Enet[alpha=0.2]
MNDA	Enet[alpha=0.2]
CD5	Enet[alpha=0.2]
FPR3	Enet[alpha=0.2]
IGSF6	Enet[alpha=0.2]
CLEC7A	Enet[alpha=0.2]
IKZF3	Enet[alpha=0.2]
CSF2RA	Enet[alpha=0.2]
GZMB	Enet[alpha=0.2]
TREM2	Enet[alpha=0.2]
ARPC1B	Enet[alpha=0.2]
SIGLEC1	Enet[alpha=0.2]
SMAP2	Enet[alpha=0.2]
SH2D1A	Enet[alpha=0.2]
CD8B	Enet[alpha=0.2]
ADCY7	Enet[alpha=0.2]
GZMK	Enet[alpha=0.2]
SLA2	Enet[alpha=0.2]
PILRA	Enet[alpha=0.2]
SLAMF7	Enet[alpha=0.2]
CXCR6	Enet[alpha=0.2]
TIGIT	Enet[alpha=0.2]
FCGBP	Enet[alpha=0.2]
SLAMF6	Enet[alpha=0.2]
GBP5	Enet[alpha=0.2]
PLEKHO2	Enet[alpha=0.2]
S100A11	Enet[alpha=0.2]
ARHGDIB	Enet[alpha=0.3]
EMB	Enet[alpha=0.3]
CORO1A	Enet[alpha=0.3]
PTPRC	Enet[alpha=0.3]
LCP1	Enet[alpha=0.3]
FCER1G	Enet[alpha=0.3]
ITGB2	Enet[alpha=0.3]
CD37	Enet[alpha=0.3]
INPP5D	Enet[alpha=0.3]
SAMSN1	Enet[alpha=0.3]
CD53	Enet[alpha=0.3]
IL10RA	Enet[alpha=0.3]
EVI2A	Enet[alpha=0.3]
TYROBP	Enet[alpha=0.3]
RAC2	Enet[alpha=0.3]
AOAH	Enet[alpha=0.3]
NCKAP1L	Enet[alpha=0.3]
ALDH1A3	Enet[alpha=0.3]
LAPTM5	Enet[alpha=0.3]
HCLS1	Enet[alpha=0.3]
CD4	Enet[alpha=0.3]
ARHGAP4	Enet[alpha=0.3]
CST7	Enet[alpha=0.3]
THEMIS2	Enet[alpha=0.3]
CPXM1	Enet[alpha=0.3]
HLA_DQB1	Enet[alpha=0.3]
PLEK	Enet[alpha=0.3]
CD48	Enet[alpha=0.3]
TAGAP	Enet[alpha=0.3]
FCGR3A	Enet[alpha=0.3]
FERMT3	Enet[alpha=0.3]
CYTH4	Enet[alpha=0.3]
LDHB	Enet[alpha=0.3]
DOK2	Enet[alpha=0.3]
CD3E	Enet[alpha=0.3]
CTSS	Enet[alpha=0.3]
C3AR1	Enet[alpha=0.3]
MS4A6A	Enet[alpha=0.3]
CD3D	Enet[alpha=0.3]
ASS1	Enet[alpha=0.3]
GPR132	Enet[alpha=0.3]
ITGAM	Enet[alpha=0.3]
MSR1	Enet[alpha=0.3]
CD163	Enet[alpha=0.3]
SLCO2B1	Enet[alpha=0.3]
ALOX5	Enet[alpha=0.3]
NKG7	Enet[alpha=0.3]
RNASE6	Enet[alpha=0.3]
GZMA	Enet[alpha=0.3]
PLCB2	Enet[alpha=0.3]
PTPRE	Enet[alpha=0.3]
MS4A7	Enet[alpha=0.3]
CD247	Enet[alpha=0.3]
MS4A4A	Enet[alpha=0.3]
CSF1R	Enet[alpha=0.3]
PIK3CG	Enet[alpha=0.3]
UCP2	Enet[alpha=0.3]
ZAP70	Enet[alpha=0.3]
CCL5	Enet[alpha=0.3]
LYN	Enet[alpha=0.3]
GNA15	Enet[alpha=0.3]
LAIR1	Enet[alpha=0.3]
PRF1	Enet[alpha=0.3]
TLR2	Enet[alpha=0.3]
LILRB2	Enet[alpha=0.3]
CD84	Enet[alpha=0.3]
CTSW	Enet[alpha=0.3]
RASSF2	Enet[alpha=0.3]
CD6	Enet[alpha=0.3]
LPXN	Enet[alpha=0.3]
IL7R	Enet[alpha=0.3]
VSIG4	Enet[alpha=0.3]
C5AR1	Enet[alpha=0.3]
GPR34	Enet[alpha=0.3]
CD8A	Enet[alpha=0.3]
NCF2	Enet[alpha=0.3]
ADAP2	Enet[alpha=0.3]
CD28	Enet[alpha=0.3]
BTK	Enet[alpha=0.3]
CCR5	Enet[alpha=0.3]
LYZ	Enet[alpha=0.3]
MNDA	Enet[alpha=0.3]
IGSF6	Enet[alpha=0.3]
CLEC7A	Enet[alpha=0.3]
IKZF3	Enet[alpha=0.3]
CSF2RA	Enet[alpha=0.3]
GZMB	Enet[alpha=0.3]
TREM2	Enet[alpha=0.3]
ARPC1B	Enet[alpha=0.3]
SIGLEC1	Enet[alpha=0.3]
SMAP2	Enet[alpha=0.3]
SH2D1A	Enet[alpha=0.3]
ADCY7	Enet[alpha=0.3]
GZMK	Enet[alpha=0.3]
SLA2	Enet[alpha=0.3]
PILRA	Enet[alpha=0.3]
SLAMF7	Enet[alpha=0.3]
CXCR6	Enet[alpha=0.3]
TIGIT	Enet[alpha=0.3]
FCGBP	Enet[alpha=0.3]
SLAMF6	Enet[alpha=0.3]
GBP5	Enet[alpha=0.3]
PLEKHO2	Enet[alpha=0.3]
S100A11	Enet[alpha=0.3]
ASS1	glmBoost+Enet[alpha=0.3]
PRF1	glmBoost+Enet[alpha=0.3]
TREM2	glmBoost+Enet[alpha=0.3]
ARPC1B	glmBoost+Enet[alpha=0.3]
SMAP2	glmBoost+Enet[alpha=0.3]
ADCY7	glmBoost+Enet[alpha=0.3]
SLA2	glmBoost+Enet[alpha=0.3]
SLAMF6	glmBoost+Enet[alpha=0.3]
PLEKHO2	glmBoost+Enet[alpha=0.3]
ASS1	glmBoost+Enet[alpha=0.2]
LAIR1	glmBoost+Enet[alpha=0.2]
PRF1	glmBoost+Enet[alpha=0.2]
TREM2	glmBoost+Enet[alpha=0.2]
ARPC1B	glmBoost+Enet[alpha=0.2]
SMAP2	glmBoost+Enet[alpha=0.2]
ADCY7	glmBoost+Enet[alpha=0.2]
SLA2	glmBoost+Enet[alpha=0.2]
SLAMF6	glmBoost+Enet[alpha=0.2]
PLEKHO2	glmBoost+Enet[alpha=0.2]
ARHGDIB	Enet[alpha=0.4]
EMB	Enet[alpha=0.4]
CORO1A	Enet[alpha=0.4]
PTPRC	Enet[alpha=0.4]
LCP1	Enet[alpha=0.4]
FCER1G	Enet[alpha=0.4]
ITGB2	Enet[alpha=0.4]
CD37	Enet[alpha=0.4]
INPP5D	Enet[alpha=0.4]
SAMSN1	Enet[alpha=0.4]
CD53	Enet[alpha=0.4]
IL10RA	Enet[alpha=0.4]
EVI2A	Enet[alpha=0.4]
TYROBP	Enet[alpha=0.4]
AOAH	Enet[alpha=0.4]
NCKAP1L	Enet[alpha=0.4]
LAPTM5	Enet[alpha=0.4]
HCLS1	Enet[alpha=0.4]
ARHGAP4	Enet[alpha=0.4]
CST7	Enet[alpha=0.4]
THEMIS2	Enet[alpha=0.4]
PLEK	Enet[alpha=0.4]
CD48	Enet[alpha=0.4]
TAGAP	Enet[alpha=0.4]
FCGR3A	Enet[alpha=0.4]
FERMT3	Enet[alpha=0.4]
CYTH4	Enet[alpha=0.4]
LDHB	Enet[alpha=0.4]
CD3E	Enet[alpha=0.4]
CTSS	Enet[alpha=0.4]
C3AR1	Enet[alpha=0.4]
CD3D	Enet[alpha=0.4]
ASS1	Enet[alpha=0.4]
GPR132	Enet[alpha=0.4]
ITGAM	Enet[alpha=0.4]
CD163	Enet[alpha=0.4]
SLCO2B1	Enet[alpha=0.4]
ALOX5	Enet[alpha=0.4]
NKG7	Enet[alpha=0.4]
GZMA	Enet[alpha=0.4]
PTPRE	Enet[alpha=0.4]
MS4A7	Enet[alpha=0.4]
CD247	Enet[alpha=0.4]
MS4A4A	Enet[alpha=0.4]
CSF1R	Enet[alpha=0.4]
PIK3CG	Enet[alpha=0.4]
UCP2	Enet[alpha=0.4]
ZAP70	Enet[alpha=0.4]
CCL5	Enet[alpha=0.4]
LYN	Enet[alpha=0.4]
GNA15	Enet[alpha=0.4]
LAIR1	Enet[alpha=0.4]
PRF1	Enet[alpha=0.4]
TLR2	Enet[alpha=0.4]
LILRB2	Enet[alpha=0.4]
CD84	Enet[alpha=0.4]
CTSW	Enet[alpha=0.4]
RASSF2	Enet[alpha=0.4]
LPXN	Enet[alpha=0.4]
IL7R	Enet[alpha=0.4]
C5AR1	Enet[alpha=0.4]
GPR34	Enet[alpha=0.4]
CD8A	Enet[alpha=0.4]
NCF2	Enet[alpha=0.4]
ADAP2	Enet[alpha=0.4]
CD28	Enet[alpha=0.4]
BTK	Enet[alpha=0.4]
LYZ	Enet[alpha=0.4]
IGSF6	Enet[alpha=0.4]
IKZF3	Enet[alpha=0.4]
CSF2RA	Enet[alpha=0.4]
GZMB	Enet[alpha=0.4]
TREM2	Enet[alpha=0.4]
ARPC1B	Enet[alpha=0.4]
SIGLEC1	Enet[alpha=0.4]
SMAP2	Enet[alpha=0.4]
SH2D1A	Enet[alpha=0.4]
ADCY7	Enet[alpha=0.4]
SLA2	Enet[alpha=0.4]
PILRA	Enet[alpha=0.4]
SLAMF7	Enet[alpha=0.4]
CXCR6	Enet[alpha=0.4]
TIGIT	Enet[alpha=0.4]
FCGBP	Enet[alpha=0.4]
SLAMF6	Enet[alpha=0.4]
GBP5	Enet[alpha=0.4]
PLEKHO2	Enet[alpha=0.4]
S100A11	Enet[alpha=0.4]
ASS1	glmBoost+Enet[alpha=0.4]
PRF1	glmBoost+Enet[alpha=0.4]
TREM2	glmBoost+Enet[alpha=0.4]
ARPC1B	glmBoost+Enet[alpha=0.4]
SMAP2	glmBoost+Enet[alpha=0.4]
ADCY7	glmBoost+Enet[alpha=0.4]
SLA2	glmBoost+Enet[alpha=0.4]
SLAMF6	glmBoost+Enet[alpha=0.4]
PLEKHO2	glmBoost+Enet[alpha=0.4]
ASS1	Lasso+glmBoost
PIK3CG	Lasso+glmBoost
LAIR1	Lasso+glmBoost
PRF1	Lasso+glmBoost
TREM2	Lasso+glmBoost
ARPC1B	Lasso+glmBoost
SMAP2	Lasso+glmBoost
ADCY7	Lasso+glmBoost
SLA2	Lasso+glmBoost
SLAMF6	Lasso+glmBoost
PLEKHO2	Lasso+glmBoost
ARHGDIB	Enet[alpha=0.5]
EMB	Enet[alpha=0.5]
CORO1A	Enet[alpha=0.5]
PTPRC	Enet[alpha=0.5]
LCP1	Enet[alpha=0.5]
FCER1G	Enet[alpha=0.5]
ITGB2	Enet[alpha=0.5]
CD37	Enet[alpha=0.5]
INPP5D	Enet[alpha=0.5]
SAMSN1	Enet[alpha=0.5]
CD53	Enet[alpha=0.5]
IL10RA	Enet[alpha=0.5]
EVI2A	Enet[alpha=0.5]
TYROBP	Enet[alpha=0.5]
AOAH	Enet[alpha=0.5]
NCKAP1L	Enet[alpha=0.5]
LAPTM5	Enet[alpha=0.5]
HCLS1	Enet[alpha=0.5]
ARHGAP4	Enet[alpha=0.5]
THEMIS2	Enet[alpha=0.5]
CD48	Enet[alpha=0.5]
TAGAP	Enet[alpha=0.5]
FCGR3A	Enet[alpha=0.5]
FERMT3	Enet[alpha=0.5]
CYTH4	Enet[alpha=0.5]
LDHB	Enet[alpha=0.5]
CD3E	Enet[alpha=0.5]
CTSS	Enet[alpha=0.5]
CD3D	Enet[alpha=0.5]
ASS1	Enet[alpha=0.5]
GPR132	Enet[alpha=0.5]
CD163	Enet[alpha=0.5]
SLCO2B1	Enet[alpha=0.5]
ALOX5	Enet[alpha=0.5]
NKG7	Enet[alpha=0.5]
GZMA	Enet[alpha=0.5]
PTPRE	Enet[alpha=0.5]
MS4A7	Enet[alpha=0.5]
MS4A4A	Enet[alpha=0.5]
CSF1R	Enet[alpha=0.5]
PIK3CG	Enet[alpha=0.5]
UCP2	Enet[alpha=0.5]
ZAP70	Enet[alpha=0.5]
CCL5	Enet[alpha=0.5]
GNA15	Enet[alpha=0.5]
LAIR1	Enet[alpha=0.5]
PRF1	Enet[alpha=0.5]
TLR2	Enet[alpha=0.5]
LILRB2	Enet[alpha=0.5]
CTSW	Enet[alpha=0.5]
RASSF2	Enet[alpha=0.5]
LPXN	Enet[alpha=0.5]
IL7R	Enet[alpha=0.5]
GPR34	Enet[alpha=0.5]
CD8A	Enet[alpha=0.5]
NCF2	Enet[alpha=0.5]
ADAP2	Enet[alpha=0.5]
BTK	Enet[alpha=0.5]
LYZ	Enet[alpha=0.5]
IGSF6	Enet[alpha=0.5]
IKZF3	Enet[alpha=0.5]
CSF2RA	Enet[alpha=0.5]
GZMB	Enet[alpha=0.5]
TREM2	Enet[alpha=0.5]
ARPC1B	Enet[alpha=0.5]
SIGLEC1	Enet[alpha=0.5]
SMAP2	Enet[alpha=0.5]
SH2D1A	Enet[alpha=0.5]
ADCY7	Enet[alpha=0.5]
SLA2	Enet[alpha=0.5]
SLAMF7	Enet[alpha=0.5]
TIGIT	Enet[alpha=0.5]
FCGBP	Enet[alpha=0.5]
SLAMF6	Enet[alpha=0.5]
PLEKHO2	Enet[alpha=0.5]
S100A11	Enet[alpha=0.5]
ASS1	glmBoost
PIK3CG	glmBoost
LAIR1	glmBoost
PRF1	glmBoost
TREM2	glmBoost
ARPC1B	glmBoost
SMAP2	glmBoost
ADCY7	glmBoost
SLA2	glmBoost
SLAMF6	glmBoost
PLEKHO2	glmBoost
ASS1	glmBoost+Enet[alpha=0.5]
PRF1	glmBoost+Enet[alpha=0.5]
TREM2	glmBoost+Enet[alpha=0.5]
ARPC1B	glmBoost+Enet[alpha=0.5]
SMAP2	glmBoost+Enet[alpha=0.5]
ADCY7	glmBoost+Enet[alpha=0.5]
SLA2	glmBoost+Enet[alpha=0.5]
SLAMF6	glmBoost+Enet[alpha=0.5]
PLEKHO2	glmBoost+Enet[alpha=0.5]
ARHGDIB	Enet[alpha=0.6]
EMB	Enet[alpha=0.6]
CORO1A	Enet[alpha=0.6]
PTPRC	Enet[alpha=0.6]
CD37	Enet[alpha=0.6]
INPP5D	Enet[alpha=0.6]
SAMSN1	Enet[alpha=0.6]
IL10RA	Enet[alpha=0.6]
EVI2A	Enet[alpha=0.6]
TYROBP	Enet[alpha=0.6]
NCKAP1L	Enet[alpha=0.6]
LAPTM5	Enet[alpha=0.6]
HCLS1	Enet[alpha=0.6]
ARHGAP4	Enet[alpha=0.6]
CD48	Enet[alpha=0.6]
TAGAP	Enet[alpha=0.6]
FCGR3A	Enet[alpha=0.6]
FERMT3	Enet[alpha=0.6]
CYTH4	Enet[alpha=0.6]
LDHB	Enet[alpha=0.6]
CD3E	Enet[alpha=0.6]
CTSS	Enet[alpha=0.6]
CD3D	Enet[alpha=0.6]
ASS1	Enet[alpha=0.6]
GPR132	Enet[alpha=0.6]
CD163	Enet[alpha=0.6]
SLCO2B1	Enet[alpha=0.6]
ALOX5	Enet[alpha=0.6]
GZMA	Enet[alpha=0.6]
PTPRE	Enet[alpha=0.6]
CSF1R	Enet[alpha=0.6]
PIK3CG	Enet[alpha=0.6]
UCP2	Enet[alpha=0.6]
ZAP70	Enet[alpha=0.6]
CCL5	Enet[alpha=0.6]
GNA15	Enet[alpha=0.6]
LAIR1	Enet[alpha=0.6]
PRF1	Enet[alpha=0.6]
TLR2	Enet[alpha=0.6]
LILRB2	Enet[alpha=0.6]
CTSW	Enet[alpha=0.6]
RASSF2	Enet[alpha=0.6]
LPXN	Enet[alpha=0.6]
IL7R	Enet[alpha=0.6]
GPR34	Enet[alpha=0.6]
CD8A	Enet[alpha=0.6]
NCF2	Enet[alpha=0.6]
ADAP2	Enet[alpha=0.6]
BTK	Enet[alpha=0.6]
LYZ	Enet[alpha=0.6]
IGSF6	Enet[alpha=0.6]
IKZF3	Enet[alpha=0.6]
CSF2RA	Enet[alpha=0.6]
GZMB	Enet[alpha=0.6]
TREM2	Enet[alpha=0.6]
ARPC1B	Enet[alpha=0.6]
SIGLEC1	Enet[alpha=0.6]
SMAP2	Enet[alpha=0.6]
SH2D1A	Enet[alpha=0.6]
ADCY7	Enet[alpha=0.6]
SLA2	Enet[alpha=0.6]
SLAMF7	Enet[alpha=0.6]
TIGIT	Enet[alpha=0.6]
FCGBP	Enet[alpha=0.6]
SLAMF6	Enet[alpha=0.6]
PLEKHO2	Enet[alpha=0.6]
S100A11	Enet[alpha=0.6]
ASS1	glmBoost+Enet[alpha=0.6]
PRF1	glmBoost+Enet[alpha=0.6]
TREM2	glmBoost+Enet[alpha=0.6]
ARPC1B	glmBoost+Enet[alpha=0.6]
SMAP2	glmBoost+Enet[alpha=0.6]
ADCY7	glmBoost+Enet[alpha=0.6]
SLA2	glmBoost+Enet[alpha=0.6]
SLAMF6	glmBoost+Enet[alpha=0.6]
PLEKHO2	glmBoost+Enet[alpha=0.6]
ASS1	glmBoost+Enet[alpha=0.7]
PRF1	glmBoost+Enet[alpha=0.7]
TREM2	glmBoost+Enet[alpha=0.7]
ARPC1B	glmBoost+Enet[alpha=0.7]
SMAP2	glmBoost+Enet[alpha=0.7]
ADCY7	glmBoost+Enet[alpha=0.7]
SLA2	glmBoost+Enet[alpha=0.7]
SLAMF6	glmBoost+Enet[alpha=0.7]
PLEKHO2	glmBoost+Enet[alpha=0.7]
ASS1	glmBoost+Enet[alpha=0.8]
PRF1	glmBoost+Enet[alpha=0.8]
TREM2	glmBoost+Enet[alpha=0.8]
ARPC1B	glmBoost+Enet[alpha=0.8]
SMAP2	glmBoost+Enet[alpha=0.8]
ADCY7	glmBoost+Enet[alpha=0.8]
SLA2	glmBoost+Enet[alpha=0.8]
SLAMF6	glmBoost+Enet[alpha=0.8]
PLEKHO2	glmBoost+Enet[alpha=0.8]
ARHGDIB	Enet[alpha=0.8]
EMB	Enet[alpha=0.8]
CORO1A	Enet[alpha=0.8]
PTPRC	Enet[alpha=0.8]
INPP5D	Enet[alpha=0.8]
SAMSN1	Enet[alpha=0.8]
IL10RA	Enet[alpha=0.8]
EVI2A	Enet[alpha=0.8]
TYROBP	Enet[alpha=0.8]
NCKAP1L	Enet[alpha=0.8]
HCLS1	Enet[alpha=0.8]
ARHGAP4	Enet[alpha=0.8]
CD48	Enet[alpha=0.8]
TAGAP	Enet[alpha=0.8]
FERMT3	Enet[alpha=0.8]
CYTH4	Enet[alpha=0.8]
LDHB	Enet[alpha=0.8]
CD3E	Enet[alpha=0.8]
CTSS	Enet[alpha=0.8]
CD3D	Enet[alpha=0.8]
ASS1	Enet[alpha=0.8]
GPR132	Enet[alpha=0.8]
CD163	Enet[alpha=0.8]
SLCO2B1	Enet[alpha=0.8]
ALOX5	Enet[alpha=0.8]
PTPRE	Enet[alpha=0.8]
PIK3CG	Enet[alpha=0.8]
GNA15	Enet[alpha=0.8]
LAIR1	Enet[alpha=0.8]
PRF1	Enet[alpha=0.8]
TLR2	Enet[alpha=0.8]
RASSF2	Enet[alpha=0.8]
LPXN	Enet[alpha=0.8]
IL7R	Enet[alpha=0.8]
GPR34	Enet[alpha=0.8]
CD8A	Enet[alpha=0.8]
BTK	Enet[alpha=0.8]
LYZ	Enet[alpha=0.8]
IGSF6	Enet[alpha=0.8]
IKZF3	Enet[alpha=0.8]
CSF2RA	Enet[alpha=0.8]
GZMB	Enet[alpha=0.8]
TREM2	Enet[alpha=0.8]
ARPC1B	Enet[alpha=0.8]
SMAP2	Enet[alpha=0.8]
SH2D1A	Enet[alpha=0.8]
ADCY7	Enet[alpha=0.8]
SLA2	Enet[alpha=0.8]
SLAMF7	Enet[alpha=0.8]
FCGBP	Enet[alpha=0.8]
SLAMF6	Enet[alpha=0.8]
PLEKHO2	Enet[alpha=0.8]
ARHGDIB	Enet[alpha=0.9]
CORO1A	Enet[alpha=0.9]
SAMSN1	Enet[alpha=0.9]
IL10RA	Enet[alpha=0.9]
EVI2A	Enet[alpha=0.9]
NCKAP1L	Enet[alpha=0.9]
HCLS1	Enet[alpha=0.9]
ARHGAP4	Enet[alpha=0.9]
CD48	Enet[alpha=0.9]
TAGAP	Enet[alpha=0.9]
CYTH4	Enet[alpha=0.9]
LDHB	Enet[alpha=0.9]
CTSS	Enet[alpha=0.9]
CD3D	Enet[alpha=0.9]
ASS1	Enet[alpha=0.9]
GPR132	Enet[alpha=0.9]
CD163	Enet[alpha=0.9]
SLCO2B1	Enet[alpha=0.9]
ALOX5	Enet[alpha=0.9]
PTPRE	Enet[alpha=0.9]
PIK3CG	Enet[alpha=0.9]
LAIR1	Enet[alpha=0.9]
PRF1	Enet[alpha=0.9]
TLR2	Enet[alpha=0.9]
LILRB2	Enet[alpha=0.9]
LPXN	Enet[alpha=0.9]
IL7R	Enet[alpha=0.9]
CD8A	Enet[alpha=0.9]
BTK	Enet[alpha=0.9]
LYZ	Enet[alpha=0.9]
IGSF6	Enet[alpha=0.9]
CSF2RA	Enet[alpha=0.9]
TREM2	Enet[alpha=0.9]
ARPC1B	Enet[alpha=0.9]
SMAP2	Enet[alpha=0.9]
SH2D1A	Enet[alpha=0.9]
ADCY7	Enet[alpha=0.9]
SLA2	Enet[alpha=0.9]
FCGBP	Enet[alpha=0.9]
SLAMF6	Enet[alpha=0.9]
PLEKHO2	Enet[alpha=0.9]
CORO1A	Lasso
SAMSN1	Lasso
NCKAP1L	Lasso
HCLS1	Lasso
ARHGAP4	Lasso
CD48	Lasso
CYTH4	Lasso
LDHB	Lasso
CTSS	Lasso
ASS1	Lasso
GPR132	Lasso
CD163	Lasso
SLCO2B1	Lasso
ALOX5	Lasso
PTPRE	Lasso
PIK3CG	Lasso
LAIR1	Lasso
PRF1	Lasso
TLR2	Lasso
BTK	Lasso
LYZ	Lasso
IGSF6	Lasso
CSF2RA	Lasso
TREM2	Lasso
ARPC1B	Lasso
SMAP2	Lasso
ADCY7	Lasso
SLA2	Lasso
FCGBP	Lasso
SLAMF6	Lasso
PLEKHO2	Lasso
ARHGDIB	Enet[alpha=0.7]
EMB	Enet[alpha=0.7]
CORO1A	Enet[alpha=0.7]
PTPRC	Enet[alpha=0.7]
INPP5D	Enet[alpha=0.7]
SAMSN1	Enet[alpha=0.7]
IL10RA	Enet[alpha=0.7]
EVI2A	Enet[alpha=0.7]
TYROBP	Enet[alpha=0.7]
NCKAP1L	Enet[alpha=0.7]
LAPTM5	Enet[alpha=0.7]
HCLS1	Enet[alpha=0.7]
ARHGAP4	Enet[alpha=0.7]
CD48	Enet[alpha=0.7]
TAGAP	Enet[alpha=0.7]
FERMT3	Enet[alpha=0.7]
CYTH4	Enet[alpha=0.7]
LDHB	Enet[alpha=0.7]
CD3E	Enet[alpha=0.7]
CTSS	Enet[alpha=0.7]
CD3D	Enet[alpha=0.7]
ASS1	Enet[alpha=0.7]
GPR132	Enet[alpha=0.7]
CD163	Enet[alpha=0.7]
SLCO2B1	Enet[alpha=0.7]
ALOX5	Enet[alpha=0.7]
GZMA	Enet[alpha=0.7]
PTPRE	Enet[alpha=0.7]
PIK3CG	Enet[alpha=0.7]
UCP2	Enet[alpha=0.7]
CCL5	Enet[alpha=0.7]
GNA15	Enet[alpha=0.7]
LAIR1	Enet[alpha=0.7]
PRF1	Enet[alpha=0.7]
TLR2	Enet[alpha=0.7]
RASSF2	Enet[alpha=0.7]
LPXN	Enet[alpha=0.7]
GPR34	Enet[alpha=0.7]
CD8A	Enet[alpha=0.7]
ADAP2	Enet[alpha=0.7]
BTK	Enet[alpha=0.7]
LYZ	Enet[alpha=0.7]
IGSF6	Enet[alpha=0.7]
IKZF3	Enet[alpha=0.7]
CSF2RA	Enet[alpha=0.7]
GZMB	Enet[alpha=0.7]
TREM2	Enet[alpha=0.7]
ARPC1B	Enet[alpha=0.7]
SIGLEC1	Enet[alpha=0.7]
SMAP2	Enet[alpha=0.7]
SH2D1A	Enet[alpha=0.7]
ADCY7	Enet[alpha=0.7]
SLA2	Enet[alpha=0.7]
SLAMF7	Enet[alpha=0.7]
TIGIT	Enet[alpha=0.7]
FCGBP	Enet[alpha=0.7]
SLAMF6	Enet[alpha=0.7]
PLEKHO2	Enet[alpha=0.7]
S100A11	Enet[alpha=0.7]
ASS1	glmBoost+Enet[alpha=0.9]
PRF1	glmBoost+Enet[alpha=0.9]
TREM2	glmBoost+Enet[alpha=0.9]
ARPC1B	glmBoost+Enet[alpha=0.9]
SMAP2	glmBoost+Enet[alpha=0.9]
ADCY7	glmBoost+Enet[alpha=0.9]
SLA2	glmBoost+Enet[alpha=0.9]
SLAMF6	glmBoost+Enet[alpha=0.9]
PLEKHO2	glmBoost+Enet[alpha=0.9]
ASS1	glmBoost+Lasso
PRF1	glmBoost+Lasso
TREM2	glmBoost+Lasso
ARPC1B	glmBoost+Lasso
SMAP2	glmBoost+Lasso
ADCY7	glmBoost+Lasso
SLA2	glmBoost+Lasso
SLAMF6	glmBoost+Lasso
PLEKHO2	glmBoost+Lasso
CORO1A	Lasso+plsRglm
SAMSN1	Lasso+plsRglm
NCKAP1L	Lasso+plsRglm
HCLS1	Lasso+plsRglm
ARHGAP4	Lasso+plsRglm
CD48	Lasso+plsRglm
CYTH4	Lasso+plsRglm
LDHB	Lasso+plsRglm
CTSS	Lasso+plsRglm
ASS1	Lasso+plsRglm
GPR132	Lasso+plsRglm
CD163	Lasso+plsRglm
SLCO2B1	Lasso+plsRglm
ALOX5	Lasso+plsRglm
PTPRE	Lasso+plsRglm
PIK3CG	Lasso+plsRglm
LAIR1	Lasso+plsRglm
PRF1	Lasso+plsRglm
TLR2	Lasso+plsRglm
BTK	Lasso+plsRglm
LYZ	Lasso+plsRglm
IGSF6	Lasso+plsRglm
CSF2RA	Lasso+plsRglm
TREM2	Lasso+plsRglm
ARPC1B	Lasso+plsRglm
SMAP2	Lasso+plsRglm
ADCY7	Lasso+plsRglm
SLA2	Lasso+plsRglm
FCGBP	Lasso+plsRglm
SLAMF6	Lasso+plsRglm
PLEKHO2	Lasso+plsRglm
ASS1	glmBoost+plsRglm
PIK3CG	glmBoost+plsRglm
LAIR1	glmBoost+plsRglm
PRF1	glmBoost+plsRglm
TREM2	glmBoost+plsRglm
ARPC1B	glmBoost+plsRglm
SMAP2	glmBoost+plsRglm
ADCY7	glmBoost+plsRglm
SLA2	glmBoost+plsRglm
SLAMF6	glmBoost+plsRglm
PLEKHO2	glmBoost+plsRglm
ASS1	glmBoost+Stepglm[forward]
PIK3CG	glmBoost+Stepglm[forward]
LAIR1	glmBoost+Stepglm[forward]
PRF1	glmBoost+Stepglm[forward]
TREM2	glmBoost+Stepglm[forward]
ARPC1B	glmBoost+Stepglm[forward]
SMAP2	glmBoost+Stepglm[forward]
ADCY7	glmBoost+Stepglm[forward]
SLA2	glmBoost+Stepglm[forward]
SLAMF6	glmBoost+Stepglm[forward]
PLEKHO2	glmBoost+Stepglm[forward]
CORO1A	Lasso+Stepglm[forward]
SAMSN1	Lasso+Stepglm[forward]
NCKAP1L	Lasso+Stepglm[forward]
HCLS1	Lasso+Stepglm[forward]
ARHGAP4	Lasso+Stepglm[forward]
CD48	Lasso+Stepglm[forward]
CYTH4	Lasso+Stepglm[forward]
LDHB	Lasso+Stepglm[forward]
CTSS	Lasso+Stepglm[forward]
ASS1	Lasso+Stepglm[forward]
GPR132	Lasso+Stepglm[forward]
CD163	Lasso+Stepglm[forward]
SLCO2B1	Lasso+Stepglm[forward]
ALOX5	Lasso+Stepglm[forward]
PTPRE	Lasso+Stepglm[forward]
PIK3CG	Lasso+Stepglm[forward]
LAIR1	Lasso+Stepglm[forward]
PRF1	Lasso+Stepglm[forward]
TLR2	Lasso+Stepglm[forward]
BTK	Lasso+Stepglm[forward]
LYZ	Lasso+Stepglm[forward]
IGSF6	Lasso+Stepglm[forward]
CSF2RA	Lasso+Stepglm[forward]
TREM2	Lasso+Stepglm[forward]
ARPC1B	Lasso+Stepglm[forward]
SMAP2	Lasso+Stepglm[forward]
ADCY7	Lasso+Stepglm[forward]
SLA2	Lasso+Stepglm[forward]
FCGBP	Lasso+Stepglm[forward]
SLAMF6	Lasso+Stepglm[forward]
PLEKHO2	Lasso+Stepglm[forward]
ASS1	RF+SVM
PIK3CG	RF+SVM
SLAMF6	RF+SVM
TIGIT	RF+SVM
IKZF3	RF+SVM
SLA2	RF+SVM
ARPC1B	RF+SVM
SLAMF7	RF+SVM
LPXN	RF+SVM
GBP5	RF+SVM
TREM2	RF+SVM
ADCY7	RF+SVM
CCR5	RF+SVM
LDHB	RF+SVM
ARHGAP4	RF+SVM
IGSF6	RF+SVM
CD28	RF+SVM
CORO1A	RF+SVM
SIGLEC10	RF+SVM
CD84	RF+SVM
SP140	RF+SVM
SH2D1A	RF+SVM
LAIR1	RF+SVM
PLEKHO2	RF+SVM
PLEK	RF+SVM
CPXM1	RF+SVM
PTPRE	RF+SVM
EVI2A	RF+SVM
CD8A	RF+SVM
S100A11	RF+SVM
SH3BGRL3	RF+SVM
FERMT3	RF+SVM
CD8B	RF+SVM
CSF2RA	RF+SVM
FCGBP	RF+SVM
CD5	RF+SVM
LCP1	RF+SVM
TLR2	RF+SVM
RASSF2	RF+SVM
NCKAP1L	RF+SVM
ARHGDIB	Stepglm[forward]
EMB	Stepglm[forward]
IL2RG	Stepglm[forward]
CORO1A	Stepglm[forward]
PTPRC	Stepglm[forward]
LCP2	Stepglm[forward]
LCP1	Stepglm[forward]
FCER1G	Stepglm[forward]
DOCK2	Stepglm[forward]
ITGB2	Stepglm[forward]
CD37	Stepglm[forward]
PIK3R5	Stepglm[forward]
EVI2B	Stepglm[forward]
ARHGAP9	Stepglm[forward]
INPP5D	Stepglm[forward]
SAMSN1	Stepglm[forward]
CD53	Stepglm[forward]
IL10RA	Stepglm[forward]
EVI2A	Stepglm[forward]
SELPLG	Stepglm[forward]
TYROBP	Stepglm[forward]
SLA	Stepglm[forward]
RAC2	Stepglm[forward]
HLA_B	Stepglm[forward]
AOAH	Stepglm[forward]
CCL4	Stepglm[forward]
NCKAP1L	Stepglm[forward]
ALDH1A3	Stepglm[forward]
LAPTM5	Stepglm[forward]
HCLS1	Stepglm[forward]
CD4	Stepglm[forward]
ARHGAP4	Stepglm[forward]
CST7	Stepglm[forward]
THEMIS2	Stepglm[forward]
BIN2	Stepglm[forward]
CPXM1	Stepglm[forward]
HLA_DQB1	Stepglm[forward]
PLEK	Stepglm[forward]
CD48	Stepglm[forward]
MYO1F	Stepglm[forward]
IKZF1	Stepglm[forward]
TAGAP	Stepglm[forward]
FCGR3A	Stepglm[forward]
SASH3	Stepglm[forward]
FERMT3	Stepglm[forward]
SH3BGRL3	Stepglm[forward]
CYTH4	Stepglm[forward]
CD300A	Stepglm[forward]
ARHGAP30	Stepglm[forward]
PTPN22	Stepglm[forward]
LDHB	Stepglm[forward]
DOK2	Stepglm[forward]
FCGR2A	Stepglm[forward]
STAB1	Stepglm[forward]
CD3E	Stepglm[forward]
ITGAL	Stepglm[forward]
ITGAX	Stepglm[forward]
CTSS	Stepglm[forward]
NCF4	Stepglm[forward]
C3AR1	Stepglm[forward]
MS4A6A	Stepglm[forward]
CD3D	Stepglm[forward]
ASS1	Stepglm[forward]
GPR132	Stepglm[forward]
CYBB	Stepglm[forward]
CD2	Stepglm[forward]
MYO1G	Stepglm[forward]
CD14	Stepglm[forward]
ITGAM	Stepglm[forward]
MSR1	Stepglm[forward]
CD163	Stepglm[forward]
SLCO2B1	Stepglm[forward]
ALOX5	Stepglm[forward]
NKG7	Stepglm[forward]
RNASE6	Stepglm[forward]
LAT2	Stepglm[forward]
GZMA	Stepglm[forward]
PLCB2	Stepglm[forward]
PTPRE	Stepglm[forward]
MS4A7	Stepglm[forward]
CD247	Stepglm[forward]
MS4A4A	Stepglm[forward]
CSF1R	Stepglm[forward]
PIK3CG	Stepglm[forward]
CD86	Stepglm[forward]
UCP2	Stepglm[forward]
ZAP70	Stepglm[forward]
CCL5	Stepglm[forward]
LYN	Stepglm[forward]
GNA15	Stepglm[forward]
LAIR1	Stepglm[forward]
C1QC	Stepglm[forward]
C1QA	Stepglm[forward]
PRF1	Stepglm[forward]
HCK	Stepglm[forward]
TLR2	Stepglm[forward]
LILRB2	Stepglm[forward]
CD84	Stepglm[forward]
LCK	Stepglm[forward]
C1QB	Stepglm[forward]
CTSW	Stepglm[forward]
GZMH	Stepglm[forward]
PSTPIP1	Stepglm[forward]
RASSF2	Stepglm[forward]
CD6	Stepglm[forward]
LPXN	Stepglm[forward]
IL7R	Stepglm[forward]
VSIG4	Stepglm[forward]
C5AR1	Stepglm[forward]
PARVG	Stepglm[forward]
LILRB4	Stepglm[forward]
VAV1	Stepglm[forward]
GPR34	Stepglm[forward]
CD8A	Stepglm[forward]
NCF2	Stepglm[forward]
ADAP2	Stepglm[forward]
CD28	Stepglm[forward]
BTK	Stepglm[forward]
CCR5	Stepglm[forward]
LYZ	Stepglm[forward]
MNDA	Stepglm[forward]
CD5	Stepglm[forward]
FPR3	Stepglm[forward]
IGSF6	Stepglm[forward]
FCGR1A	Stepglm[forward]
CLEC7A	Stepglm[forward]
IKZF3	Stepglm[forward]
CSF2RA	Stepglm[forward]
GZMB	Stepglm[forward]
TREM2	Stepglm[forward]
SP140	Stepglm[forward]
ARPC1B	Stepglm[forward]
SIGLEC1	Stepglm[forward]
SMAP2	Stepglm[forward]
SH2D1A	Stepglm[forward]
GNLY	Stepglm[forward]
CD8B	Stepglm[forward]
ADCY7	Stepglm[forward]
GZMK	Stepglm[forward]
SLA2	Stepglm[forward]
PILRA	Stepglm[forward]
TBC1D10C	Stepglm[forward]
SLAMF7	Stepglm[forward]
CXCR6	Stepglm[forward]
SIGLEC10	Stepglm[forward]
TIGIT	Stepglm[forward]
FCGBP	Stepglm[forward]
SLAMF6	Stepglm[forward]
GBP5	Stepglm[forward]
PLEKHO2	Stepglm[forward]
S100A11	Stepglm[forward]
ARHGDIB	plsRglm
EMB	plsRglm
IL2RG	plsRglm
CORO1A	plsRglm
PTPRC	plsRglm
LCP2	plsRglm
LCP1	plsRglm
FCER1G	plsRglm
DOCK2	plsRglm
ITGB2	plsRglm
CD37	plsRglm
PIK3R5	plsRglm
EVI2B	plsRglm
ARHGAP9	plsRglm
INPP5D	plsRglm
SAMSN1	plsRglm
CD53	plsRglm
IL10RA	plsRglm
EVI2A	plsRglm
SELPLG	plsRglm
TYROBP	plsRglm
SLA	plsRglm
RAC2	plsRglm
HLA_B	plsRglm
AOAH	plsRglm
CCL4	plsRglm
NCKAP1L	plsRglm
ALDH1A3	plsRglm
LAPTM5	plsRglm
HCLS1	plsRglm
CD4	plsRglm
ARHGAP4	plsRglm
CST7	plsRglm
THEMIS2	plsRglm
BIN2	plsRglm
CPXM1	plsRglm
HLA_DQB1	plsRglm
PLEK	plsRglm
CD48	plsRglm
MYO1F	plsRglm
IKZF1	plsRglm
TAGAP	plsRglm
FCGR3A	plsRglm
SASH3	plsRglm
FERMT3	plsRglm
SH3BGRL3	plsRglm
CYTH4	plsRglm
CD300A	plsRglm
ARHGAP30	plsRglm
PTPN22	plsRglm
LDHB	plsRglm
DOK2	plsRglm
FCGR2A	plsRglm
STAB1	plsRglm
CD3E	plsRglm
ITGAL	plsRglm
ITGAX	plsRglm
CTSS	plsRglm
NCF4	plsRglm
C3AR1	plsRglm
MS4A6A	plsRglm
CD3D	plsRglm
ASS1	plsRglm
GPR132	plsRglm
CYBB	plsRglm
CD2	plsRglm
MYO1G	plsRglm
CD14	plsRglm
ITGAM	plsRglm
MSR1	plsRglm
CD163	plsRglm
SLCO2B1	plsRglm
ALOX5	plsRglm
NKG7	plsRglm
RNASE6	plsRglm
LAT2	plsRglm
GZMA	plsRglm
PLCB2	plsRglm
PTPRE	plsRglm
MS4A7	plsRglm
CD247	plsRglm
MS4A4A	plsRglm
CSF1R	plsRglm
PIK3CG	plsRglm
CD86	plsRglm
UCP2	plsRglm
ZAP70	plsRglm
CCL5	plsRglm
LYN	plsRglm
GNA15	plsRglm
LAIR1	plsRglm
C1QC	plsRglm
C1QA	plsRglm
PRF1	plsRglm
HCK	plsRglm
TLR2	plsRglm
LILRB2	plsRglm
CD84	plsRglm
LCK	plsRglm
C1QB	plsRglm
CTSW	plsRglm
GZMH	plsRglm
PSTPIP1	plsRglm
RASSF2	plsRglm
CD6	plsRglm
LPXN	plsRglm
IL7R	plsRglm
VSIG4	plsRglm
C5AR1	plsRglm
PARVG	plsRglm
LILRB4	plsRglm
VAV1	plsRglm
GPR34	plsRglm
CD8A	plsRglm
NCF2	plsRglm
ADAP2	plsRglm
CD28	plsRglm
BTK	plsRglm
CCR5	plsRglm
LYZ	plsRglm
MNDA	plsRglm
CD5	plsRglm
FPR3	plsRglm
IGSF6	plsRglm
FCGR1A	plsRglm
CLEC7A	plsRglm
IKZF3	plsRglm
CSF2RA	plsRglm
GZMB	plsRglm
TREM2	plsRglm
SP140	plsRglm
ARPC1B	plsRglm
SIGLEC1	plsRglm
SMAP2	plsRglm
SH2D1A	plsRglm
GNLY	plsRglm
CD8B	plsRglm
ADCY7	plsRglm
GZMK	plsRglm
SLA2	plsRglm
PILRA	plsRglm
TBC1D10C	plsRglm
SLAMF7	plsRglm
CXCR6	plsRglm
SIGLEC10	plsRglm
TIGIT	plsRglm
FCGBP	plsRglm
SLAMF6	plsRglm
GBP5	plsRglm
PLEKHO2	plsRglm
S100A11	plsRglm
ASS1	RF+Ridge
PIK3CG	RF+Ridge
SLAMF6	RF+Ridge
TIGIT	RF+Ridge
IKZF3	RF+Ridge
SLA2	RF+Ridge
ARPC1B	RF+Ridge
SLAMF7	RF+Ridge
LPXN	RF+Ridge
GBP5	RF+Ridge
TREM2	RF+Ridge
ADCY7	RF+Ridge
CCR5	RF+Ridge
LDHB	RF+Ridge
ARHGAP4	RF+Ridge
IGSF6	RF+Ridge
CD28	RF+Ridge
CORO1A	RF+Ridge
SIGLEC10	RF+Ridge
CD84	RF+Ridge
SP140	RF+Ridge
SH2D1A	RF+Ridge
LAIR1	RF+Ridge
PLEKHO2	RF+Ridge
PLEK	RF+Ridge
CPXM1	RF+Ridge
PTPRE	RF+Ridge
EVI2A	RF+Ridge
CD8A	RF+Ridge
S100A11	RF+Ridge
SH3BGRL3	RF+Ridge
FERMT3	RF+Ridge
CD8B	RF+Ridge
CSF2RA	RF+Ridge
FCGBP	RF+Ridge
CD5	RF+Ridge
LCP1	RF+Ridge
TLR2	RF+Ridge
RASSF2	RF+Ridge
NCKAP1L	RF+Ridge
ASS1	RF+Enet[alpha=0.1]
PIK3CG	RF+Enet[alpha=0.1]
SLAMF6	RF+Enet[alpha=0.1]
TIGIT	RF+Enet[alpha=0.1]
IKZF3	RF+Enet[alpha=0.1]
SLA2	RF+Enet[alpha=0.1]
ARPC1B	RF+Enet[alpha=0.1]
SLAMF7	RF+Enet[alpha=0.1]
LPXN	RF+Enet[alpha=0.1]
GBP5	RF+Enet[alpha=0.1]
TREM2	RF+Enet[alpha=0.1]
ADCY7	RF+Enet[alpha=0.1]
CCR5	RF+Enet[alpha=0.1]
LDHB	RF+Enet[alpha=0.1]
ARHGAP4	RF+Enet[alpha=0.1]
IGSF6	RF+Enet[alpha=0.1]
CD28	RF+Enet[alpha=0.1]
CORO1A	RF+Enet[alpha=0.1]
SIGLEC10	RF+Enet[alpha=0.1]
CD84	RF+Enet[alpha=0.1]
SH2D1A	RF+Enet[alpha=0.1]
LAIR1	RF+Enet[alpha=0.1]
PLEKHO2	RF+Enet[alpha=0.1]
PLEK	RF+Enet[alpha=0.1]
CPXM1	RF+Enet[alpha=0.1]
PTPRE	RF+Enet[alpha=0.1]
EVI2A	RF+Enet[alpha=0.1]
CD8A	RF+Enet[alpha=0.1]
S100A11	RF+Enet[alpha=0.1]
SH3BGRL3	RF+Enet[alpha=0.1]
FERMT3	RF+Enet[alpha=0.1]
CD8B	RF+Enet[alpha=0.1]
CSF2RA	RF+Enet[alpha=0.1]
FCGBP	RF+Enet[alpha=0.1]
CD5	RF+Enet[alpha=0.1]
LCP1	RF+Enet[alpha=0.1]
TLR2	RF+Enet[alpha=0.1]
RASSF2	RF+Enet[alpha=0.1]
NCKAP1L	RF+Enet[alpha=0.1]
ASS1	RF+plsRglm
PIK3CG	RF+plsRglm
SLAMF6	RF+plsRglm
TIGIT	RF+plsRglm
IKZF3	RF+plsRglm
SLA2	RF+plsRglm
ARPC1B	RF+plsRglm
SLAMF7	RF+plsRglm
LPXN	RF+plsRglm
GBP5	RF+plsRglm
TREM2	RF+plsRglm
ADCY7	RF+plsRglm
CCR5	RF+plsRglm
LDHB	RF+plsRglm
ARHGAP4	RF+plsRglm
IGSF6	RF+plsRglm
CD28	RF+plsRglm
CORO1A	RF+plsRglm
SIGLEC10	RF+plsRglm
CD84	RF+plsRglm
SP140	RF+plsRglm
SH2D1A	RF+plsRglm
LAIR1	RF+plsRglm
PLEKHO2	RF+plsRglm
PLEK	RF+plsRglm
CPXM1	RF+plsRglm
PTPRE	RF+plsRglm
EVI2A	RF+plsRglm
CD8A	RF+plsRglm
S100A11	RF+plsRglm
SH3BGRL3	RF+plsRglm
FERMT3	RF+plsRglm
CD8B	RF+plsRglm
CSF2RA	RF+plsRglm
FCGBP	RF+plsRglm
CD5	RF+plsRglm
LCP1	RF+plsRglm
TLR2	RF+plsRglm
RASSF2	RF+plsRglm
NCKAP1L	RF+plsRglm
ASS1	RF+Stepglm[forward]
PIK3CG	RF+Stepglm[forward]
SLAMF6	RF+Stepglm[forward]
TIGIT	RF+Stepglm[forward]
IKZF3	RF+Stepglm[forward]
SLA2	RF+Stepglm[forward]
ARPC1B	RF+Stepglm[forward]
SLAMF7	RF+Stepglm[forward]
LPXN	RF+Stepglm[forward]
GBP5	RF+Stepglm[forward]
TREM2	RF+Stepglm[forward]
ADCY7	RF+Stepglm[forward]
CCR5	RF+Stepglm[forward]
LDHB	RF+Stepglm[forward]
ARHGAP4	RF+Stepglm[forward]
IGSF6	RF+Stepglm[forward]
CD28	RF+Stepglm[forward]
CORO1A	RF+Stepglm[forward]
SIGLEC10	RF+Stepglm[forward]
CD84	RF+Stepglm[forward]
SP140	RF+Stepglm[forward]
SH2D1A	RF+Stepglm[forward]
LAIR1	RF+Stepglm[forward]
PLEKHO2	RF+Stepglm[forward]
PLEK	RF+Stepglm[forward]
CPXM1	RF+Stepglm[forward]
PTPRE	RF+Stepglm[forward]
EVI2A	RF+Stepglm[forward]
CD8A	RF+Stepglm[forward]
S100A11	RF+Stepglm[forward]
SH3BGRL3	RF+Stepglm[forward]
FERMT3	RF+Stepglm[forward]
CD8B	RF+Stepglm[forward]
CSF2RA	RF+Stepglm[forward]
FCGBP	RF+Stepglm[forward]
CD5	RF+Stepglm[forward]
LCP1	RF+Stepglm[forward]
TLR2	RF+Stepglm[forward]
RASSF2	RF+Stepglm[forward]
NCKAP1L	RF+Stepglm[forward]
ASS1	RF+Enet[alpha=0.2]
PIK3CG	RF+Enet[alpha=0.2]
SLAMF6	RF+Enet[alpha=0.2]
TIGIT	RF+Enet[alpha=0.2]
SLA2	RF+Enet[alpha=0.2]
ARPC1B	RF+Enet[alpha=0.2]
SLAMF7	RF+Enet[alpha=0.2]
LPXN	RF+Enet[alpha=0.2]
GBP5	RF+Enet[alpha=0.2]
TREM2	RF+Enet[alpha=0.2]
ADCY7	RF+Enet[alpha=0.2]
CCR5	RF+Enet[alpha=0.2]
LDHB	RF+Enet[alpha=0.2]
ARHGAP4	RF+Enet[alpha=0.2]
IGSF6	RF+Enet[alpha=0.2]
CD28	RF+Enet[alpha=0.2]
CORO1A	RF+Enet[alpha=0.2]
SIGLEC10	RF+Enet[alpha=0.2]
CD84	RF+Enet[alpha=0.2]
LAIR1	RF+Enet[alpha=0.2]
PLEKHO2	RF+Enet[alpha=0.2]
PLEK	RF+Enet[alpha=0.2]
CPXM1	RF+Enet[alpha=0.2]
PTPRE	RF+Enet[alpha=0.2]
EVI2A	RF+Enet[alpha=0.2]
CD8A	RF+Enet[alpha=0.2]
SH3BGRL3	RF+Enet[alpha=0.2]
FERMT3	RF+Enet[alpha=0.2]
CD8B	RF+Enet[alpha=0.2]
CSF2RA	RF+Enet[alpha=0.2]
FCGBP	RF+Enet[alpha=0.2]
CD5	RF+Enet[alpha=0.2]
LCP1	RF+Enet[alpha=0.2]
TLR2	RF+Enet[alpha=0.2]
RASSF2	RF+Enet[alpha=0.2]
NCKAP1L	RF+Enet[alpha=0.2]
ASS1	RF+Enet[alpha=0.3]
PIK3CG	RF+Enet[alpha=0.3]
SLAMF6	RF+Enet[alpha=0.3]
SLA2	RF+Enet[alpha=0.3]
ARPC1B	RF+Enet[alpha=0.3]
SLAMF7	RF+Enet[alpha=0.3]
LPXN	RF+Enet[alpha=0.3]
GBP5	RF+Enet[alpha=0.3]
TREM2	RF+Enet[alpha=0.3]
ADCY7	RF+Enet[alpha=0.3]
CCR5	RF+Enet[alpha=0.3]
LDHB	RF+Enet[alpha=0.3]
ARHGAP4	RF+Enet[alpha=0.3]
IGSF6	RF+Enet[alpha=0.3]
SIGLEC10	RF+Enet[alpha=0.3]
CD84	RF+Enet[alpha=0.3]
LAIR1	RF+Enet[alpha=0.3]
PLEKHO2	RF+Enet[alpha=0.3]
PLEK	RF+Enet[alpha=0.3]
CPXM1	RF+Enet[alpha=0.3]
PTPRE	RF+Enet[alpha=0.3]
EVI2A	RF+Enet[alpha=0.3]
CD8A	RF+Enet[alpha=0.3]
SH3BGRL3	RF+Enet[alpha=0.3]
FERMT3	RF+Enet[alpha=0.3]
CD8B	RF+Enet[alpha=0.3]
CSF2RA	RF+Enet[alpha=0.3]
FCGBP	RF+Enet[alpha=0.3]
CD5	RF+Enet[alpha=0.3]
LCP1	RF+Enet[alpha=0.3]
TLR2	RF+Enet[alpha=0.3]
RASSF2	RF+Enet[alpha=0.3]
NCKAP1L	RF+Enet[alpha=0.3]
ASS1	RF+Enet[alpha=0.6]
PIK3CG	RF+Enet[alpha=0.6]
SLAMF6	RF+Enet[alpha=0.6]
SLA2	RF+Enet[alpha=0.6]
ARPC1B	RF+Enet[alpha=0.6]
LPXN	RF+Enet[alpha=0.6]
TREM2	RF+Enet[alpha=0.6]
ADCY7	RF+Enet[alpha=0.6]
LDHB	RF+Enet[alpha=0.6]
ARHGAP4	RF+Enet[alpha=0.6]
IGSF6	RF+Enet[alpha=0.6]
SIGLEC10	RF+Enet[alpha=0.6]
CD84	RF+Enet[alpha=0.6]
LAIR1	RF+Enet[alpha=0.6]
PLEKHO2	RF+Enet[alpha=0.6]
PLEK	RF+Enet[alpha=0.6]
CPXM1	RF+Enet[alpha=0.6]
PTPRE	RF+Enet[alpha=0.6]
CD8B	RF+Enet[alpha=0.6]
CSF2RA	RF+Enet[alpha=0.6]
FCGBP	RF+Enet[alpha=0.6]
CD5	RF+Enet[alpha=0.6]
LCP1	RF+Enet[alpha=0.6]
TLR2	RF+Enet[alpha=0.6]
RASSF2	RF+Enet[alpha=0.6]
NCKAP1L	RF+Enet[alpha=0.6]
ASS1	RF+Lasso
PIK3CG	RF+Lasso
SLAMF6	RF+Lasso
SLA2	RF+Lasso
ARPC1B	RF+Lasso
LPXN	RF+Lasso
TREM2	RF+Lasso
ADCY7	RF+Lasso
LDHB	RF+Lasso
ARHGAP4	RF+Lasso
IGSF6	RF+Lasso
LAIR1	RF+Lasso
PLEKHO2	RF+Lasso
CPXM1	RF+Lasso
PTPRE	RF+Lasso
CSF2RA	RF+Lasso
FCGBP	RF+Lasso
NCKAP1L	RF+Lasso
ASS1	RF+Enet[alpha=0.7]
PIK3CG	RF+Enet[alpha=0.7]
SLAMF6	RF+Enet[alpha=0.7]
SLA2	RF+Enet[alpha=0.7]
ARPC1B	RF+Enet[alpha=0.7]
LPXN	RF+Enet[alpha=0.7]
TREM2	RF+Enet[alpha=0.7]
ADCY7	RF+Enet[alpha=0.7]
LDHB	RF+Enet[alpha=0.7]
ARHGAP4	RF+Enet[alpha=0.7]
IGSF6	RF+Enet[alpha=0.7]
SIGLEC10	RF+Enet[alpha=0.7]
CD84	RF+Enet[alpha=0.7]
LAIR1	RF+Enet[alpha=0.7]
PLEKHO2	RF+Enet[alpha=0.7]
PLEK	RF+Enet[alpha=0.7]
CPXM1	RF+Enet[alpha=0.7]
PTPRE	RF+Enet[alpha=0.7]
CSF2RA	RF+Enet[alpha=0.7]
FCGBP	RF+Enet[alpha=0.7]
CD5	RF+Enet[alpha=0.7]
LCP1	RF+Enet[alpha=0.7]
TLR2	RF+Enet[alpha=0.7]
RASSF2	RF+Enet[alpha=0.7]
NCKAP1L	RF+Enet[alpha=0.7]
ASS1	RF+Enet[alpha=0.5]
PIK3CG	RF+Enet[alpha=0.5]
SLAMF6	RF+Enet[alpha=0.5]
SLA2	RF+Enet[alpha=0.5]
ARPC1B	RF+Enet[alpha=0.5]
LPXN	RF+Enet[alpha=0.5]
GBP5	RF+Enet[alpha=0.5]
TREM2	RF+Enet[alpha=0.5]
ADCY7	RF+Enet[alpha=0.5]
LDHB	RF+Enet[alpha=0.5]
ARHGAP4	RF+Enet[alpha=0.5]
IGSF6	RF+Enet[alpha=0.5]
SIGLEC10	RF+Enet[alpha=0.5]
CD84	RF+Enet[alpha=0.5]
LAIR1	RF+Enet[alpha=0.5]
PLEKHO2	RF+Enet[alpha=0.5]
PLEK	RF+Enet[alpha=0.5]
CPXM1	RF+Enet[alpha=0.5]
PTPRE	RF+Enet[alpha=0.5]
FERMT3	RF+Enet[alpha=0.5]
CD8B	RF+Enet[alpha=0.5]
CSF2RA	RF+Enet[alpha=0.5]
FCGBP	RF+Enet[alpha=0.5]
CD5	RF+Enet[alpha=0.5]
LCP1	RF+Enet[alpha=0.5]
TLR2	RF+Enet[alpha=0.5]
RASSF2	RF+Enet[alpha=0.5]
NCKAP1L	RF+Enet[alpha=0.5]
ASS1	RF+glmBoost
PIK3CG	RF+glmBoost
SLAMF6	RF+glmBoost
SLA2	RF+glmBoost
ARPC1B	RF+glmBoost
TREM2	RF+glmBoost
ADCY7	RF+glmBoost
LAIR1	RF+glmBoost
PLEKHO2	RF+glmBoost
ASS1	RF+Enet[alpha=0.9]
PIK3CG	RF+Enet[alpha=0.9]
SLAMF6	RF+Enet[alpha=0.9]
SLA2	RF+Enet[alpha=0.9]
ARPC1B	RF+Enet[alpha=0.9]
[truncated: 3,313 more rows]

## Sheet: S9
gene	HR	HR.95L	HR.95H	pvalue
CPXM1	1.1215	1.0031	1.25387	0.0439792
CD48	0.721022	0.576003	0.902551	0.00430545
GPR132	0.67711	0.481005	0.953166	0.0254247
PRF1	0.729107	0.581121	0.914778	0.00634284
CTSW	0.729111	0.582318	0.912907	0.00588008
TBC1D10C	0.684143	0.51274	0.912845	0.00988903
PLEKHO2	0.69833	0.519169	0.939317	0.0176042

## Sheet: S10
genes	low_high_GPRs	genes	high_low_GPRs
DES	blue	SFRP2	green
ACTG2	blue	DPT	green
PDLIM3	blue	MEST	green
PRUNE2	blue	TNFAIP6	green
CNN1	blue	LUM	green
SMOC1	blue	POSTN	green
RAMP1	blue	COMP	green
HSPB7	blue	TMEM119	green
CPXM1	blue	FNDC1	green
TAGLN	blue	LAMA2	green
SLC22A3	blue	SPON1	green
PRELP	blue	DCN	green
BCHE	blue	EGFL6	green
PDPN	blue	MXRA5	green
ACTA2	blue	SPON2	green
HAND2	blue	DSG2	green
CDO1	blue	CTHRC1	green
KCNH2	blue	IGDCC4	green
FBXO32	blue	LRRC17	green
PTGES	blue	COL1A1	green
RRAD	blue	PDGFRL	green
SLC24A3	blue	TENM3	green
SPEG	blue	RGS16	green
CCDC8	blue	TBX15	green
TPM2	blue	LRRN3	green
DIRAS1	blue	C1QTNF3	green
UCHL1	blue	PTGFR	green
CAP2	blue	FIBIN	green
RSPO3	blue	FXYD1	green
RBM24	blue	SORCS2	green
COL8A1	blue	LGI4	green
CD248	blue	CCN2	green
ANPEP	blue	SRPX2	green
MAOA	blue	COL11A1	green
SIX2	blue	SLIT2	green
CHRDL1	blue	CFH	green
CRYAB	blue	DOK5	green
MEOX2	blue	CCN4	green
C11orf96	blue	COL1A2	green
LMOD1	blue	GLT8D2	green
GALNT17	blue	OLFML2B	green
ITGA8	blue	OMD	green
SYNPO2	blue	FAP	green
HEPH	blue	DKK3	green
C1QL1	blue	MFAP2	green
GREM1	blue	COL3A1	green
FGF7	blue	COL5A3	green
PPP1R3C	blue	CYS1	green
CES1	blue	PDGFRA	green
SPOCD1	blue	PYCR1	green
TNNT3	blue	RUNX2	green
COL4A5	blue	EPHA3	green
MAOB	blue	CREB3L1	green
ANGPTL1	blue	COL12A1	green
CSDC2	blue	RGS4	green
MDFI	blue	COL5A1	green
REEP1	blue	ADAMTS14	green
SCD	blue	EMP1	green
PLN	blue	ANOS1	green
FKBP5	blue	ELOVL6	green
CRABP2	blue	RCN3	green
PCOLCE2	blue	LOX	green
SNAP25	blue	CDH11	green
CPXM2	blue	PLXDC1	green
JPH2	blue	ADAM12	green
KLF15	blue	P4HA3	green
TNFAIP8L3	blue	LTBP2	green
COL7A1	blue	PAPSS2	green
PPP1R14C	blue	ADD3	green
IGF2BP2	blue	PITX2	green
SMOC2	blue	MMP2	green
TMOD1	blue	MRC2	green
C4B	blue	ADAMTS2	green
NR4A3	blue	SNAI1	green
STEAP1	blue	FLRT2	green
NPNT	blue	ANGPTL2	green
DACT3	blue	WNT5A	green
CLU	blue	PIEZO2	green
PPP1R14A	blue	TWIST1	green
LIF	blue	MYC	green
CKB	blue	HMCN1	green
MYLK	blue	DNM1	green
PGM5	blue	PRICKLE1	green
DDIT4L	blue	COL6A3	green
CCND1	blue	TGFBI	green
FST	blue	COLEC12	green
SOD3	blue	RUNX1	green
PLXNA4	blue	TSPAN11	green
THY1	blue	PHLDA1	green
CSRP2	blue	HAS2	green
MAMDC2	blue	EPHB3	green
SORBS1	blue	COL27A1	green
MYH11	blue	TNFRSF19	green
PI15	blue	VCAN	green
RASL12	blue	MMP14	green
MFAP4	blue	RASSF7	green
HK2	blue	LOXL2	green
FOXF1	blue	DIO2	green
ALPL	blue	NKX6-1	green
EGLN3	blue	LAMB1	green
RERG	blue	SPARC	green
PARM1	blue	GJA1	green
SLC38A1	blue	IL1R1	green
AOC3	blue	SAMD5	green
LPL	blue	ADRA2A	green
HEY2	blue	ULBP2	green
HACD1	blue	TSPAN5	green
FNDC4	blue	FRAS1	green
RGS2	blue	PLAGL1	green
WNT11	blue	SLC7A8	green
EBF3	blue	ZFHX4	green
ATF3	blue	ADAMTS12	green
TSPOAP1	blue	COX7A1	green
HSPB8	blue	UNC5B	green
CHI3L2	blue	COL16A1	green
KCNMA1	blue	TUBB3	green
MYOM1	blue	TSKU	green
TMEM35A	blue	CLCN4	green
MT-ND6	blue	COL5A2	green
FRZB	blue	RND3	green
KIAA1755	blue	SLC7A6	green
PLAAT5	blue	P4HA1	green
DCAF12L2	blue	PLXDC2	green
CDH3	blue	CLMP	green
C4A	blue	C1QTNF6	green
TPM1	blue	TMEM45A	green
REEP2	blue	VASH2	green
FCGBP	blue	PTHLH	green
PFKP	blue	FSCN1	green
FHL1	blue	BCAT1	green
ZBTB16	blue	HSPH1	green
FHOD3	blue	PLK2	green
MGP	blue	KDELR3	green
CHRDL2	blue	ANTXR1	green
APCDD1L	blue	GXYLT2	green
BHMT2	blue	LIMK1	green
COL8A2	blue	CHPF	green
SUSD5	blue	ATP6V0E2	green
TLE2	blue	PMEPA1	green
CD9	blue	ARHGAP28	green
THSD4	blue	MMP11	green
SERINC2	blue	ALDH1L2	green
ITGA7	blue	CHCHD10	green
CSPG4	blue	P4HA2	green
PTPN3	blue	CDK6	green
CLEC11A	blue	OLFML3	green
FNDC5	blue	RFTN2	green
CX3CL1	blue	B4GALT6	green
PODXL2	blue	ENC1	green
GNAO1	blue	CERCAM	green
IL33	blue	PINLYP	green
HSPB6	blue	LRP1	green
VLDLR	blue	NOXA1	green
TPD52L1	blue	RFLNB	green
TSPAN2	blue	EPHB2	green
NEXN	blue	SEMA3A	green
PTGER3	blue	SH3BP4	green
B4GALNT1	blue	GALNT5	green
GADD45G	blue	SERPINH1	green
NIBAN1	blue	RHOBTB3	green
SCG5	blue	KIAA1217	green
GFPT2	blue	EPHA2	green
AR	blue	FKBP10	green
SCARA3	blue	SCRN1	green
OAF	blue	ADAMTS7	green
LONRF2	blue	SNAI2	green
ITIH5	blue	HTRA1	green
IGFBP5	blue	SELENOM	green
SGCA	blue	AGRN	green
WFDC2	blue	BMP1	green
SYNC	blue	LEF1	green
STAC2	blue	FZD8	green
BDH1	blue	AEN	green
TUBA4A	blue	CD276	green
GNAZ	blue	TDO2	green
FILIP1L	blue	ADAMTS16	green
TWIST2	blue	TTYH3	green
LDLR	blue	FMO1	green
TMEM108	blue	TIMP2	green
ENO2	blue	BICC1	green
MAPK10	blue	SATB1	green
PALLD	blue	LIMA1	green
SLC38A5	blue	ETV1	green
CIART	blue	WIPI1	green
PDE4B	blue	HSD17B14	green
PDE5A	blue	ACLY	green
GSTT2B	blue	TNS3	green
EDN1	blue	LPAR1	green
FLNA	blue	ZDHHC9	green
MYL9	blue	ZNF469	green
PAWR	blue	P3H3	green
MAFF	blue	GPX8	green
ST6GALNAC5	blue	TCF4	green
METRNL	blue	N4BP2L1	green
HRCT1	blue	NAV3	green
LYNX1	blue	TIAM1	green
CYFIP2	blue	EHD3	green
HSD17B6	blue	FAM110B	green
EPHX2	blue	PNPLA2	green
ANO1	blue	GPX7	green
FAM13C	blue	CHN1	green
PDE1C	blue	ARHGAP24	green
MATN2	blue	SPRY4	green
LDOC1	blue	COLGALT2	green
ASB2	blue	TPBG	green
NKX3-2	blue	ARHGEF19	green
GADD45A	blue	SLC35C1	green
SULF1	blue	GALNT10	green
MXRA8	blue	MYO1B	green
GJB2	blue	MDGA1	green
TCEAL2	blue	PXDN	green
EPHB6	blue	EIF2AK3	green
CPE	blue	TGIF1	green
PTPRF	blue	CEMIP2	green
STAC	blue	P3H4	green
TENT5B	blue	EIF4EBP3	green
MMRN1	blue	P3H1	green
RASL11A	blue	DKK2	green
ABCC9	blue	HSPA5	green
ACTC1	blue	TANC2	green
SLC47A1	blue	SPRY2	green
MPV17L	blue	LYRM9	green
PDE1A	blue	PAM	green
SVIL	blue	GOLM1	green
IRAG1	blue	ULBP3	green
KCNS3	blue	MAGED1	green
KCNE4	blue	TMED3	green
PNMA2	blue	BACH2	green
PPL	blue	ITGB5	green
SYNM	blue	PLOD1	green
TNFSF9	blue	ACBD4	green
ADAMTSL1	blue	UACA	green
TSHZ2	blue	F2RL1	green
RTN1	blue	CTH	green
CYGB	blue	MARVELD1	green
PLIN4	blue	FAM3C	green
HMCN2	blue	TLCD3A	green
KANK1	blue	ULBP1	green
LRRC15	blue	COL6A1	green
MUC1	blue	TBC1D16	green
SNED1	blue	FKBP14	green
EBF4	blue	ATP2B1	green
ACACB	blue	PNPLA7	green
H2AW	blue	RNF208	green
SP5	blue	CHD7	green
TMEM200A	blue	SMAD6	green
POPDC2	blue	IVNS1ABP	green
CACNA1C	blue	WWC2	green
DDR1	blue	SLC2A10	green
ARNT2	blue	ZNF697	green
TTLL7	blue	LRRC59	green
SPARCL1	blue	BZW1	green
CA3	blue	CKAP4	green
TOX2	blue	TRERF1	green
SBSPON	blue	PPFIBP1	green
CDC42EP5	blue	C11orf95	green
RNF112	blue	B3GNT9	green
ITGA3	blue	DSE	green
LAMA3	blue	TPST1	green
HSPB3	blue	FKBP9	green
TENT5C	blue	PDIA4	green
AOPEP	blue	CCDC24	green
SORT1	blue	RGL3	green
PDZRN3	blue	CHSY1	green
UBE2QL1	blue	ABTB1	green
ATP1B1	blue	COL6A2	green
PRSS23	blue	AMPD2	green
PRIMA1	blue	UGDH	green
PCOLCE	blue	TNN	green
RASD2	blue	GALC	green
C3orf70	blue	PARD6A	green
PHKA1	blue	NEK6	green
SOCS2	blue	CMTM8	green
HS3ST3A1	blue	MAP4K4	green
CASQ2	blue	CBFB	green
CAND2	blue	ALDH18A1	green
PPFIA4	blue	CDK2AP2	green
WNT5B	blue	TCEAL9	green
ADCY5	blue	TRAM2	green
BEX5	blue	SLC22A23	green
ACTN1	blue	FKBP7	green
SPECC1	blue	RRBP1	green
PYGM	blue	SEMA3D	green
GNAL	blue	MFAP3L	green
DNAJB5	blue	LNX1	green
SIX1	blue	JHY	green
ARHGEF37	blue	SAMD8	green
GEM	blue	SMAGP	green
ITPR1	blue	H6PD	green
PDE3A	blue	PGM3	green
ADGRL3	blue	DSEL	green
NAV2	blue	RASA3	green
FAM43B	blue	CTNNBIP1	green
C1orf226	blue	RAB11FIP5	green
ALDH1B1	blue	SAMD10	green
PLA2G4C	blue	PNO1	green
FILIP1	blue	PLXNA1	green
CCND2	blue	TBC1D8B	green
SELENBP1	blue	MDFIC	green
HSPA2	blue	GALNS	green
C8orf88	blue	HHIPL1	green
KIFC2	blue	SLC36A1	green
ADAMTS1	blue	NRBF2	green
RBPMS	blue	COL24A1	green
S100A10	blue	ACVR1B	green
PPP1R12B	blue	HPN	green
MMP17	blue	FBXO10	green
SOCS1	blue	TSPAN6	green
NXPH3	blue	APP	green
CORO6	blue
SEMA7A	blue
MYEF2	blue
PPARGC1A	blue
BAMBI	blue
BTG2	blue
DMD	blue
AMIGO2	blue
CDH13	blue
KCND3	blue
ARHGEF26	blue
IER5L	blue
LIMS2	blue
EMILIN1	blue
FJX1	blue
NUP210	blue
EN1	blue
DNAJC12	blue
CCL28	blue
DUSP4	blue
CDC42EP3	blue
MAP3K7CL	blue
MEIS1	blue
RHOB	blue
TLCD4	blue
DTNA	blue
HSPB1	blue
A2M	blue
RNF150	blue
PLXNB3	blue
PCDH7	blue
TUBB2A	blue
RGN	blue
CDK18	blue
ACOX2	blue
MCAM	blue
PCSK1	blue
TPRG1	blue
HOPX	blue
PBX1	blue
LAMA5	blue
ELFN1	blue
MYORG	blue
S1PR3	blue
ARL4D	blue
COLCA2	blue
FGF13	blue
FAXDC2	blue
TMEM47	blue
KLHL23	blue
GNG4	blue
ARG2	blue
ADAM22	blue
PHYHIP	blue
RIN1	blue
SNCG	blue
ASAP3	blue
GRIN2D	blue
FAM118A	blue
MSRB3	blue
TRIM45	blue
SMTN	blue
CCDC69	blue
TBC1D8	blue
TOM1L1	blue
CALD1	blue
CAMK2N1	blue
GSN	blue
FHL2	blue
ANKRD29	blue
ID3	blue
ADRB2	blue
TNS1	blue
TSPAN15	blue
SDC4	blue
KCNB1	blue
DBNDD2	blue
SEMA4B	blue
PDE4D	blue
PPM1L	blue
NTF3	blue
MRGPRF	blue
MT-ND5	blue
HIC1	blue
SH3BGRL3	blue
RTN4RL1	blue
KCNMB4	blue
NFKBIZ	blue
GNA14	blue
NCS1	blue
KLHL13	blue
TMEM25	blue
IL24	blue
GCHFR	blue
HSPB2	blue
HS3ST2	blue
TRIM46	blue
ANXA2	blue
MTARC1	blue
FAM89A	blue
PODNL1	blue
FNDC10	blue
GABBR1	blue
OXCT1	blue
WFDC1	blue
SH3BGR	blue
SLC25A4	blue
SGIP1	blue
TMEM159	blue
YPEL1	blue
CLSTN2	blue
MFGE8	blue
P3H2	blue
ALCAM	blue
FRY	blue
RND2	blue
DNAJA4	blue
TNFRSF10D	blue
KANK2	blue
LRIG1	blue
KLHL4	blue
ALPK3	blue
SLC25A23	blue
AK4	blue
MTCL1	blue
RBM38	blue
TRIM9	blue
PHYHD1	blue
LGI2	blue
PRKG1	blue
HOXD13	blue
STK26	blue
DTX4	blue
KHDRBS3	blue
NKD2	blue
LSMEM1	blue
VASN	blue
SEPTIN3	blue
PLCB4	blue
HTR2A	blue
MAP1A	blue
RAPGEF5	blue
LRATD1	blue
CACNA1H	blue
JDP2	blue
STOX1	blue
DUSP8	blue
RRAGD	blue
TMEM132A	blue
TP53INP2	blue
CCDC9B	blue
KCNJ8	blue
GNG8	blue
ECRG4	blue
MPP2	blue
STBD1	blue
CSRP1	blue
GAS6	blue
FBLIM1	blue
SERPINF1	blue
NDUFA4L2	blue
NEURL1B	blue
DDO	blue
WFDC3	blue
BHLHE22	blue
LPIN3	blue
SUSD4	blue
REEP6	blue
MICAL1	blue
PLBD1	blue
SHROOM3	blue
RDH5	blue
ETV5	blue
TSPYL2	blue
COL4A1	blue
MEIS2	blue
MICAL3	blue
TES	blue
ADHFE1	blue
EVA1C	blue
TSPAN13	blue
LFNG	blue
DDAH1	blue
EPS8L1	blue
PATJ	blue
BMERB1	blue
RAB15	blue
STON1	blue
C4orf48	blue
PROS1	blue
AGTRAP	blue
MARK1	blue
PLXNB1	blue
CCDC88C	blue
KLF8	blue
PDLIM7	blue
DIXDC1	blue
PLA2G15	blue
GRIA3	blue
MARCKS	blue
ADAM19	blue
CACNB2	blue
FAM184A	blue
FABP5	blue
RNF165	blue
PLEKHG3	blue
SYBU	blue
DENND2B	blue
HAAO	blue
MPP7	blue
PPP1R3B	blue
MAP3K20	blue
ZNF219	blue
PSORS1C1	blue
TEAD3	blue
NDRG2	blue
RAB9B	blue
KIF5C	blue
DMTN	blue
USP2	blue
S1PR2	blue
PDLIM5	blue
PRKAG2	blue
NOTCH3	blue
COL4A2	blue
GKAP1	blue
PC	blue
HDAC9	blue
ALDH4A1	blue
TGFB1I1	blue
PPP1R14B	blue
RANBP3L	blue
DYNC1I1	blue
CLIP4	blue
MITF	blue
TOB1	blue
ITGA1	blue
CPEB1	blue
PDGFA	blue
MTSS2	blue
BVES	blue
MGARP	blue
TRIM7	blue
TMEM38A	blue
TC2N	blue
PIR	blue
AKT3	blue
ETS2	blue
FKBP11	blue
INKA2	blue
LPP	blue
TCEAL3	blue
NME1-NME2	blue
MIDN	blue
NMB	blue
SIRPA	blue
DPYSL3	blue
SOBP	blue
TRIM6	blue
MEF2C	blue
TPD52	blue
ASRGL1	blue
TACC2	blue
LARGE1	blue
MT-CO1	blue
ARHGAP44	blue
CTF1	blue
SYT11	blue
PDE1B	blue
C14orf132	blue
LDB3	blue
TANC1	blue
S100A11	blue
VTN	blue
SLC20A2	blue
ADGRE5	blue
NME1	blue
PGD	blue
EPHB1	blue
TP53I3	blue
GLYCTK	blue
DMPK	blue
SOX13	blue
EPB41	blue
VCL	blue
SNN	blue
NECAB1	blue
COBLL1	blue
AZIN2	blue
ATP8B1	blue
STK38L	blue
MRAS	blue
ENDOD1	blue
FAM171A1	blue
CFL2	blue
LONRF1	blue
RHBDL3	blue
ECHDC2	blue
TJP2	blue
NKD1	blue
SMOX	blue
HS3ST3B1	blue
FAM189A2	blue
YAP1	blue
EEPD1	blue
ISOC1	blue
KAZN	blue
CDC42EP4	blue
SYNPO	blue
CELSR2	blue
OSBPL10	blue
SPINT1	blue
PRKAA2	blue
HR	blue
DSTN	blue
ATP2B4	blue
CEND1	blue
SNURF	blue
SLC9A3R2	blue
PEX11A	blue
EVA1B	blue
TPM3	blue
ATP8B4	blue
KALRN	blue
MPP3	blue
TMEM200B	blue
ARHGEF17	blue
GPD1L	blue
CAB39L	blue
MYH7B	blue
SLC29A1	blue
AIG1	blue
VXN	blue
PPP1R3E	blue
HSPA4L	blue
RBPMS2	blue
EFNB1	blue
SLC51B	blue
CYB561	blue
GMPR	blue
MAMLD1	blue
SLC5A6	blue
SHISA4	blue
MRPS6	blue
MYZAP	blue
GLIPR2	blue
SRC	blue
GREM2	blue
CCDC85B	blue
BAIAP2	blue
CRELD1	blue
HERC5	blue
VIM	blue
AGL	blue
JAG1	blue
MTARC2	blue
FAXC	blue
HS6ST2	blue
FZD2	blue
SNTA1	blue
RAB33A	blue
BMP7	blue
PPP1R26	blue
MYADM	blue
EOGT	blue
SLC25A10	blue
VAMP1	blue
HADH	blue
TRAF5	blue
MAN1C1	blue
ACOT11	blue
RNASE4	blue
SNX8	blue
COL13A1	blue
SH3KBP1	blue
RASSF3	blue
PKIG	blue
ITPK1	blue
ACOT1	blue
IFFO2	blue
ZBTB7B	blue
PPFIA2	blue
KRT10	blue
DOCK5	blue
ABCA2	blue
SLFN13	blue
NACC2	blue
ATL1	blue
CMTM3	blue
IL22RA1	blue
NUDT7	blue
FIGN	blue
CMTM7	blue
ENPP4	blue
SCHIP1	blue
FZD6	blue
ZNF671	blue
FEM1B	blue
PRRG4	blue
GIPC3	blue
ANG	blue
KCNMB1	blue
JPT1	blue
MXI1	blue
CBLN3	blue
ZDHHC1	blue
SDF2L1	blue
CBX7	blue
PAK3	blue
SLC8A1	blue
LAMB2	blue
TBXA2R	blue
FEZ1	blue
BAG2	blue
GPR157	blue
PYGB	blue
SUN2	blue
AKAP1	blue
TP73	blue
IL17B	blue
SETMAR	blue
HOMER3	blue
PLPP1	blue
AGMAT	blue
RFX8	blue
CTDSPL	blue
FYCO1	blue
PELI2	blue
FLNB	blue
NLGN1	blue
KCNA5	blue
FBXL22	blue
KCTD14	blue
CKMT2	blue
AMY2B	blue
MAP3K6	blue
GLDN	blue
AJM1	blue
ANKDD1A	blue
RFX2	blue
MAGI1	blue
RASGRP2	blue
SMKR1	blue
CAMK2A	blue
FHL3	blue
RIMS3	blue
PGPEP1	blue
KCND1	blue
PDK3	blue
KLHL25	blue
COQ8A	blue
ACTN2	blue
C3orf18	blue
ACOT4	blue
TBC1D1	blue
ECE2	blue
VSIG10	blue
ALS2CL	blue
DGKI	blue
NEFH	blue
PRPS2	blue
MUC20	blue
DUSP23	blue
THRB	blue
KIAA0895	blue
POR	blue
TMEM179	blue
NFASC	blue
RNF180	blue
NHS	blue
CAMK1	blue
PROSER2	blue
BTG1	blue
MISP3	blue
ZFP28	blue
JADE1	blue
MANSC1	blue
CD151	blue
DZIP1L	blue
RAB3D	blue
PCYT1B	blue
DYNLT3	blue
C1orf53	blue
ALDH3A2	blue
EZH1	blue
WDR1	blue
DLG3	blue
ASB16	blue
PPM1K	blue
NMNAT3	blue
RRAS2	blue
SLC38A4	blue
TCEAL1	blue
KIFC3	blue
RRP12	blue
RAB27A	blue
DTX1	blue
PIK3R3	blue
JAM3	blue
KLHL38	blue
L3MBTL4	blue
TMSB10	blue
CBX6	blue
MYRIP	blue
CASKIN2	blue
PLS3	blue
CCDC85C	blue
ACOT2	blue
ENTPD1	blue
ACP6	blue
NT5DC3	blue
NANS	blue
HDAC5	blue
C1orf21	blue
ARHGEF10L	blue
PPP1R12A	blue
MLLT6	blue
FMN1	blue
MYOC	blue
UBTD1	blue
SLC13A3	blue
CCDC146	blue
GPR161	blue
PIFO	blue
WBP1L	blue
SESN2	blue
PTBP2	blue
NXPE3	blue
REPS2	blue
HS6ST1	blue
KLHL42	blue
POMGNT2	blue
PBXIP1	blue
SLMAP	blue
CASZ1	blue
TPGS1	blue
ABCD1	blue
RPP40	blue
PRR7	blue
MFSD6	blue
ULK2	blue
FAT3	blue
TAX1BP3	blue
RGS22	blue
FKBP1B	blue
TMEM80	blue
EPM2A	blue
PKP3	blue
RAB17	blue
GGCT	blue
PDE6B	blue
NT5M	blue
PHF7	blue
NTRK1	blue
MT-ND1	blue
RUSC2	blue
ST3GAL1	blue
CCR10	blue
ETV6	blue
PLCD4	blue
CCDC74A	blue
CNR1	blue
LRRC8D	blue
RPS6KL1	blue
ZNF589	blue
FAM124A	blue
ZBTB18	blue
SARM1	blue
SSH3	blue
SH3BGRL	blue
CYRIA	blue
SORL1	blue
NICN1	blue
ARHGAP10	blue
DAAM1	blue
ELOVL7	blue
KHK	blue
DDAH2	blue
LEFTY2	blue
CNIH3	blue
VIPR2	blue
EMP2	blue
HDAC11	blue
HDHD3	blue
MORN4	blue
NRXN3	blue
TCEAL4	blue
IL1RL2	blue
FOLH1	blue
FAM24B	blue
KCNK6	blue
SLC25A22	blue
ZBTB47	blue
EBPL	blue
PKD1	blue
NOP16	blue
ZCCHC18	blue
GRB14	blue
MASP1	blue
GAL	blue
VAX2	blue
LBR	blue
ALDOA	blue
TMEM14A	blue
CCDC110	blue
PXDC1	blue
RFX5	blue
NCKIPSD	blue
MGST3	blue
INAFM2	blue
ZYX	blue
TUBG2	blue
CFAP91	blue
AKR1B1	blue
ME3	blue
BYSL	blue
MYO1C	blue
ESYT2	blue
TPRN	blue
DMGDH	blue
FAM117A	blue
LRRC4	blue
CDC37L1	blue
DIPK2A	blue
CDIN1	blue
RTKN	blue
CNST	blue
REX1BD	blue
PJVK	blue
TSPAN4	blue
STX3	blue
FRK	blue
SMIM10	blue
PELI3	blue
CLDN7	blue
ADH5	blue
FRMPD3	blue
CALM1	blue
GNB5	blue
PARVA	blue
LDLRAD2	blue
PCED1A	blue
IDH2	blue
PITPNC1	blue
INPP5A	blue
PRKD1	blue
CPEB4	blue
LRRC8B	blue
RPS2	blue
ROM1	blue
HOGA1	blue
DCUN1D4	blue
PHEX	blue
CYSTM1	blue
KLHL35	blue
TCTA	blue
TPPP	blue
LYPLAL1	blue
MID2	blue
PHKG1	blue
KCNC4	blue
TMEM225B	blue
ZNF248	blue
RAB29	blue
DHRS13	blue
SGCB	blue
IL17RC	blue
EHBP1L1	blue
FLYWCH1	blue
CLMN	blue
FLOT2	blue
ZNF593OS	blue
MXRA7	blue
STX1A	blue
CCDC167	blue
RHBDD2	blue
ADCY2	blue
IGSF9B	blue
TESK2	blue
STPG1	blue
KLHDC8B	blue
PROB1	blue
NUCB2	blue
ARHGAP1	blue
ESYT1	blue
DIPK1A	blue
MOK	blue
FNBP1	blue
ANKEF1	blue
PCSK6	blue
VIPR1	blue
TRAPPC2	blue
LIMK2	blue
DIP2C	blue
ACTG1	blue
PLCD1	blue
CDS1	blue
PSMG3	blue
ACAT1	blue
CCDC107	blue
PHOSPHO2	blue
MFSD3	blue
STAT6	blue
PDZK1IP1	blue
TTC39B	blue
CYP4V2	blue
SLC46A1	blue
ELOVL3	blue
RASA4	blue
GFOD1	blue
CCDC6	blue
METTL1	blue
AKAP6	blue
DCLK2	blue
LRP10	blue
GARS1	blue
DGLUCY	blue
LRRC6	blue
SDC3	blue
